# Supplementary material for: Seasonal and inter-annual drivers of yellow fever transmission in South America
Source: PLoS Negl Trop Dis. 2021 Jan 11;15(1):e0008974. doi: 10.1371/journal.pntd.0008974 (PMC7822559; doi:10.1371/journal.pntd.0008974)
Supplement: S1 Data — (CSV) [file pntd.0008974.s006.csv]

Country ISO code	Administrative ID number	Country ISO and administrative ID number	Year	Day temperature	EVI	Rainfall	Day temperature amplitude	EVI amplitude	Rainfall amplitude	Cropland cover	Urban cover	Cropland/natural vegetation mosaic cover	Cropland cover change from previous year	Urban cover change from previous year	Cropland/natural vegetation mosaic cover change from previous year	Forest cover	Savanna cover	Forest cover change from previous year	Savanna cover change from previous year	Vegetation heterogeneity	Vegetation heterogeneity change from previous year	Months reporting YF in this year	YF report	Monkey species present	Monkey present	Log of human population
ARG	1	ARG1	2003	25.30128289	0.272584667	4.059441668	4.90106443	0.035989498	1.444711264	0.034729755	0.856547206	0.001369176	0.000284064	2.99E-06	-0.000174362	0.000108087	0.052931062	-4.68E-05	-0.000600368	0.074796801	0.009500657	0	0	0	0	16.50080713
ARG	2	ARG2	2003	29.77420891	0.272427559	3.948710291	4.649079524	0.047680143	2.430561831	0.225045193	0.679984642	0.000606521	0.001818716	0	-0.000184213	0.001001747	0.007373037	3.10E-05	-0.000561384	0.089225328	-0.002975957	0	0	0	0	14.9649427
ARG	3	ARG3	2003	35.06571975	0.191156891	1.190536616	5.108556595	0.032546392	0.786561681	0.012988251	0.53752963	0.000115944	0.000909513	0	-1.03E-05	0.006160466	0.109654231	-0.000146862	-0.001450582	0.090021482	-0.009949962	0	0	0	0	12.75449815
ARG	4	ARG4	2003	31.57918581	0.335343643	5.660527566	2.601251003	0.04664766	2.934522213	0.088469937	0.635154818	0.001411349	0.002060286	0	-0.000697696	0.007359049	0.204396458	-0.000966313	-0.009240256	0.045439896	-0.004290443	0	0	3	1	13.82387282
ARG	5	ARG5	2003	23.19313933	0.137885941	0.188215849	6.830007564	0.008560178	0.078428056	0.00031009	0.802925983	0	-0.000445638	0	0	0.001091813	0.011129803	-2.79E-05	0.000417785	0.043908261	0.001163764	0	0	0	0	13.11948425
ARG	6	ARG6	2003	25.54526743	0.131170747	4.256891912	5.447141526	0.022301759	1.490817338	0	0.954632858	0	0	0	0	0	0	0	0	0.031209954	0.000291294	0	0	0	0	14.85622672
ARG	7	ARG7	2003	28.25013027	0.295751842	7.340678343	2.809408908	0.026785912	2.985625068	0.000264004	0.596300555	0	3.29E-05	0	0	0.002972634	0.326442911	-0.000120258	-0.007385548	0.058570221	-0.004188561	0	0	2	1	13.76139843
ARG	8	ARG8	2003	26.68992107	0.331048877	7.20260678	4.290561162	0.036168422	1.498852232	0.097745512	0.507404929	0.004275687	-0.000495699	0	-0.002355514	0.001754186	0.200612494	-0.000144862	-0.00324581	0.052092073	0.004318731	0	0	1	1	13.97419236
ARG	9	ARG9	2003	31.2404403	0.348398202	6.279798039	2.279713333	0.034973023	3.410071883	0.000228311	0.628168673	0	7.61E-05	0	0	0.006494742	0.352878096	-0.000901135	-0.003649509	0.040976391	-0.009973957	0	0	4	1	13.16084433
ARG	10	ARG10	2003	30.70577003	0.314953113	1.505055031	3.3558351	0.068357021	1.041048675	0.12847144	0.667387946	0.001418576	0.002063384	0	-3.39E-05	0.053039826	0.025334825	0.00068689	-0.00126518	0.146305095	-0.000462571	0	0	1	1	13.3967973
ARG	11	ARG11	2003	30.41494186	0.235068677	2.458353807	6.582802621	0.021516205	1.249876856	0.233872156	0.594739107	3.83E-05	-0.005028621	0	2.36E-05	0	0.008353524	0	0.001921841	0.066308703	-0.009609208	0	0	0	0	12.61812365
ARG	12	ARG12	2003	36.28977649	0.172495099	1.153301999	6.074249126	0.030130618	0.842636338	0.00106706	0.628005131	0	0	0	0	4.20E-05	0.011465989	-5.60E-06	-0.000291271	0.057373245	-0.002930561	0	0	0	0	12.689242
ARG	13	ARG13	2003	31.77993751	0.171647085	0.586154267	6.538042957	0.026226554	0.339028448	0.026435618	0.765668752	0	0.000869144	0	0	0	0.004581394	0	0.00010361	0.044690058	-0.009071735	0	0	0	0	14.32695173
ARG	14	ARG14	2003	28.60070804	0.390678492	8.437403524	2.540436504	0.039829107	3.589772606	0	0.647995692	0.000582988	0	0	3.29E-05	0.10798446	0.236060585	-0.005791999	0.005984681	0.05309386	0.008234134	0	0	4	1	13.89071904
ARG	15	ARG15	2003	28.71617421	0.151797685	0.348767165	7.367279037	0.024146845	0.057697684	0.009095665	0.770713719	0	0.005751671	0	0	0.011757316	0.010094631	8.97E-05	8.47E-06	0.057805695	0.003961919	0	0	0	0	13.20921245
ARG	16	ARG16	2003	26.47867253	0.176959333	0.4676787	6.864108766	0.018943477	0.104056714	0.012741724	0.674246546	0	0.001458698	0	0	0.019056427	0.047954687	0.000491581	0.000285905	0.041573699	0.002783231	0	0	0	0	13.33618021
ARG	17	ARG17	2003	32.09227508	0.302428838	2.03350516	3.391951878	0.068325662	1.544379915	0.087127773	0.61565478	0.000507454	0.001630843	0	-3.64E-05	0.065439021	0.094439627	0.006001356	-0.008918671	0.144005476	0.001082513	0	0	3	1	14.02004781
ARG	18	ARG18	2003	33.96022512	0.183205664	0.321656121	6.242950521	0.02540212	0.231533014	0.041195657	0.747025185	0	0.000774638	0	0	0	0.001807032	0	0.000870611	0.042626139	-0.005503587	0	0	0	0	13.38900464
ARG	19	ARG19	2003	32.27457592	0.200339516	2.481875669	5.980784239	0.035830911	1.608781878	0.066459597	0.619006279	0	0.002439396	0	0	5.14E-05	0.003783421	4.07E-05	-0.000392275	0.040083193	-0.004274438	0	0	0	0	12.95586067
ARG	20	ARG20	2003	17.51106714	0.123328112	0.177212272	6.127719515	0.009531371	0.106872609	0	0.684191862	0	0	0	0	7.16E-05	0.007866391	0	-6.14E-05	0.046016608	0.003631858	0	0	0	0	12.53874734
ARG	21	ARG21	2003	26.83279202	0.290944497	5.22721936	4.36043538	0.040626049	2.024887069	0.18565323	0.715279077	0.001740862	0.000931783	0	-0.000107838	7.49E-05	0.031128299	-3.50E-06	-0.001127058	0.066585244	0.004239944	0	0	1	1	14.92129257
ARG	22	ARG22	2003	32.97258368	0.277634274	2.347479908	4.372589675	0.045052156	1.339937098	0.046746178	0.572476979	4.74E-05	0.001567942	0	-0.000107552	0.002047709	0.181781085	-0.00131066	-0.010529568	0.059960491	-0.004917358	0	0	0	0	13.63379453
ARG	23	ARG23	2003	8.182110496	0.205127053	0.022659204	3.79554562	0.059058581	0.0135695	0	0.613112949	0	0	0	0	0.087136991	0.075361521	-0.000245477	-0.008175137	0.077516403	-0.001726883	0	0	0	0	11.79573801
ARG	24	ARG24	2003	31.73195706	0.313342174	1.800810435	4.220931906	0.062878067	1.083978869	0.126912734	0.700016342	0.056519203	0.01104572	0	-0.006509869	0.010029643	0.086323268	0.000266131	-0.005498314	0.103911057	-0.00329305	0	0	0	0	14.15392835
BOL	1	BOL1	2003	32.96967423	0.185873845	2.652883975	2.492150332	0.034613259	1.75403695	0.00399577	0.435507844	0	1.64E-05	0	0	0.059394725	0.052421361	0.002190226	-0.003051256	0.120076049	-0.003269262	0	0	4	1	13.14033315
BOL	2	BOL2	2003	32.72481928	0.230024128	3.400288281	2.064056779	0.031222153	2.018742854	0.056185637	0.618608785	0.000891495	-0.000535112	0	1.45E-05	0.058410885	0.025243631	-0.001426606	0.001992311	0.143373313	-0.007281339	2	1	8	1	14.25713185
BOL	3	BOL3	2003	29.44606468	0.413482596	4.721720024	1.59504331	0.025516666	1.654874809	0	0.59099666	0	0	0	0	0.074675143	0.237138239	0.000900765	-0.002038573	0.088483608	-0.004072912	2	1	19	1	12.88317205
BOL	4	BOL4	2003	27.75258683	0.159341073	2.472959386	2.403498822	0.019337985	0.871674344	0.004647338	0.628660745	0.000579699	0.000221998	0	0.000103344	0.071445	0.021390771	-0.002174047	0.001618009	0.168439421	0.000710675	1	1	15	1	14.68863874
BOL	5	BOL5	2003	34.46884996	0.101107944	0.651636278	3.135283591	0.010317678	0.300078051	0.001500484	0.621965863	0	-9.55E-06	0	0	0	1.15E-05	0	0	0.03918054	-0.008785328	0	0	1	1	12.9874898
BOL	6	BOL6	2003	28.13353706	0.495851404	5.268645854	1.262249772	0.020470235	2.497736942	0.001080525	0.389623531	0	-3.43E-05	0	0	0.345261984	0.087522511	-0.004527914	-0.008138239	0.027619903	-0.002656529	0	0	19	1	11.45767734
BOL	7	BOL7	2003	33.07346005	0.107214448	1.498350899	2.93827165	0.01555551	0.929034891	0.002020477	0.349578573	0	8.72E-05	0	0	0.000250088	0.000122136	-3.14E-05	9.31E-06	0.035153449	-0.007458552	0	0	2	1	13.48069185
BOL	8	BOL8	2003	31.05904706	0.358727458	4.615370878	1.468927735	0.037590724	2.545355936	0.056551646	0.719978799	0.002840386	0.001577555	0	-0.000209578	0.034868222	0.094784913	-0.000502843	-0.00211509	0.087657302	-0.0042863	1	1	15	1	14.66078516
BOL	9	BOL9	2003	33.81700807	0.239590761	2.60385709	2.525145237	0.046231546	1.828957656	0.042289934	0.519788528	0	0.000669678	0	0	0.077479915	0.096527014	0.006439386	-0.009901667	0.116153071	-0.00233114	0	0	3	1	12.85443873
BRA	1	BRA1	2003	29.08179728	0.457016321	5.857449783	1.712518647	0.015920155	2.50204805	0	0.617107927	0	0	0	0	0.138950356	0.104799998	-0.002556459	0.002688527	0.0261405	-0.000649577	0	0	22	1	13.41811448
BRA	2	BRA2	2003	33.56847002	0.321098725	0.316815703	2.620283036	0.02955405	0.163987898	0.119478553	0.3701517	0.067067696	-0.006877779	0	-0.003810747	0.000603794	0.143942408	-0.000106767	-0.000955424	0.094187145	0.025211021	0	0	7	1	14.91839468
BRA	3	BRA3	2003	30.06820223	0.335189969	2.312474106	2.41912412	0.010923074	0.993456429	0	0.534327598	0	0	0	0	0.036986773	0.270353522	-0.000241678	-0.005369832	0.049711293	-0.003563504	0	0	9	1	13.3768455
BRA	4	BRA4	2003	28.77609253	0.352063541	5.963662681	1.039824465	0.005038574	1.068334964	6.43E-06	0.669984115	2.68E-07	-2.68E-06	0.001680924	0	0.15298017	0.046557737	-0.005451479	-0.000213332	0.049136023	-0.002652349	0	0	74	1	15.03880559
BRA	5	BRA5	2003	33.97366476	0.328940599	0.720317174	2.325005652	0.008589002	0.267211357	0.013516993	0.430852141	0.000989368	0.000268641	3.45E-05	0.000230844	0.012814996	0.216445528	-0.001065099	-0.002036819	0.086160929	-0.00309602	0	0	28	1	16.41807706
BRA	6	BRA6	2003	34.49727671	0.328548267	2.000732698	3.384849559	0.059033896	1.569172618	0.056991241	0.449073704	0.00062607	0.001210893	0	-0.000173574	0.003962994	0.160779903	-7.25E-05	0.000265768	0.082677836	-0.001733324	0	0	3	1	15.9119199
BRA	7	BRA7	2003	33.39625126	0.237836695	3.552188159	1.556937851	0.040837893	2.020294195	0.001637671	0.871321104	0	7.50E-05	0.001877612	0	4.19E-05	0.015003207	4.23E-06	-0.000707133	0.056676574	0.007948838	0	0	3	1	14.67860585
BRA	8	BRA8	2003	31.77204439	0.319989297	1.392754095	1.233224247	0.028015971	0.866058157	0.002484139	0.670740879	0.000398837	-9.82E-06	0	3.00E-06	0.00770694	0.208469314	-0.000203238	0.001722747	0.060784707	0.010892286	0	0	8	1	15.03170624
BRA	9	BRA9	2003	34.49943396	0.304471202	4.51230669	2.215609728	0.060418169	2.555584446	0.014646398	0.754805637	3.10E-05	0.0001478	0.000128542	1.57E-07	0.000542975	0.035049775	4.07E-06	0.000757316	0.062596862	0.003596199	0	0	6	1	15.56942875
BRA	10	BRA10	2003	30.77455822	0.399131595	4.191384439	2.136219276	0.029276063	2.72769691	0.007106926	0.250257839	0.000221385	0.00027047	0.00074059	-1.19E-05	0.01388566	0.485569729	-0.002564355	-0.001533575	0.072468683	-0.003527808	0	0	13	1	15.66025844
BRA	11	BRA11	2003	33.66993346	0.331709336	5.621210946	1.644183881	0.045714848	2.251255175	0.03338391	0.754642955	0.003529054	-0.00067739	0	0.000204103	0.001260431	0.041730561	-0.000148648	-0.000884189	0.061930122	0.005596395	0	0	10	1	14.67489492
BRA	12	BRA12	2003	33.85982615	0.356586316	5.914940114	2.186831974	0.050474178	2.834660779	0.023977967	0.520214522	0.000302226	-6.43E-05	0.000326974	7.73E-06	0.019251543	0.09426834	-0.001604862	-0.003193639	0.07929325	-0.007583937	2	1	27	1	14.88843832
BRA	13	BRA13	2003	32.07277333	0.31688832	3.637842261	1.535328739	0.052906509	2.313935466	0.004788517	0.685185742	0.000140151	-0.000206727	0	5.27E-06	0.003922928	0.157232827	-5.84E-05	-0.001075767	0.064117252	-0.007362791	3	1	16	1	16.75414921
BRA	14	BRA14	2003	28.69302365	0.393647463	5.017174631	1.314108287	0.009023037	2.000478031	0	0.393112215	3.36E-06	-3.11E-06	0.000394977	0	0.109929591	0.291264984	-0.004086109	0.000770938	0.065071012	-0.004156107	1	1	35	1	15.8035506
BRA	15	BRA15	2003	34.90300235	0.32023779	1.048853895	2.744361932	0.047513249	0.732880637	0.031670231	0.402326387	0.00424339	0.002377841	0	0.001175393	0.001656623	0.038549988	0.000299861	-0.003062986	0.084473494	0.004651166	0	0	4	1	15.10516624
BRA	16	BRA16	2003	30.23587744	0.342309796	5.665049984	2.094955625	0.044385588	1.660584383	0.029370684	0.740672108	0.040154444	0.001317002	0	0.000263436	0.012863383	0.146748805	-0.000822326	-0.000575574	0.064718446	0.001328762	0	0	11	1	16.12376519
BRA	17	BRA17	2003	33.94475007	0.315379217	0.676606786	2.198046183	0.028849596	0.438296067	0.037506995	0.533215696	0.014341089	0.002835465	0	0.000395696	0.001739691	0.085365643	-0.000108248	-0.002942963	0.08055563	-0.004468194	0	0	6	1	15.95365393
BRA	18	BRA18	2003	34.90090732	0.349897906	3.045170087	3.51082674	0.053077346	1.948865632	0.01964683	0.283091455	0	-0.000422047	0	-1.51E-06	0.008669668	0.337172199	9.26E-05	-0.004224406	0.070088305	0.000952517	0	0	6	1	14.91489537
BRA	19	BRA19	2003	32.35367862	0.303736325	2.41685665	1.417822721	0.029281258	1.347971083	0.002484923	0.874175786	2.96E-07	0.000200535	0.000262944	2.96E-07	0.006670314	0.073638529	8.17E-05	0.00116766	0.071666745	-0.005324442	0	0	26	1	16.55010194
BRA	20	BRA20	2003	35.27753349	0.295829873	1.099704149	2.675940712	0.047023828	0.84126399	0.027597944	0.42308538	0.004232735	0.000732657	0	0.000502682	0.001880457	0.01944613	0.000131457	-0.000679244	0.076836334	-0.00113602	0	0	3	1	14.93075292
BRA	21	BRA21	2003	27.42881537	0.352570048	6.590507515	3.362106649	0.034088947	1.209200817	0.006356314	0.737759326	0.045702657	0.000741062	0	0.001282932	0.009976482	0.183490963	-0.001409057	-0.001171967	0.079857929	0.002685542	0	0	3	1	16.14763085
BRA	22	BRA22	2003	30.17310184	0.417894042	6.86352038	1.973360252	0.027724251	2.638185838	0.000165255	0.670854346	0	6.05E-07	0	0	0.048194631	0.180620452	-0.004644099	0.003382589	0.047058577	0.001023614	0	0	27	1	14.21890073
BRA	23	BRA23	2003	33.41897716	0.314914193	4.672074028	2.261657455	0.022302085	2.164259797	8.35E-06	0.257686334	0	0	0	0	0.068041383	0.068569532	-0.011013878	0.003726265	0.10547118	-0.000474402	0	0	12	1	12.98136581
BRA	24	BRA24	2003	32.69005935	0.255491397	3.459349172	1.813858282	0.034819866	1.965277319	0.013574786	0.879585287	0.002892301	0.000275492	0.000123028	-7.56E-06	0.010203607	0.046553756	-3.43E-05	-9.52E-05	0.069217037	-0.000491929	0	0	18	1	17.49820936
BRA	25	BRA25	2003	27.00144945	0.380728555	4.275308434	2.10480721	0.035320006	1.46980172	0.006902981	0.662033544	0.020978508	0.000572447	0.000235185	0.001255336	0.034338895	0.24655874	-0.001838584	0.000505664	0.054523405	0.003223619	0	0	11	1	15.60840943
BRA	26	BRA26	2003	32.95851716	0.340993026	0.309384557	2.709146028	0.035975191	0.119804194	0.005183472	0.425966069	6.83E-06	-0.003323486	0	0	0.000402405	0.220307813	-2.87E-05	-0.001495819	0.084467102	0.016180916	0	0	7	1	14.5033703
BRA	27	BRA27	2003	33.49515328	0.349629153	5.437563049	2.57198158	0.041420804	2.555801805	0.000407736	0.197609307	0	-0.000697229	0	0	0.004057654	0.312497112	-0.000288813	-0.011962298	0.059382631	-0.002254568	0	0	13	1	14.10038654
CHL	1	CHL1	2003	12.1026721	0.350234603	1.242899121	3.400102758	0.056650104	0.695840326	0.000220029	0.602958385	0	0.000220029	0	0	0.100103013	0.047126126	-0.001600208	-0.004530589	0.110771451	-0.001500853	0	0	0	0	11.41576859
CHL	2	CHL2	2003	37.45865033	0.05356064	0.711950258	3.468684924	0.00116319	0.087511536	0	0.639960665	0	0	0	0	0	0	0	0	0.014826936	-0.00121959	0	0	0	0	12.63388029
CHL	3	CHL3	2003	19.90378284	0.341122425	1.683240513	4.535834074	0.047389097	0.817290797	0.01868274	0.354825319	0.005483808	0.000305549	0	0.001031229	0.14814826	0.419155538	-0.002564002	-0.000555819	0.088108077	-0.00973115	0	0	0	0	11.91479123
CHL	4	CHL4	2003	37.91474702	0.067314368	0.821278016	2.947098471	0.000382021	0.451900449	0	0.912951121	0	0	0.000137189	0	0	0.001039984	0	0	0.015175098	-0.002507315	0	0	0	0	13.72715269
CHL	5	CHL5	2003	37.18097062	0.062959015	0.159978262	4.297292067	0.002134378	0.093199485	0.001396225	0.655972275	0	3.00E-05	8.00E-05	0	0	0.00469518	0	2.67E-05	0.021043293	-0.011181552	0	0	0	0	15.66836889
CHL	6	CHL6	2003	22.31477006	0.294756248	1.126047053	4.765931284	0.029681224	0.551770929	0.008972628	0.620167151	0.009670058	0.001416654	0	0.000324014	0.126493904	0.169074898	-0.000292533	-0.0012762	0.082563385	-0.015267166	0	0	0	0	12.5573892
CHL	7	CHL7	2003	30.87001088	0.171224983	0.316236007	4.654330171	0.012210795	0.213596105	0.010278119	0.700629967	0.000223168	-0.001770189	0	-1.93E-05	0	0.041400392	0	0.001372069	0.0593269	-0.015526992	0	0	0	0	14.2977734
CHL	8	CHL8	2003	28.19099584	0.267765112	1.878134717	5.436817121	0.035815394	0.525519239	0.079601402	0.595825962	0.028223998	0.002563182	0	0.001200167	0.012212479	0.220371159	0.00047739	-0.003389691	0.11091895	-0.010101609	0	0	0	0	13.14194244
CHL	9	CHL9	2003	15.54310058	0.37767876	0.803421432	3.255761839	0.030357047	0.344612339	0.002992782	0.489271752	5.67E-05	2.71E-05	0.004576761	-0.000769784	0.237097174	0.135478284	-0.005445235	-0.000534161	0.11725783	0.000896436	0	0	0	0	13.71228934
CHL	10	CHL10	2003	16.44070522	0.397607468	1.346777623	3.658523271	0.034259937	0.592767928	0.026857564	0.505170563	0.014354008	0.002563107	0	0.000330329	0.215166373	0.109381643	-0.003199295	0.003028014	0.095863874	-0.003890423	0	0	0	0	12.22946152
CHL	11	CHL11	2003	9.42840193	0.249337117	0.047738547	3.599088665	0.053296121	0.025214858	0	0.662716067	0	0	0	0	0.014677996	0.220279338	-0.000243114	-0.013456349	0.097021472	0.003349419	0	0	0	0	12.52247602
CHL	12	CHL12	2003	26.35172381	0.296341687	1.27868823	5.776314829	0.035607591	0.432688874	0.014210226	0.564952266	0.06165288	0.001999628	0	0.001433397	0.054771983	0.279125272	-0.000389036	-0.003461732	0.119769112	-0.019462564	0	0	0	0	14.44839129
CHL	13	CHL13	2003	32.53539186	0.187070441	1.595351262	6.14304424	0.012687228	0.32061582	0.007528077	0.889905516	0.001985923	-0.000274048	0.00137677	-4.27E-05	0.000441884	0.077801013	-5.98E-05	-0.001659906	0.116881074	-0.009845524	0	0	0	0	13.39535813
CHL	14	CHL14	2003	40.18344976	0.050296721	1.556286804	3.673796693	0.000417554	0.733274523	0	0.544160448	0	0	0	0	0	1.28E-05	0	0	0.014852042	-0.000592979	0	0	0	0	13.60878558
CHL	15	CHL15	2003	28.44481556	0.222888039	0.850959089	4.675643678	0.017390928	0.450377299	0.005337532	0.800677751	0.000101081	0.00045063	0	2.99E-05	0.004803327	0.142594881	-8.30E-05	0.000223056	0.091954781	-0.014196398	0	0	0	0	13.51536037
COL	1	COL1	2003	25.97647796	0.424681133	10.47736932	0.470967145	0.009120415	1.562498114	0	0.440067092	0	0	0	0	0.440530737	0.0074865	-0.000750014	0.000640921	0.024910527	-0.006086639	0	0	25	1	10.90193356
COL	2	COL2	2003	28.56551727	0.350289406	10.00071212	0.687217139	0.009256236	3.085922668	7.98E-05	0.682708993	5.15E-05	-0.000389454	0	-1.77E-05	0.050663632	0.246282958	-0.007091605	0.007376381	0.066871697	-0.000525521	0	0	12	1	15.54130219
COL	3	COL3	2003	29.92706431	0.408131338	5.17230634	2.043215246	0.030322219	2.056477749	0	0.279406101	0	0	0	0	0.03987059	0.615925897	-0.000693268	0.000392852	0.093433659	-0.002748761	0	0	8	1	12.37224145
COL	4	COL4	2003	32.56229123	0.316279466	3.253021436	2.024098418	0.04097454	1.556984144	0.001263967	0.852078652	0	0.000117992	0	0	9.07E-05	0.081802608	3.02E-05	0.005507135	0.128074163	0.017674905	0	0	6	1	14.6031409
COL	5	COL5	2003	31.09654129	0.344819626	5.513542967	1.711012088	0.04470109	2.27447862	0.001640568	0.661155366	0	0.000617446	0	0	0.025450355	0.159562879	-0.000247504	-0.000580137	0.074062955	0.006705552	0	0	9	1	14.3703779
COL	6	COL6	2003	25.00897873	0.359722708	4.074347782	1.745404019	0.012901147	0.857279962	0	0.43904802	0	0	0	0	0.027062792	0.359204677	-0.002906483	0.010072239	0.105318728	-0.001275269	0	0	10	1	13.97733477
COL	7	COL7	2003	31.45371137	0.462454464	8.984499254	1.892308254	0.044735353	4.055294392	4.20E-05	0.359025466	2.13E-05	-1.25E-06	0.009597346	0	0.012207684	0.581134764	-1.94E-05	-0.008580405	0.058473514	-0.00247983	0	0	8	1	14.18629763
COL	8	COL8	2003	24.97714765	0.44459325	5.379052395	0.782609155	0.003301009	0.803380229	0.000326876	0.566677235	0.002044341	-0.000829762	0	0.000198968	0.041771252	0.372215541	-0.01033759	0.016391901	0.070430233	0.001928798	0	0	4	1	13.63913985
COL	9	COL9	2003	26.67848179	0.445254532	7.634222667	0.940275075	0.018549016	0.320259944	0.000556394	0.143466932	0.000569136	0	0	0	0.247820612	0.542832812	-0.002248938	-0.001112789	0.052275217	0.005318659	1	1	21	1	12.97965283
COL	10	COL10	2003	30.84095549	0.409506682	6.197367946	1.905290058	0.026716773	1.724412955	0.00338556	0.279078456	0	1.74E-05	0	0	0.011627907	0.619615396	-0.000576327	-0.002505141	0.064135887	-0.000202891	1	1	9	1	12.66435148
COL	11	COL11	2003	26.66558006	0.420404798	3.070151815	0.507009119	0.009459212	0.551418964	0.016847912	0.204854663	0.246373192	-0.001137421	0	0.001839702	0.091109497	0.424638833	-0.004229573	0.001728457	0.08246296	0.00581171	0	0	12	1	14.0025983
COL	12	COL12	2003	34.7289491	0.438840278	7.330731311	2.303614547	0.048981627	2.85523487	0.000723056	0.516748442	0	-2.82E-05	0	0	0.002305934	0.256645525	0.000132745	0.008096413	0.079866176	0.002552631	2	1	5	1	13.71826285
COL	13	COL13	2003	25.07582454	0.431642427	15.39042919	0.322012922	0.024038817	3.510786592	0.003145412	0.131281651	0.00046657	-0.044845718	0.018109712	-0.000574038	0.626539941	0.211819936	-0.031834195	0.060415509	0.065645995	-0.003822412	0	0	8	1	12.7602563
COL	14	COL14	2003	26.26568408	0.2278616	3.118572993	1.106178286	0.002732234	0.599111105	0.000541337	0.847805736	0.000121677	8.28E-05	0	0.000101204	0.005291113	0.121635442	-0.000332623	0.001080249	0.098830943	0.004042968	0	0	12	1	16.05619619
COL	15	COL15	2003	27.27521234	0.423667273	11.28356416	1.140568366	0.011882466	3.803854513	0	0.002709211	0	0	0	0	0.71243657	0.119463318	0.021888707	-0.030403371	0.033824129	-0.00317901	0	0	12	1	10.12245039
COL	16	COL16	2003	28.62519665	0.45060295	8.284756153	1.591614296	0.01185557	1.733049249	0	0.364045528	0	0	0	0	0.178930409	0.312156333	-0.003004002	0.003513331	0.028538749	-0.001470809	1	1	14	1	11.38976247
COL	17	COL17	2003	29.97987001	0.380343886	4.015755462	0.23193358	0.012053233	0.456496077	0.000419365	0.338324462	2.67E-06	-0.000195882	0	0	0.121681806	0.491991994	-0.002761934	0.004157147	0.085959503	0.003884043	0	0	9	1	13.83707935
COL	18	COL18	2003	35.50778943	0.304017579	3.636401817	1.615149019	0.032394675	1.804175414	0.000559057	0.421904792	0	5.34E-05	0	0	0.005603065	0.098760985	0.000994257	0.007123427	0.141342703	0.004692032	1	1	4	1	13.62571606
COL	19	COL19	2003	33.10328849	0.378833255	5.346521205	2.059604931	0.05229116	2.269523509	0.002083328	0.591648083	0	0.001086837	0	0	0.00365052	0.217472044	0.001251428	0.026897201	0.099480871	0.009964785	1	1	8	1	13.8470767
COL	20	COL20	2003	29.5224889	0.408522569	7.273742855	1.567932614	0.018021587	1.287739457	0.002825053	0.539970308	0	-0.000401274	0	0	0.027896594	0.376797125	-0.000471201	0.001210276	0.082218036	-0.0007154	2	1	16	1	13.65105485
COL	21	COL21	2003	23.34911717	0.376098252	4.148959894	0.447785485	0.012043285	0.314746861	0.002027915	0.355170535	0.000904933	0.000105627	6.79E-06	-0.001119276	0.18087175	0.419422646	-0.005817516	0.006463632	0.083197461	0.003509935	0	0	13	1	14.23681127
COL	22	COL22	2003	31.75409334	0.348210716	4.063754735	0.326183804	0.008963335	1.39203028	0.002439071	0.588783242	0.005732264	0.000203504	0	0.000380269	0.049961602	0.27411851	-0.001827818	0.004264662	0.100545874	-0.001184429	6	1	7	1	14.00414647
COL	23	COL23	2003	25.52134819	0.436878733	7.328474199	0.752574635	0.026269102	0.382288007	0.000325984	0.273279403	0	0	0	0	0.294053791	0.393555003	-0.003228195	0.018948241	0.070581687	0.00039996	0	0	18	1	12.57347236
COL	24	COL24	2003	27.73770365	0.45664864	3.189686021	0.25300904	0.004740948	0.053393967	0.000181019	0.525482054	0.207889535	-0.001822862	0.031475595	-0.017843049	0.010222147	0.255110168	-0.007662537	-0.004304633	0.084176338	0.009973893	0	0	4	1	13.18181792
COL	25	COL25	2003	26.99076852	0.432130328	4.135535354	0.831497329	0.00636569	0.292031991	0.004798726	0.553644435	0.049463792	-8.80E-05	0.011489258	0.001933655	0.04496445	0.344981404	-0.009323822	-0.003286784	0.100718429	0.002924465	0	0	6	1	13.64813579
COL	26	COL26	2003	27.16262162	0.237725793	3.308515509	0.648195859	0.0190755	1.323938108	0	0.685490334	0	0	0	0	0.10124712	0.206250626	0	0	0.029311879	-0.025861066	0	0	0	0	11.12233673
COL	27	COL27	2003	29.08888292	0.410124577	5.429897917	0.775324555	0.009057924	1.222719054	0	0.601803971	0	0	0	0	0.027172785	0.295014623	-0.00327724	0.007089762	0.082320461	-0.000862947	1	1	7	1	14.42444757
COL	28	COL28	2003	33.29524989	0.441489467	6.414633106	2.502913724	0.061056597	2.978909233	0.001137599	0.365171672	0	0.000722128	0	0	0.000624443	0.295622347	1.24E-06	0.00417202	0.074145326	0.002387496	0	0	9	1	13.51738105
COL	29	COL29	2003	27.99280025	0.405253773	4.330382314	0.217787718	0.008107451	0.454661962	0.024315227	0.464217519	0.006325683	-0.000329913	0	-0.000297145	0.036950953	0.394990989	-0.003815964	0.004562177	0.093725954	0.00138279	0	0	6	1	14.01888011
COL	30	COL30	2003	32.02489126	0.344387318	3.587023454	0.165548938	0.001978583	0.277041031	0.01715901	0.742754393	0.054654229	-0.017998031	0.002013878	0.00069338	0.03416401	0.139294096	-0.00183748	0.018646633	0.079225264	0.008346589	0	0	8	1	15.20370659
COL	31	COL31	2003	26.29604736	0.476443377	10.15393074	0.944202279	0.012539096	1.383416526	0	0.111614585	0	0	0	0	0.856478764	0.002770408	-2.35E-05	0	0.027411017	-0.002392855	0	0	16	1	10.55882556
COL	32	COL32	2003	30.30050932	0.350467171	9.180953402	2.243277138	0.013323595	3.28623131	0	0.075023079	0	0	0	0	0.109948635	0.504272493	-0.011243402	-0.017598883	0.081740864	-0.007184636	0	0	15	1	11.18146489
CRI	1	CRI1	2003	28.56297776	0.437862802	6.910188166	1.9179197	0.014444926	3.402980526	5.09E-05	0.362622397	4.24E-06	0	0	-0.000208945	0.042445526	0.549219797	-0.002488248	0.006981095	0.0585332	0.00057022	0	0	3	1	13.61347685
CRI	2	CRI2	2003	26.61063339	0.407850935	6.329884665	1.203021737	0.014258044	2.75098785	0.00506357	0.618920722	0	-0.000260401	0.008281522	0	0.048404234	0.296465955	0.001608026	-0.002410138	0.075352045	0.006104871	0	0	3	1	12.98088882
CRI	3	CRI3	2003	30.9615918	0.446384139	4.88679843	3.304980339	0.065334112	2.585330546	0.144195921	0.13298612	0.000635821	-0.00949032	0	3.59E-05	0.028598125	0.550607209	0.000981376	0.051598261	0.063487558	-0.00761515	0	0	3	1	12.64779158
CRI	4	CRI4	2003	29.74163158	0.380441814	6.676917017	1.674923597	0.016613052	3.024853012	0	0.64034891	0	-0.001389853	0.001389853	0	0.031023271	0.314953598	-0.002201124	0.002205317	0.074299473	0.010528545	0	0	3	1	12.9130276
CRI	5	CRI5	2003	27.12583262	0.503141048	6.533657633	0.588353285	0.011575157	2.71091573	0	0.276776942	0	0	0	0	0.18688832	0.438123489	0.002007444	-0.005670439	0.085848714	0.01519554	0	0	3	1	12.81892695
CRI	6	CRI6	2003	28.16201456	0.481680449	6.754385016	2.224798048	0.026420206	3.329388436	0.030583393	0.127936202	0	-0.009714109	0	0	0.125992014	0.520152166	0.00122024	0.000136594	0.06197408	0.005156545	0	0	4	1	12.89412302
CRI	7	CRI7	2003	29.18524649	0.321334827	6.546026871	2.048317345	0.012360957	2.919997552	0	0.721922773	0	-0.000527701	0	0	0.015089303	0.260353253	-0.000431871	0.004216495	0.07011771	0.007180416	0	0	4	1	14.14562117
CUB	1	CUB1	2003	31.22974608	0.422295174	3.483789518	1.383195525	0.04117302	2.127683216	0.191493311	0.25692335	0.247455208	0.007004386	0	-0.011637816	0.014280636	0.262815452	0.000351592	0.002816655	0.110565018	0.002914095	0	0	0	0	13.5655621
CUB	2	CUB2	2003	31.28275108	0.428727164	3.379456788	1.668087793	0.045554092	1.797504822	0.174368091	0.286994502	0.209218163	0.01752746	0	-0.012677035	0.016701004	0.293648533	0.000682827	-0.005698073	0.098965317	0.002357111	0	0	0	0	13.18393461
CUB	3	CUB3	2003	31.24890277	0.399908679	3.216248236	1.65506956	0.04743459	1.790214981	0.175215192	0.223252093	0.332085655	0.021619564	0	-0.023680162	0.022157223	0.220705286	0.000439903	0.001937117	0.067340327	-0.003746059	0	0	0	0	13.45500809
CUB	4	CUB4	2003	31.63748113	0.293018066	1.855256929	1.066493053	0.024075826	0.87605357	0.018366912	0.808809392	0.070020157	-0.001105717	0	0.002609724	1.50E-05	0.090959483	0	-0.001343625	0.079536185	0.001771618	0	0	0	0	12.82980491
CUB	5	CUB5	2003	33.03918943	0.409008654	2.617843389	1.476236036	0.044305008	1.361047849	0.273178599	0.248563071	0.22086509	0.00455693	0	-0.008134055	0.013066458	0.223572071	0.000443416	0.000883255	0.080733648	0.000785747	0	0	0	0	13.49734037
CUB	6	CUB6	2003	32.57637279	0.408072663	1.24820548	1.314575604	0.013873631	0.354727411	0.138724446	0.388265829	0.018302599	-0.003763058	0	0.001403887	0.072603579	0.292813541	-0.000362487	-0.000340458	0.081569599	0.004590364	0	0	0	0	13.0208207
CUB	7	CUB7	2003	33.23165972	0.359694066	2.219159478	1.939702378	0.016381582	1.202717611	0.152094675	0.286536697	0.184110336	-0.00363405	0	-0.000421597	0.010902149	0.341328506	-5.67E-17	0.003315378	0.059003948	8.75E-05	0	0	0	0	13.86972385
CUB	8	CUB8	2003	29.84218545	0.40137427	1.435010929	1.18340155	0.038140037	0.506666997	0.156471277	0.312369398	0.004835994	-0.001623939	0	7.16E-05	0.029672705	0.426570504	0.00181499	-0.001576176	0.076150593	-0.002118266	0	0	0	0	13.60722707
CUB	9	CUB9	2003	30.58810231	0.4125379	1.903744257	1.458216887	0.036653125	0.856824521	0.253109806	0.191868769	0.373263313	-0.000170242	0	-0.003652994	0.002744074	0.15299006	7.79E-05	-0.001165726	0.064790266	-0.004012285	0	0	0	0	12.97610508
CUB	10	CUB10	2003	32.70505114	0.407450622	3.091236204	1.868261775	0.046410876	1.8141675	0.306644666	0.327269668	0.219112209	0.0022103	0	-0.004814476	0.018148931	0.120625767	0.001015285	0.002066898	0.069787982	-0.006924513	0	0	0	0	12.89454892
CUB	11	CUB11	2003	30.67721906	0.405790191	3.456850379	1.90696811	0.049104557	1.76011979	0.20960262	0.271019444	0.216744805	0.016827795	0	-0.016345679	0.01028415	0.269750718	0.000453756	-0.001009011	0.090024559	-0.000229134	0	0	0	0	14.57001817
CUB	12	CUB12	2003	30.83697472	0.420441667	2.691777985	1.703472637	0.045028358	1.46939797	0.263105401	0.164166802	0.35627952	0.013504491	0	-0.001327094	0.001884859	0.205746346	8.24E-05	-0.011864169	0.058406409	-0.001009607	0	0	0	0	13.65313351
CUB	13	CUB13	2003	29.68569525	0.446064735	2.116386192	1.200785994	0.032342469	0.938976034	0.284886979	0.101018062	0.124621458	0.003774587	0	0.006311009	0.010427978	0.352435454	-0.000761625	-0.004912134	0.058169869	0.001137028	0	0	0	0	13.14427752
CUB	14	CUB14	2003	30.61213284	0.460090075	3.428709672	1.458425807	0.051882895	1.780445998	0.251365715	0.180252001	0.300957909	0.010007766	0	-0.008818235	0.019791092	0.226771615	0.000475812	-0.002210731	0.075559897	-0.001189634	0	0	0	0	13.84462738
CUB	15	CUB15	2003	32.46677816	0.416006013	1.919775154	1.136709851	0.030338263	0.748228538	0.083935481	0.363047383	0.181398224	-0.001802085	0	-0.012743451	0.010775691	0.333004889	-0.000173426	0.015241179	0.06661091	0.000788887	0	0	0	0	11.35181762
CUB	16	CUB16	2003	31.49400336	0.419416457	3.751893965	2.033292088	0.05109898	2.083589469	0.143632853	0.247078146	0.396596081	0.000991713	0	-0.003135618	0.00839508	0.196084553	0.000521558	0.001878111	0.092475199	-0.002033726	0	0	0	0	12.77796561
DOM	1	DOM1	2003	33.67734667	0.353578794	1.685275639	1.488075295	0.028503751	1.042328485	0.050908976	0.290063597	0.013642533	-0.021970869	0	7.89E-06	0.007389376	0.595872522	-0.000205151	0.026843202	0.068715426	0.002371431	0	0	0	0	12.22811324
DOM	2	DOM2	2003	35.90515034	0.330959254	1.242310924	1.386886085	0.023848818	0.838215165	0.134155983	0.278520606	0.056645929	0.050218266	0	-0.003308356	0.002801361	0.27394906	0.001710033	-0.01698003	0.090680169	0.001514685	0	0	0	0	10.84709126
DOM	3	DOM3	2003	31.04983644	0.385998733	1.057697109	1.028603201	0.020665551	0.689796743	0.027623167	0.548152742	0.005253393	-0.000967996	0	0.001482243	0.020655615	0.272248775	0.000947829	0.020877448	0.106986566	0.005827319	0	0	0	0	12.47451375
DOM	4	DOM4	2003	32.19078216	0.437658359	4.073021082	1.619281248	0.022090284	2.240112296	0.047239273	0.086090263	0.023897347	0.014312773	0	0	0.006166598	0.63545865	0.000199382	0.006195081	0.044142851	-0.004703615	0	0	0	0	10.98057682
DOM	5	DOM5	2003	33.39572724	0.232122884	1.905675989	0.991131375	0.012574831	0.878951231	0.000276046	0.989487391	0	-0.000928087	0	0	0	0.001305985	0	0.000928087	0.06901464	0.003381909	0	0	0	0	12.35706993
DOM	6	DOM6	2003	30.04089329	0.500313439	3.254024147	1.010174022	0.010636987	1.404789279	0.048673354	0.40214909	0.094277003	-0.003063773	0	0.003837872	0.057840945	0.382758048	0.000379635	0.014541798	0.057728767	-0.00098588	0	0	0	0	12.81418334
DOM	7	DOM7	2003	30.05004051	0.499640517	2.646831891	1.448114909	0.036279313	1.47579989	0.084705066	0.146073808	0.046499069	-0.011388511	0	0.002121484	0.010202409	0.684313555	-0.000405011	0.016518645	0.061039753	0.003987072	0	0	0	0	11.81258002
DOM	8	DOM8	2003	31.85661629	0.448449868	2.448340143	1.635399874	0.010284043	1.147581665	0	0.352503157	0	0	0	0	0.02831141	0.614506527	1.92E-05	0.009860631	0.047527505	-0.016650068	0	0	0	0	11.96413875
DOM	9	DOM9	2003	28.68562844	0.527711503	2.868174935	0.989133268	0.029328761	1.341216683	0.044035127	0.129401811	0.065119084	-0.000564054	0	-0.002898072	0.053614323	0.69297947	-0.000855806	0.004347107	0.048984027	0.000852095	0	0	0	0	11.5795646
DOM	10	DOM10	2003	35.85380303	0.293623169	1.36244529	1.545756028	0.020906561	0.865910418	0.038970705	0.270261283	0.003562945	0.012889945	0	0.001219319	0.009770388	0.346144101	0.003119557	-0.001710214	0.094107695	-0.001988924	0	0	0	0	12.08008322
DOM	11	DOM11	2003	29.89101858	0.500615658	1.864093817	0.880415919	0.011968021	1.046691304	0.036658739	0.388147313	0.015085071	-0.003780432	0	0.002300336	0.006763537	0.462807418	0.000183294	0.000362005	0.053406767	-0.005698153	0	0	0	0	10.25031737
DOM	12	DOM12	2003	32.38185796	0.385131328	3.254818958	1.987773894	0.046247761	1.809885369	0.316024045	0.1157957	0.014993741	0.003645267	0	6.88E-05	0.008184657	0.327730168	-0.000165069	-0.004099206	0.047347267	0.001536138	0	0	0	0	11.43905083
DOM	13	DOM13	2003	32.60446784	0.354836137	2.291540177	1.553768672	0.042493215	1.229046125	0.050377881	0.724224105	0.055024367	0.012521692	0	-0.000219281	0.000166351	0.115799184	0	-0.000812851	0.062060873	0.003651646	0	0	0	0	12.09108705
DOM	14	DOM14	2003	30.3517762	0.423037611	3.089162946	1.274159733	0.016957303	1.328093016	0.036548353	0.36955338	0.012604377	-0.000501138	0	0.000922007	0.019676712	0.556837929	0.001112917	0.000208265	0.05821699	0.005598826	0	0	0	0	12.63712975
DOM	15	DOM15	2003	28.35139414	0.484932765	1.940808158	0.787136736	0.013977923	0.976752752	0.025699921	0.244421095	0.069927977	-0.005449092	0	0.018008882	0.030965748	0.505287207	0.000427619	0.002480192	0.04754186	-0.002728367	0	0	0	0	11.86703032
DOM	16	DOM16	2003	29.58678231	0.448191897	2.925358804	1.047219485	0.017162424	1.399125956	0.001841584	0.528294103	0.031567213	-0.002234456	0.019471686	0.009384714	0.023184321	0.411915788	0.000638416	-0.029411331	0.034377477	-0.001759764	0	0	0	0	11.39458104
DOM	17	DOM17	2003	33.44443211	0.359186771	2.113406932	1.609539556	0.005228464	1.108884685	0.044729118	0.25397879	0.054287063	-0.002271487	0	0.001047244	0.001084119	0.494660531	0.000494122	0.016269156	0.052327584	0.004600218	0	0	0	0	11.47225164
DOM	18	DOM18	2003	28.66274456	0.522642414	3.10403242	1.1241452	0.028549555	1.550237429	0.000549192	0.029633112	0.003714029	-3.26E-05	0	-0.00123801	0.043358264	0.912082695	-0.004742601	0.01359949	0.035627831	-0.001530261	0	0	0	0	13.22115089
DOM	19	DOM19	2003	33.19359563	0.337880806	1.070141322	1.416788606	0.031344132	0.72427076	0.001018404	0.224448971	0	-3.64E-05	0	0	0.00509202	0.517240125	0.001309377	0.022623118	0.078445976	-0.000195844	0	0	0	0	10.93947586
DOM	20	DOM20	2003	33.59972257	0.353668951	1.941064875	1.183545887	0.032084528	0.876650827	0.055928848	0.388639511	0.023624316	0.002699789	0	0	0.005459986	0.405558499	0.000306689	0.004084535	0.110771918	0.010919797	0	0	0	0	12.30456451
DOM	21	DOM21	2003	29.4064794	0.439626881	1.702125922	1.353168225	0.010374465	1.035011827	0.004770864	0.497747307	0	-0.000373731	0.002868705	-0.001832569	0.045829682	0.418361771	0.000520645	0.012126914	0.056358911	-0.009575561	0	0	0	0	12.53461246
DOM	22	DOM22	2003	29.59737336	0.487754027	3.36817831	0.736217902	0.023254754	1.506721638	0.061251568	0.258491278	0.102000822	-0.004957641	0	0.005540566	0.013512763	0.551763765	-5.55E-05	0.008133196	0.042139786	0.0006349	0	0	0	0	10.87733044
DOM	23	DOM23	2003	30.99797402	0.4854834	2.695503462	1.436026449	0.012234397	1.265323288	0.003428135	0.130602198	0.002266468	0	0	0	0.047725814	0.813028538	-0.002469557	0.002469557	0.055450854	-0.013127616	0	0	0	0	12.07982576
DOM	24	DOM24	2003	27.08233053	0.49560597	1.494633166	0.784337032	0.010359365	0.693987278	0.005069951	0.18824354	0.000882918	0	0	0	0.111120213	0.585929749	-0.00089202	0.001010349	0.05172472	-0.000689446	0	0	0	0	13.71919754
DOM	25	DOM25	2003	29.64464751	0.457057556	2.058731954	0.992569102	0.026536581	0.985649971	0.051164361	0.450684212	0.009262371	-0.000636197	0	0	0.04590373	0.357389791	-0.002441257	0.010210665	0.050662628	-0.007037728	0	0	0	0	14.61169268
DOM	26	DOM26	2003	28.21410855	0.4255083	2.176067763	1.522326232	0.040189018	1.248516821	0	0.20082338	0	0	0	0	0.057584141	0.733607793	0.002556673	0.000983336	0.057756855	0.007681108	0	0	0	0	11.97840842
DOM	27	DOM27	2003	34.7713072	0.348200688	2.134277572	2.368307709	0.042302445	1.204057704	0.202734297	0.362181904	0.086438497	0.03067351	0	-0.006668004	0.005668495	0.209257043	0.001310775	-0.007470378	0.052952485	0.005378358	0	0	0	0	10.99132594
DOM	28	DOM28	2003	32.66520058	0.378294385	2.114098623	1.771581769	0.044095374	0.942753852	0.0709635	0.641590036	0.07697386	-0.003339394	0	0.00108379	0.000118282	0.183988513	8.25E-05	0.00384828	0.052253123	-0.00042385	0	0	0	0	13.75616453
DOM	29	DOM29	2003	33.23951116	0.405820519	4.09209603	1.792719707	0.017529309	2.005873061	0.018794994	0.145172647	0	-0.000100585	0	-0.001264495	0.020878537	0.510338683	0.000287385	0.00777377	0.040928507	-0.008244038	0	0	0	0	12.52831557
DOM	30	DOM30	2003	34.05695183	0.356678079	2.807960503	2.053358102	0.014934885	1.183013651	0.000462796	0.686617394	0.009041967	9.92E-05	0	0.001143216	0.006330387	0.291979215	0.000265373	-0.001359922	0.054506494	0.000461914	0	0	0	0	11.30992526
DOM	31	DOM31	2003	32.60900696	0.324622762	1.869852254	1.23976388	0.020240142	0.805617478	0.013133573	0.854663267	0.007158872	-0.000349324	0	-4.52E-06	0.001453404	0.107281724	-0.00014163	0.005802754	0.075792402	0.002126928	0	0	0	0	12.31689806
DOM	32	DOM32	2003	33.53324562	0.397206449	2.546915329	1.572849448	0.016158925	1.232764911	0.050055224	0.519253923	0.130001294	-0.041030259	0	0.008383168	0.00171146	0.286908327	0.000572145	0.02574155	0.043446183	-0.004123733	0	0	0	0	11.27092066
ECU	1	ECU1	2003	25.25257043	0.308881075	1.917135198	1.695785913	0.011215699	0.398257084	0	0.596257221	6.65E-05	0	0	0	0.006543411	0.342870811	-0.001037561	0.001276095	0.06030145	-0.003982142	0	0	5	1	13.388604
ECU	2	ECU2	2003	24.54693179	0.300041969	1.443239302	1.751909534	0.040475865	0.310039584	0.105289711	0.177605126	0.081502409	0.000867745	0	0.001619454	0.072058119	0.524072346	-0.024195949	0.019872361	0.05139726	-0.002813326	0	0	2	1	12.03295396
ECU	3	ECU3	2003	24.36121863	0.320948504	1.814286444	1.553495182	0.023084247	0.325070767	0.034879393	0.38575603	0.029252918	-0.009170243	0	0.003230967	0.013909786	0.471998289	-0.007340946	0.015137237	0.061412904	-0.000560878	0	0	1	1	12.28623589
ECU	4	ECU4	2003	23.04583365	0.382857521	2.880059073	1.085016444	0.011305592	0.449668198	0	0.421104205	1.74E-05	0	0	0	0.02181854	0.473513927	0.000805947	0.010251177	0.068991489	-0.005964118	0	0	10	1	11.87746766
ECU	5	ECU5	2003	27.94610054	0.224881377	2.273643087	1.70341482	0.015936397	0.565644445	0.019619222	0.537806203	0.009614118	0.001397257	0	-0.000543264	0.004403727	0.344231529	-0.000321019	0.00084782	0.056978224	-0.005802819	0	0	4	1	12.93231246
ECU	6	ECU6	2003	27.01985082	0.293881886	2.045194394	1.322793714	0.018051901	0.592376256	0.047196552	0.380757558	0.059324677	-0.000184415	0	0.002452035	0.033064907	0.357254905	-0.013132162	0.012902212	0.057361833	-0.007402962	0	0	4	1	12.82490276
ECU	7	ECU7	2003	27.92888385	0.311262771	0.477148066	0.490251501	0.04206454	0.139514644	0.027960916	0.568778592	0.007634375	-0.017682276	0.007515929	-0.000539929	0.015137997	0.290570786	0.001552102	0.031772719	0.080807026	-0.005114104	0	0	1	1	13.22911657
ECU	8	ECU8	2003	25.51438336	0.422507424	2.718117465	0.224908677	0.038685273	1.040932122	0.034301721	0.274532422	0.03783032	-0.010280401	0.017549627	-0.001760409	0.145040217	0.437676649	-0.012756645	0.012459029	0.095277268	0.018141302	0	0	4	1	12.99218605
ECU	9	ECU9	2003	27.32641435	0.238855491	0.008103916	0.60986961	0.040327436	0.004895898	0	0	0	0	0	0	0.000227324	0.711866333	-0.000454649	-0.002500568	0.106909811	-0.014962689	0	0	0	0	10.04582538
ECU	10	ECU10	2003	29.99237855	0.247353939	0.652020325	0.639574009	0.031615681	0.44068982	0.095490535	0.703167645	0.038143559	-0.007757892	0.000647673	0.009483501	0.002591201	0.098383528	-0.0014636	-0.006044446	0.081525021	0.005520094	0	0	3	1	15.02525713
ECU	11	ECU11	2003	28.04179388	0.327228235	2.389814454	1.123855171	0.014080407	0.064390918	0.053136467	0.469519943	0.000422776	0.003074314	0	0	0.018707823	0.304108966	-0.001272922	-0.016309031	0.066883429	-0.008977596	0	0	10	1	12.81756
ECU	12	ECU12	2003	27.35094991	0.325101522	1.459757429	1.946120173	0.029891442	0.435182003	0.002753372	0.423154213	0	-0.002023934	0	0	0.008654629	0.451937223	0.000639029	-0.008650519	0.064138271	-0.001150751	0	0	1	1	12.9295409
ECU	13	ECU13	2003	28.34765683	0.37984754	1.363899949	0.92593147	0.049717931	0.746617569	0.118825579	0.256804732	0.157058591	-0.023607755	0.006006268	0.027751039	0.022398848	0.399564507	-0.015970479	0.012493229	0.062492535	0.00425013	0	0	3	1	13.47589307
ECU	14	ECU14	2003	28.63083442	0.338101717	1.020147413	0.917033089	0.057470868	0.720541814	0.013213303	0.447338875	0.032427917	-0.002977322	1.01E-05	0.005822754	0.00413795	0.456838303	-0.002237388	-0.007535289	0.064715263	0.006372336	0	0	4	1	14.05487778
ECU	15	ECU15	2003	23.7124754	0.440563676	5.083380645	0.587053099	0.016226252	0.7469441	0	0.10378105	0	-5.56E-05	0	0	0.530787492	0.350229361	-0.003443501	0.003159118	0.116393148	0.004828087	0	0	14	1	11.83512354
ECU	16	ECU16	2003	22.93401894	0.435108955	5.535857353	0.633261991	0.012891175	0.86452848	1.74E-05	0.392746015	0.009621569	0	0	-0.000260747	0.291793419	0.232560363	0.001347193	0.002963826	0.121773979	0.010289308	0	0	15	1	11.49871443
ECU	17	ECU17	2003	26.6249512	0.484366028	7.686627653	0.805160676	0.01827218	0.651277206	0	0.398746427	0	0	0	-7.58E-05	0.420070944	0.124799394	-0.018507422	0.026634983	0.037062785	-0.006539378	0	0	16	1	11.72725102
ECU	18	ECU18	2003	24.99655151	0.455700995	5.91911295	0.263755156	0.01943486	1.050471911	0	0.46862537	0	0	0	0	0.409048763	0.11996872	0.000569737	0.026878177	0.032826074	-0.001535158	0	0	15	1	11.24234477
ECU	19	ECU19	2003	27.81816967	0.293532537	2.057855119	0.852852955	0.016612522	0.320365613	0.013133526	0.787187798	0.036724074	0.002336739	6.60E-05	-0.000429102	0.006717092	0.135376207	-0.001186488	0.001978676	0.080599696	-0.002629436	0	0	11	1	14.67813007
ECU	20	ECU20	2003	29.35295269	0.174496504	0.191298341	1.081179261	0.040194507	0.144905449	0.052917077	0.666301134	0.000301873	-0.057710079	0	-0.000206382	0.002088467	0.046183465	-0.000770084	-0.002165476	0.104816544	0.003012045	0	0	2	1	12.56509274
ECU	21	ECU21	2003	26.08975049	0.365686245	2.1731895	0.4936713	0.033246498	1.114352733	0.423830833	0.009680179	0.010489603	-0.005525577	0	-0.000212775	0.051610073	0.455196543	-0.005413705	0.011134509	0.064069276	0.010232634	0	0	4	1	12.86743822
ECU	22	ECU22	2003	26.69354549	0.475912709	8.092335977	0.790938734	0.029897072	0.241040073	2.15E-05	0.363690502	1.61E-05	0	0	0	0.389566076	0.21173119	-0.023391562	0.023992446	0.090653386	0.004803325	0	0	18	1	11.97981099
ECU	23	ECU23	2003	28.65050613	0.264358838	2.744007408	1.202571484	0.012023855	0.748263121	0.001943965	0.633200075	0.00707662	0.00153943	0	0.000688259	0.004889201	0.326143224	3.29E-05	-0.001094625	0.068971972	0.000694306	0	0	8	1	13.05015606
ECU	24	ECU24	2003	21.81231473	0.39077804	2.917534867	0.946356729	0.024408034	0.839313746	0	0.12537501	0	0	0	0	0.328133868	0.513155761	-0.041788292	0.043470769	0.088793499	-0.005182237	0	0	3	1	11.3415086
GLP	1	GLP1	2003	27.76015764	0.404476848	1.316037563	0.594737759	0.023903001	0.767817849	0.227806457	0.253605191	0.007821541	-0.005409412	0	0.001066278	0.090529628	0.102609781	-0.006696748	0.006826782	0.060906422	-0.001141752	0	0	0	0	12.06476985
GLP	2	GLP2	2003	29.35541964	0.378762353	1.418954714	0.855401539	0.041078958	0.927257827	0.303579334	0.448807769	0.017143275	-0.002648049	0	0.002002283	0.006672921	0.154508791	0.000917882	0.003671528	0.07320324	-0.005828863	0	0	0	0	12.50882087
GTM	1	GTM1	2003	26.72032364	0.493176193	4.819952148	1.642732488	0.019327027	2.686708908	0.024586397	0.023463338	0.008551834	-0.000141881	0	-0.001915395	0.152226434	0.726648069	-0.007712537	0.010314357	0.043704865	-0.00045665	0	0	3	1	13.73138204
GTM	2	GTM2	2003	31.17968097	0.368184534	2.971085516	2.974618042	0.058431839	1.711696189	0.194361249	0.029031228	0.002413059	0.024723208	0	0.000198722	0.052317246	0.671515259	-0.000259049	-0.027899219	0.064792537	0.000967358	0	0	3	1	12.49079039
GTM	3	GTM3	2003	25.80581363	0.368533617	3.982420285	2.893670391	0.049892764	2.037980713	0.219482993	0.108697514	0.030745672	-0.001690584	0	0.002545296	0.075435664	0.565638157	-0.02641216	0.025557447	0.05514446	-0.010695647	0	0	2	1	12.82568003
GTM	4	GTM4	2003	32.12130823	0.377186834	4.803006522	2.855440334	0.062010988	3.06657379	0.105034856	0.111765057	0.002444635	0.010946203	0	0	0.00214154	0.707314528	-0.000541596	-0.007979847	0.055323524	0.002744672	0	0	2	1	13.22202819
GTM	5	GTM5	2003	35.06898616	0.327606256	3.071931129	2.809759599	0.066542796	1.684211876	0.028655506	0.032518488	0	-0.005020224	0	0	0.015209461	0.798772222	0.000435343	-0.013209086	0.059452568	0.001412583	0	0	3	1	13.43056212
GTM	6	GTM6	2003	32.18482582	0.445778117	4.802382663	2.455399043	0.060174102	2.804953862	0.179612688	0.140607784	0.387081353	-0.002098766	0	-0.004325555	0.004690558	0.249356819	-0.000751797	0.007859817	0.057194641	-0.002512849	0	0	2	1	13.60048754
GTM	7	GTM7	2003	30.24668844	0.29095416	3.532154782	2.09917428	0.042149908	1.889209137	0.022715001	0.713811092	0.002798491	-0.00011692	0	0	0.005380148	0.247796891	1.15E-05	8.69E-05	0.065301942	-0.003767931	0	0	3	1	12.50052564
GTM	8	GTM8	2003	26.50926851	0.373195458	3.636738531	2.845154792	0.041256027	2.043608	0.035198937	0.031191319	0.003590233	0.000714114	0	-0.000652445	0.159848025	0.692736147	-0.001105581	-0.006116891	0.078815624	-0.003567762	0	0	3	1	12.53973235
GTM	9	GTM9	2003	29.23120874	0.471342508	3.723186866	1.645544253	0.017359053	2.287289513	9.82E-06	0.085579147	0	0	0	0	0.092853179	0.615384993	-0.002406668	0.036016523	0.050271383	-0.000905876	0	0	3	1	13.67718629
GTM	10	GTM10	2003	30.11764892	0.360554001	4.006258353	3.21181181	0.064213572	2.416399284	0.096973141	0.108739649	0	0.001059816	0	0	0.006623848	0.743384132	5.75E-05	-0.009212736	0.055716517	-0.001295917	0	0	3	1	12.60361677
GTM	11	GTM11	2003	33.02498849	0.390651106	5.094785126	3.291693485	0.084767288	3.515144133	0.13356825	0.063176389	0.00041107	-0.024174104	0	-3.95E-06	0.009474383	0.718610424	-1.98E-05	0.01576297	0.070045851	-0.000549517	0	0	2	1	12.84849758
GTM	12	GTM12	2003	30.21573296	0.477547349	4.658053504	2.483447122	0.035267412	2.568727945	0.000511303	0.034489912	0	3.77E-05	0	-1.68E-05	0.065937152	0.639128941	-0.004677167	0.002659195	0.0472915	0.007974671	0	0	2	1	12.37515325
GTM	13	GTM13	2003	27.64849549	0.353747925	4.733294459	3.075989347	0.048900505	2.455478067	0.252637713	0.202790886	0.07475805	0.002218665	0.00086918	-0.003455998	0.04723319	0.421344048	-0.00507733	0.005052949	0.085439911	-0.002466361	0	0	2	1	12.96611687
GTM	14	GTM14	2003	27.21195073	0.378460673	3.111338324	2.813036791	0.04019475	1.643660018	0.055188169	0.032992992	0.010559672	0.004782009	0	-0.001840523	0.133636577	0.718772139	0.000684512	-0.003877305	0.090771998	-0.005386008	0	0	3	1	12.91114418
GTM	15	GTM15	2003	32.75006961	0.434811589	5.604836023	2.316884921	0.056644201	3.02645082	0.01759529	0.069829983	0.038106977	0.001686846	0	-0.002416703	0.00902175	0.76779971	-0.001917008	-0.003473631	0.06935299	-0.004426463	0	0	3	1	12.13368164
GTM	16	GTM16	2003	25.83816402	0.37013072	4.277321002	2.382434949	0.049004228	2.205535785	0.124304907	0.108074675	0.040355531	0	0	-0.002857687	0.026153334	0.701111554	-0.001263805	0.004121492	0.042298777	-0.007491386	0	0	2	1	13.17864716
GTM	17	GTM17	2003	26.1844432	0.388750233	4.397837573	2.424447211	0.030847926	2.313360985	0.087212402	0.030044417	0.098422702	0.002502895	0	-0.005740115	0.134631962	0.624574426	-0.008884456	0.011831429	0.081820988	-0.001072889	0	0	2	1	12.67481965
GTM	18	GTM18	2003	30.20862041	0.443855456	4.560863003	2.552754612	0.06361055	3.010687261	0.049627237	0.016915517	0.06187552	-0.005198653	0	-0.003568458	0.020216983	0.843028928	-0.002287407	0.006261488	0.05622621	-0.005329259	0	0	2	1	11.80794633
GTM	19	GTM19	2003	23.36300907	0.348774252	5.131866409	2.09668404	0.037324365	2.630711349	0.150845576	0.109955977	0.034262545	-0.014480699	0	0	0.103994359	0.586475743	-0.003486094	0.017971759	0.084556593	-0.010434244	0	0	2	1	13.34509931
GTM	20	GTM20	2003	30.99161668	0.473630129	6.305856176	1.789702099	0.027818891	3.485009012	0.04309357	0.103088232	0.338573702	0.000634142	0	-0.003415538	0.044811373	0.452147354	-0.032927228	0.02604799	0.057040641	-0.010205933	0	0	2	1	14.79872063
GTM	21	GTM21	2003	26.38955766	0.309794243	3.203853543	3.839364431	0.050937221	1.669859078	0.228744763	0.057910762	0.001737598	-0.002531993	0	-0.003266867	0.056738628	0.642890502	-0.000210618	0.007128958	0.042139609	-0.000805155	0	0	2	1	13.79504759
GTM	22	GTM22	2003	34.50530774	0.370886956	3.789593153	2.720810718	0.059108772	2.413738719	0.068777663	0.141483755	0	0.000350618	0	0	0.03586482	0.550338177	-0.000508961	-0.001673918	0.074530094	0.005092117	0	0	3	1	12.80771779
GUF	1	GUF1	2003	28.27060013	0.380654502	1.448814882	0.995722751	0.006831804	0.709095496	0	0.698928915	0	0	0	0	0.050396474	0.171341631	-0.001722411	0.000121207	0.038314852	-0.004396716	0	0	8	1	11.76242285
GUF	2	GUF2	2003	26.57417473	0.415469458	2.595524119	0.639894048	0.009823726	0.965954882	0.009498829	0.33871091	0	0.00025466	0	0	0.221783641	0.073724152	-0.060952939	0.002903127	0.028716421	-0.006621437	0	0	8	1	10.98666431
GUY	1	GUY1	2003	26.04624363	0.486642824	3.188784288	0.058200115	0.002260089	1.307213917	0	0.020121975	0	0	0	0	0.877170493	0.057335975	0.000310764	-0.000233073	0.024411809	-0.001361094	0	0	6	1	10.21286388
GUY	2	GUY2	2003	25.32936495	0.372351467	3.90460391	0.243823438	0.007237064	1.666969292	0	0.497188517	0	0	0.00069054	0	0.265019236	0.151277498	-0.001183782	-0.000295946	0.046280776	-0.005611043	0	0	7	1	9.938483361
GUY	3	GUY3	2003	29.05850834	0.313657858	2.467655478	0.224048082	0.015208804	0.895433278	0.025611228	0.64496129	0.016040818	0.004291072	0	-0.011540504	0.008949122	0.291235977	-0.000173832	0.015718907	0.067539313	0.006009463	0	0	8	1	12.6885678
GUY	4	GUY4	2003	29.15471018	0.343249029	2.059328421	0.577166304	0.022506916	1.282472516	0.135287823	0.387787507	0.082831862	-0.003474819	0	0.004705964	0.060786322	0.265248358	-0.001495783	-0.001564819	0.038011697	-0.00305278	0	0	8	1	11.4058373
GUY	5	GUY5	2003	27.77543083	0.361775307	2.445174318	0.298635601	0.014940928	0.939677404	0.264629402	0.106981982	0.098986486	-0.09049959	0	0.015530303	0.16784398	0.246079034	-0.000839476	0.077497952	0.062032087	-0.00065954	0	0	7	1	11.55263732
GUY	6	GUY6	2003	29.15545707	0.331713118	2.056430383	0.464135957	0.016947107	0.925567462	0.302546343	0.030556121	0.089773885	-0.002913017	0	-0.00136484	0.029557955	0.476186596	-0.001711143	0.009166836	0.057799571	0.006027832	0	0	8	1	10.86287795
GUY	7	GUY7	2003	27.36314737	0.366447567	2.14250299	0.057405897	0.011895413	0.828534558	0.264480581	0.034157595	0	0.003942122	0	-0.001635085	0.29928773	0.086816288	-0.005957981	0.005845988	0.041454073	-0.00181181	0	0	6	1	10.79606616
GUY	8	GUY8	2003	28.58379779	0.367820553	3.451781154	0.652753998	0.017413428	1.998412527	0	0	0	0	0	0	0.256742179	0.28824164	-0.003667745	0.006472492	0.060296541	-0.003829024	0	0	9	1	9.167721166
GUY	9	GUY9	2003	28.35908535	0.386417064	3.994396755	0.355998347	0.010326215	1.808013904	0	0.66529338	0.000204714	0	0	0	0.023030272	0.214283886	-0.002047135	-0.003838379	0.037721448	0.001505635	0	0	8	1	10.61793395
GUY	10	GUY10	2003	33.20614047	0.294012036	4.077599076	2.024266756	0.026056875	2.354796508	8.40E-05	0	0	-8.40E-05	0	0	0.036318596	0.11420414	-0.003149011	-0.004576563	0.090917783	0.00431919	0	0	10	1	10.13383672
HND	1	HND1	2003	28.69652781	0.491103764	2.596771278	1.438607957	0.01700114	1.181743158	0.007559316	0.399007205	0.000210178	0.000266855	0	0.000129885	0.037506111	0.504738447	0.000231432	0.011670772	0.051342303	-0.000174	0	0	3	1	12.74448978
HND	2	HND2	2003	34.78964604	0.415341274	6.70649001	3.347354154	0.082548832	3.543556841	0.262939445	0.132482147	0.034624142	-0.011732099	0	0.010847682	0.001720346	0.537657537	9.70E-05	-0.004414326	0.097558853	0.004743162	0	0	2	1	12.15476085
HND	3	HND3	2003	29.64253438	0.515968376	2.077986542	1.61884163	0.005540398	1.129600688	0.007626268	0.183385219	0.000268486	-0.00075112	0.011461776	2.88E-05	0.094257605	0.572452743	0.000783083	0.000565737	0.036300133	-0.001175918	0	0	3	1	10.83726081
HND	4	HND4	2003	30.9897216	0.389876658	3.833805004	2.751322253	0.050485096	2.079901932	0.09092011	0.216555945	0.009182389	-0.010681598	0	0.001212126	0.011589629	0.60673517	0.000359385	0.007470526	0.058094377	0.003334321	0	0	3	1	11.92497152
HND	5	HND5	2003	29.04125949	0.446384157	4.566656061	2.104243112	0.034592027	2.97799453	0.013890997	0.042862203	0	-0.002451799	0	0	0.007456606	0.85043267	-0.001449825	0.025975406	0.04745211	-0.005095129	0	0	2	1	12.44453782
HND	6	HND6	2003	31.55874909	0.426342441	3.363857328	1.848823129	0.012981901	2.096008835	0.026770289	0.649367174	0.008068389	-0.015311782	0	0.000724339	0.008597992	0.237936561	-1.97E-06	0.025755819	0.055497151	-0.0041327	0	0	3	1	11.69247637
HND	7	HND7	2003	30.67717708	0.400214676	3.062482198	2.783586838	0.067738842	1.633006844	0.14141123	0.033971847	0.001405337	-0.005405142	0	-8.48E-06	0.006433179	0.693888798	-0.000275556	0.004858269	0.076032466	-0.002515991	0	0	3	1	12.94226769
HND	8	HND8	2003	33.00846753	0.278450901	3.665732664	2.610432202	0.051164066	2.004075432	0.014451844	0.704308875	0	-0.002721789	0	0	0.004206228	0.228009086	0.000220411	0.000119416	0.056013155	0.003070024	0	0	3	1	12.73420982
HND	9	HND9	2003	28.67081863	0.395023174	3.810371403	0.998852798	0.011928447	2.072541966	0	0	0	0	0	0	0.227284695	0.56274527	0.006193658	-0.012011184	0.109815067	0.002812961	0	0	3	1	11.84241204
HND	10	HND10	2003	28.72199133	0.399172774	5.466282722	2.451738714	0.048157331	3.216345846	0.012263227	0	0	0.005201504	0	0	0.044589962	0.87367099	0.002191978	-0.001804926	0.054571545	0.000711823	0	0	2	1	13.03204436
HND	11	HND11	2003	27.03352374	0.384624092	2.127908646	1.077598874	0.006925421	1.037088914	0	0	0	0	0	0	0.385944129	0.304204088	-0.072924128	0.076202546	0.052344893	-0.009497742	0	0	0	0	12.7524141
HND	12	HND12	2003	29.65861987	0.391753429	5.389821434	2.517907705	0.048559395	3.12214675	0.10973064	0.049429081	0	-0.000227458	0	0	0.010548982	0.752253095	0.000111202	-0.000470079	0.051469794	0.001608885	0	0	2	1	12.43169683
HND	13	HND13	2003	29.41758192	0.412904734	5.696210312	2.43943878	0.050488297	3.466266396	0.006250824	0	0	-0.000240304	0	0	0.014465105	0.950726039	-0.002089469	2.64E-05	0.050898584	-0.000813872	0	0	2	1	12.88844015
HND	14	HND14	2003	28.44548495	0.407750976	5.276724875	2.492289362	0.049436776	3.428707849	0.088748137	0	0	-6.75E-06	0	0	0.013038698	0.771320261	9.44E-05	-0.02574013	0.050642762	0.000323496	0	0	2	1	12.61319963
HND	15	HND15	2003	30.73675546	0.419745533	2.675833878	2.666432176	0.057953589	1.592806375	0.128047501	0.015937055	0.000687917	-0.005048984	0	0.000153276	0.03649976	0.68069507	-0.000613104	0.00245789	0.072995833	0.00265104	0	0	3	1	14.03365195
HND	16	HND16	2003	29.58215308	0.4636573	4.624024281	2.345813427	0.037433612	3.034228098	0.017031588	0	0.000112007	-0.005223422	0	-0.000112007	0.04817611	0.794567641	-0.005074797	0.016426317	0.040306947	-0.000830838	0	0	3	1	12.77519434
HND	17	HND17	2003	35.14531046	0.388545951	7.088777048	3.206671663	0.08766495	4.048813273	0.312282711	0.018492991	0.000440913	-0.003101592	0	0	0.022304098	0.593367052	0.00109468	0.011093767	0.081028237	0.003437204	0	0	2	1	13.99829761
HND	18	HND18	2003	31.1211695	0.453800168	3.317383308	1.923411693	0.02769999	1.929811623	0.034392112	0.273712586	0.001018046	-0.006696162	0	1.59E-06	0.012907995	0.459973585	0.000622936	0.010378015	0.054150409	-0.001261083	0	0	3	1	11.23550969
HTI	1	HTI1	2003	33.85266329	0.380400296	4.634875233	1.975885649	0.045924659	2.735131434	0.58299657	0.009602212	0.201635033	0.004329709	0	0.006476708	3.57E-05	0.143273237	0	-0.009683636	0.049059129	-0.002747484	0	0	0	0	13.33492062
HTI	2	HTI2	2003	27.83130719	0.498294731	1.092491617	1.038716278	0.018381001	0.7159017	0	0.076733707	0	0	0	0	0.030067354	0.79364718	-0.005850602	0.008490765	0.040599722	0.000932774	0	0	0	0	13.37585239
HTI	3	HTI3	2003	34.00610159	0.343813248	3.352874551	1.502815386	0.034782886	2.223038817	0.500356663	0.221437685	0.093100395	-0.003944959	0	0.00242906	0.00017526	0.113889685	2.59E-06	0.005054075	0.071111951	-0.000211415	0	0	0	0	12.85879389
HTI	4	HTI4	2003	30.04885721	0.436962011	1.25192295	1.448615274	0.024082455	0.750323173	0.050755038	0.003327776	0.105592405	-0.003282632	0	0.002579672	0.002815067	0.75939726	-0.000999623	0.009373881	0.045769761	-0.000622809	0	0	0	0	14.16229314
HTI	5	HTI5	2003	32.01247886	0.414139354	3.484587052	1.562594232	0.01837503	1.878351003	0.041223489	0.140322683	0.046911675	-0.002172718	0	0.000980631	0.000179738	0.697519084	-9.78E-05	0.003388594	0.050512535	-0.004822974	0	0	0	0	12.51398846
HTI	6	HTI6	2003	31.22211008	0.394011661	0.702957885	1.316691474	0.001642897	0.299696231	0.292067534	0.084052652	0.013701257	0.004051845	0.000492815	-0.002645725	0.008374485	0.294447509	-0.003421109	0.003273097	0.06472017	-0.005563752	0	0	0	0	12.7000243
HTI	7	HTI7	2003	30.3488881	0.4131064	2.439466922	1.211492489	0.009302249	1.299161786	0.040174738	0.228549095	0.045993517	0.00235319	0	0.002755831	0.015541737	0.63608444	-0.000244461	-0.005132646	0.045406353	-0.010318121	0	0	0	0	13.29256203
HTI	8	HTI8	2003	33.06233462	0.305999035	2.298441562	1.458782098	0.024087723	1.649852534	0.130070274	0.654961764	0.03349738	0.000684044	0	0.001339939	0.000178185	0.138318427	-3.02E-19	-0.000163974	0.068131837	0.004671632	0	0	0	0	13.68446616
HTI	9	HTI9	2003	30.29312397	0.415353993	1.08765037	1.184444591	0.03598319	0.772919051	0.077097738	0.06288651	0.096768137	-0.005937282	0	0.001260477	0.003131199	0.527526214	0.000186029	0.011785896	0.054252463	0.002892891	0	0	0	0	15.01349427
HTI	10	HTI10	2003	30.8210076	0.414691405	1.041642714	0.985770853	0.019907106	0.712913458	0.1672495	0.071864701	0.200296246	-0.023443929	0	0.020658296	0.001639008	0.468486849	-0.000338683	0.015042145	0.049578757	-0.002211751	0	0	0	0	13.18433702
MEX	1	MEX1	2003	37.04550778	0.205182268	1.588169946	4.430191734	0.043771904	1.068015854	0.235554454	0.645149497	0	0.001359837	0	0	0	9.77E-05	0	-1.53E-05	0.052370723	0.005319796	0	0	0	0	13.95151204
MEX	2	MEX2	2003	38.7038932	0.170795062	0.598474633	3.519927336	0.032667922	0.459130921	7.56E-06	0.422937784	0	1.51E-06	0	0	3.02E-05	0.006360273	-2.03E-20	-0.001184712	0.057017026	0.003624495	0	0	0	0	13.99807184
MEX	3	MEX3	2003	35.61990277	0.142589148	0.347434089	5.254946891	0.019511707	0.029053211	0.040082958	0.744966986	0	0.000232437	0.000853869	0	0	0.001176582	0	5.04E-05	0.04315495	0.007279562	0	0	0	0	15.47687244
MEX	4	MEX4	2003	32.31681229	0.375994811	4.048377672	3.031031209	0.047951253	2.438460306	0.096409282	0.447431996	0.000539211	0.000703318	0	8.15E-05	0.043624701	0.284305736	-0.000731228	-0.000342728	0.072798269	0.002402392	0	0	2	1	14.96655331
MEX	5	MEX5	2003	30.42375342	0.425876483	4.527981895	2.667240619	0.056751922	2.842151509	0.131274232	0.251033871	0.050724272	0.000787092	0	-0.000598322	0.057570441	0.43430798	-0.001116324	-0.000770795	0.081045381	-0.005972473	0	0	3	1	14.82547166
MEX	6	MEX6	2003	37.03123766	0.137158188	1.111705811	6.279436029	0.017964529	0.66771196	0.043160516	0.691760621	0	0.002953481	0.000654121	0	0.000595622	0.05593617	4.31E-05	-0.000209923	0.062157324	0.000991841	0	0	0	0	15.7724945
MEX	7	MEX7	2003	37.90268697	0.172236892	1.533698942	4.977446288	0.017606868	0.735667463	0.021398285	0.656978939	4.44E-06	0.001769779	0.002227164	-4.73E-06	1.95E-05	0.002251719	2.96E-07	-9.29E-05	0.054077871	0.008546719	0	0	0	0	16.51886349
MEX	8	MEX8	2003	35.38528315	0.342520463	2.704845307	2.550359393	0.068330224	1.990327018	0.188757294	0.628832951	0.068352307	0.008606979	0.000437909	0.000152626	0.010190298	0.094538405	0.000763131	-0.010041951	0.079898795	0.003773876	0	0	0	0	15.2205969
MEX	9	MEX9	2003	34.93306659	0.148558491	1.991445325	2.794622697	0.024898847	1.107194857	0.027489588	0.953681262	0	4.18E-05	0	0	0.000112939	0.009492441	2.72E-06	-4.22E-05	0.072864322	0.000456417	0	0	0	0	14.35623205
MEX	10	MEX10	2003	35.31003305	0.20447089	2.273196373	4.202693008	0.04003822	1.510842196	0.108668862	0.382020702	0	0.007466438	0	0	0.006102943	0.115811197	0.000456006	-0.000348223	0.070586714	-0.000725622	0	0	0	0	13.80709252
MEX	11	MEX11	2003	35.18532325	0.250405967	2.877704482	4.152186343	0.052175095	2.023787832	0.295668169	0.588980696	0.002391272	0.000191322	0.000190478	0.000235395	0.00021395	0.00750141	1.25E-05	-0.000242825	0.065763483	0.001034061	0	0	0	0	15.33891209
MEX	12	MEX12	2003	32.85784532	0.351791966	4.027025734	3.233235268	0.075502664	2.893725537	0.228056487	0.299394004	0.027704671	0.010337345	0.002786298	-0.00288272	0.023503812	0.361531074	0.000522448	-0.004853159	0.081460759	0.001565271	0	0	0	0	13.3452154
MEX	13	MEX13	2003	32.64334741	0.298702028	1.75685946	3.498221429	0.043714402	0.998094056	0.179724231	0.203546087	0.003192225	0.000744198	0	0.000577875	0.019298719	0.276384804	-0.001197657	0.000142422	0.116560201	0.002984712	0	0	1	1	15.07090602
MEX	14	MEX14	2003	35.97965055	0.244071606	2.661361365	3.972891789	0.057741831	1.937247356	0.268648463	0.633521721	0.001754876	-0.001959477	0.000301604	3.58E-05	0.004969333	0.035627699	0.000125132	-0.00094505	0.090377215	0.000201091	0	0	0	0	15.57556247
MEX	15	MEX15	2003	32.92827225	0.210275148	2.061653813	3.34014584	0.046318516	1.125378007	0.204130705	0.675040733	0.00231069	0.001503786	0.000684434	3.49E-05	0.004060957	0.039072412	0.000113993	-0.000490533	0.072550429	-0.002605214	0	0	0	0	14.41990172
MEX	16	MEX16	2003	32.53878204	0.303729762	2.939048085	3.931998275	0.061535881	2.078248141	0.29275457	0.429382306	0.03082639	0.002094388	0	-0.001215788	0.011568234	0.204298622	-1.30E-06	-0.002702716	0.082649327	0.003906673	0	0	0	0	14.08888794
MEX	17	MEX17	2003	34.47059216	0.310733715	3.435308236	3.895864772	0.067693327	2.183439904	0.338973208	0.519184897	0.002707202	-0.004792065	0	0.000336386	0.007096852	0.120036623	0.000175732	0.00710933	0.066170214	9.69E-05	0	0	0	0	14.68976681
MEX	18	MEX18	2003	35.01187236	0.31735598	4.171302527	3.06093383	0.055192033	3.448621809	0.383834552	0.411662664	0.056513117	0.005303278	0	-0.006457628	0.010166285	0.118878034	1.27E-05	0.001423607	0.081996798	0.00381263	0	0	0	0	14.785019
MEX	19	MEX19	2003	34.2267853	0.230286162	2.88453986	4.503743105	0.021968073	1.337129517	0.005851011	0.723695911	0.001494225	0.000103838	0.000356617	-0.000120276	0.000787004	0.076584732	1.82E-05	0.002864165	0.067491218	-0.000192497	0	0	0	0	14.75792232
MEX	20	MEX20	2003	32.57672386	0.351575976	3.448455943	2.967605438	0.055465006	2.255913864	0.148633507	0.160864893	0.052417059	-0.002171216	0	-0.001365099	0.081314099	0.320519489	-0.001526123	0.002665987	0.103290447	-0.000218159	0	0	2	1	14.56577012
MEX	21	MEX21	2003	32.90131667	0.27247047	2.320994735	3.346724108	0.044774838	1.374200964	0.188694084	0.444978095	0.003325859	0.000594961	0	-8.06E-05	0.013450981	0.184654241	-0.001310178	0.001566416	0.110412168	-0.000674243	0	0	1	1	14.94367994
MEX	22	MEX22	2003	35.71691367	0.231625141	2.567607143	4.133903536	0.047175155	1.722210653	0.162876397	0.53332834	0.000777465	0.003771674	0.000270024	0.00022519	0.004768215	0.058503487	0.000102915	-0.001053603	0.074521708	-0.002967612	0	0	0	0	13.76601425
MEX	23	MEX23	2003	29.79599764	0.401765426	1.938459995	1.576429418	0.020644968	0.941242171	0.042775978	0.514621228	0.006334509	0.001197006	0.003886024	-0.000674908	0.113231654	0.088843015	-0.003078823	-0.002425139	0.081465798	-0.003749854	0	0	2	1	14.89730737
MEX	24	MEX24	2003	35.52954393	0.252440752	1.644717693	3.685001044	0.031294356	0.946489808	0.036295739	0.40441348	0.02236796	0.00194194	0	-0.000522141	0.022946776	0.185686904	-0.001019784	-0.000109328	0.109357325	0.00291211	0	0	1	1	15.77082312
MEX	25	MEX25	2003	38.96465324	0.233014873	2.50166021	2.874507763	0.02520492	2.070617019	0.361786397	0.499167512	0.01799276	0.007562943	0	-0.001288937	0.003547552	0.057244313	0.000368219	-0.003092633	0.089312982	0.005213097	0	0	0	0	14.43900158
MEX	26	MEX26	2003	40.39650608	0.167023701	2.01447156	5.344120563	0.006376444	1.481073667	0.101229672	0.56240975	0	0.000965229	6.21E-05	0	4.92E-05	0.035336933	4.19E-06	-0.000263117	0.06128797	-0.002387378	0	0	0	0	14.18238145
MEX	27	MEX27	2003	31.98439424	0.451967043	5.634334915	2.540136416	0.027927017	3.607299937	0.00766331	0.26766512	0.153006486	0.000834559	0	0.000761805	0.003931692	0.524198413	-0.000210649	-0.003231221	0.06967206	0.002269923	0	0	3	1	13.61490234
MEX	28	MEX28	2003	33.40302156	0.273322698	2.017062531	3.409677521	0.02460318	0.911124529	0.057321741	0.657419539	0.002341031	0.002235962	0.002049112	-4.54E-06	0.002450926	0.063498324	6.47E-05	0.000579294	0.090573226	0.000350137	0	0	1	1	15.36078769
MEX	29	MEX29	2003	32.69461152	0.242911361	1.826241325	4.417626468	0.064555452	0.964189866	0.573606698	0.325602077	0	-0.001348039	0	0	0.001036305	0.001749643	3.56E-05	0.000257438	0.051909945	-0.000537906	0	0	0	0	14.96079772
MEX	30	MEX30	2003	30.6825635	0.404223651	3.303962126	2.645599128	0.038608603	2.115258368	0.055777089	0.357913147	0.107127061	-0.002359895	0.000366974	0.002720195	0.019423953	0.419896562	-0.000518852	0.000528297	0.074744783	-0.004047943	0	0	2	1	14.91958669
MEX	31	MEX31	2003	33.6320093	0.392491407	3.062574573	2.950463397	0.051340856	1.466551253	0.050734275	0.432897432	0.000203464	0.00172632	0.003175582	-0.00017749	0.044323467	0.27116257	0.000559407	-0.010408905	0.073543603	0.00120429	0	0	2	1	13.37859125
MEX	32	MEX32	2003	35.91829316	0.197507689	1.565934066	4.317876242	0.049337383	0.99901964	0.297512525	0.240270959	4.30E-06	0.009360329	0	4.30E-06	8.72E-05	0.009073094	-2.46E-06	-0.000171851	0.05537549	0.000991601	0	0	0	0	15.83044877
MTQ	1	MTQ1	2003	27.96378505	0.357980456	0.876716137	0.691356328	0.020880505	0.576709562	0.075515707	0.74007555	0.0054273	-0.000386852	0	-0.000386852	0.003709224	0.068791316	-1.14E-05	-0.0066163	0.071363635	0.003307118	0	0	0	0	12.06727378
MTQ	2	MTQ2	2003	27.64974752	0.415012898	0.670056196	0.981003019	0.043794112	0.445711256	0.274520224	0.037988387	0.004812518	0.005816357	0	0.000452711	0.019318965	0.216573172	-0.001554965	0.003798839	0.080006609	-0.001542489	0	0	0	0	11.54992623
MTQ	3	MTQ3	2003	26.62542681	0.419781651	0.843075101	0.617283751	0.018139444	0.555348915	0.122436864	0.00897617	0	-0.004606818	0	0	0.022333567	0.085036154	-0.000641155	-0.017952341	0.077581604	-0.003314779	0	0	0	0	11.4495524
MTQ	4	MTQ4	2003	26.20994919	0.433546701	0.96736275	0.675864868	0.04226619	0.694717724	0.052628781	0.163840306	0	0.047312743	0	0	0.052894583	0.441178034	-0.000691085	-0.023922173	0.042397794	0.01662849	0	0	0	0	10.04219142
NIC	1	NIC1	2003	28.67303579	0.458883325	5.029107125	1.402396784	0.029259033	2.742301175	0.036803169	0.040266076	4.40E-05	0	0	-0.000271457	0.148472139	0.590477006	-0.007882026	0.006732615	0.109261934	0.001600665	0	0	3	1	12.81367035
NIC	2	NIC2	2003	27.95819014	0.496726959	6.103842565	1.438220863	0.040095408	3.175663759	0	0.026586012	0	0	0	0	0.092346816	0.734570242	-0.008255086	0.003650536	0.051071267	0.005740484	0	0	3	1	10.10806398
NIC	3	NIC3	2003	31.06982878	0.450834977	3.311725812	3.107013442	0.091052147	1.969108073	0.110341494	0.075396655	0.001798946	0.000318181	0	-0.000471153	0.001578667	0.766546941	-0.0006486	0.021568999	0.092714704	0.001125429	0	0	3	1	12.75388805
NIC	4	NIC4	2003	30.17122601	0.473260679	3.009061446	2.951626636	0.078586223	1.816384241	0.164540965	0.124609918	0.007399771	-0.008425207	0	0.002898936	0.016645327	0.666112377	0.00106978	0.005154896	0.076564665	0.001362091	0	0	2	1	11.76691145
NIC	5	NIC5	2003	34.46432877	0.419120884	5.28879805	3.477121031	0.080397987	2.739835308	0.266332392	0.208446091	0.187778597	-0.006166854	0	-0.003943026	0.003401293	0.267665699	0.000230051	0.002594878	0.098023431	0.006409143	0	0	2	1	14.04599326
NIC	6	NIC6	2003	30.61839038	0.447219062	3.942050084	2.885161113	0.080977755	2.420856024	0	0.211639832	0	0	0	0	0.001255065	0.73138619	-0.001386548	0.003149616	0.094127989	-0.004143917	0	0	3	1	12.59333801
NIC	7	NIC7	2003	31.71039417	0.389991695	3.216124786	3.108061797	0.089075144	1.73962415	0.067169262	0.333291059	0	-0.006106297	0	0	0.002033866	0.497982574	-3.29E-05	0.013105052	0.074321901	-0.001913584	0	0	2	1	13.14678851
NIC	8	NIC8	2003	30.84544073	0.385118353	3.221880903	2.453491715	0.072943506	1.964285475	0.29615546	0.390816112	0.013605371	-0.050755271	0	-0.002632959	0.004437218	0.263416553	0.000293717	0.04485996	0.111918565	0.000181159	0	0	4	1	12.20998922
NIC	9	NIC9	2003	28.01197491	0.48764708	3.572974261	2.248146633	0.061345545	2.045045439	0.114682823	0.008872205	0.0047216	-0.006299288	0	-0.002293152	0.111564136	0.736010053	-0.001577689	0.009330835	0.055237468	-0.001448082	0	0	3	1	11.49845216
NIC	10	NIC10	2003	26.38182851	0.280160221	3.740702559	1.24979843	0.031890289	2.062277456	0.153704986	0	0.00017313	-0.000554017	0	0	0.016066482	0.323545706	0.002389197	0.018628809	0.086593731	-0.001980939	0	0	15	1	11.7868224
NIC	11	NIC11	2003	36.06597382	0.394757018	4.030409115	4.477846403	0.093074546	2.139129162	0.224771807	0.277682463	0.039397913	-0.010996273	0	0.001145499	0.001176599	0.437298177	5.96E-05	0.010441665	0.081115342	0.003148704	0	0	2	1	12.62070753
NIC	12	NIC12	2003	31.412717	0.400132745	3.206505119	2.67562102	0.07784652	1.659473654	0.130298885	0.010348129	0.022939607	0.01700978	0	-0.002215991	0.051685931	0.780021886	-0.002181793	-0.011374051	0.082262979	-0.001499671	0	0	2	1	11.90281881
NIC	13	NIC13	2003	31.88124209	0.292770637	3.042026793	2.624729512	0.053824121	1.743288266	0.184307341	0.693786435	0.011945053	-0.014925299	0	0.000546496	0.005702818	0.087094685	0.000438188	0.009880826	0.167651867	0.002647515	0	0	2	1	11.9771434
NIC	14	NIC14	2003	31.62234838	0.428518086	3.173584692	2.842557989	0.069153709	1.942935008	0.217975541	0.34381616	0.047694214	-0.011093053	0	0.005034372	0.001410371	0.317959351	-0.000672495	-0.019200354	0.07494567	0.0015368	0	0	2	1	12.80564805
NIC	15	NIC15	2003	29.89018081	0.474057882	3.9737704	2.398360675	0.074735748	2.311508125	0.054123331	0.182029164	0.056263176	-0.011846451	0	0.00737702	0.012368236	0.669848911	-0.000498946	0.001228039	0.083958119	-0.001536024	0	0	3	1	11.92484393
NIC	16	NIC16	2003	30.16549671	0.422233087	2.914957811	2.646074755	0.067184401	1.571574347	0.071593211	0.084989874	0	-0.004876024	0	0	0.012444914	0.750109384	-0.001393794	0.007726762	0.07302331	0.000448433	0	0	3	1	12.16390349
NIC	17	NIC17	2003	27.74535266	0.458527769	5.915434991	1.811205416	0.042146443	3.224145507	0.003546331	0	0	0.00083992	0	0	0.092381921	0.785801611	-0.01341073	0.026952115	0.078970748	-0.002396193	0	0	11	1	12.06115619
NIC	18	NIC18	2003	29.99947584	0.422985064	2.644431298	2.67995573	0.081273789	1.358615049	0.22479322	0.02719322	0.009945763	-0.004128814	0	0	0.011633898	0.409084746	0.000271186	0.025172881	0.099406883	0.000696346	0	0	5	1	12.86820338
PAN	1	PAN1	2003	26.04942858	0.517537053	5.926732387	0.576527077	0.006574202	2.277983469	0	0.101289931	0	0	0	0	0.404153394	0.106446328	-0.006853018	0.001754838	0.082382278	0.005860412	0	0	4	1	11.66764477
PAN	2	PAN2	2003	28.80083952	0.457858844	8.284418167	2.346644547	0.023154142	4.117155573	0.001325897	0.332310414	0	-9.93E-05	0	0	0.022454211	0.585836948	-0.001156023	0.004752051	0.058553803	-0.003410607	0	0	3	1	12.91493891
PAN	3	PAN3	2003	30.48779159	0.420967044	4.490712879	2.541249133	0.055747687	2.076021363	0.053832706	0.20824381	8.17E-06	-0.001556284	0	4.08E-06	0.01733561	0.575571658	-0.000375796	0.00936221	0.078745372	0.004031487	0	0	5	1	12.29086985
PAN	4	PAN4	2003	26.59975556	0.367855525	4.969247549	1.191307855	0.013317869	1.883539426	0	0.519122572	0	0	0	0	0.109208014	0.344609582	-0.001399647	0.0243752	0.076040381	0.003637779	0	0	5	1	12.32035007
PAN	5	PAN5	2003	27.20684953	0.468467841	7.462785529	1.601532558	0.026443806	3.580368961	2.02E-05	0	0.007743944	-0.000202192	0	0.005903999	0.379493712	0.580816046	-0.022888107	0.014294957	0.057377022	-0.003770559	0	0	6	1	10.72155444
PAN	6	PAN6	2003	24.76073047	0.442737301	8.711177964	0.689180567	0.015453201	3.601405698	0	0	0.001540357	0	0	0	0.973813925	0.016841241	0.001026905	0.001951119	0.058050435	-0.014689557	0	0	6	1	9.052462625
PAN	7	PAN7	2003	31.44269798	0.409744562	3.978972722	3.170746982	0.069244874	1.856608695	0.002664064	0.3829834	0	-7.91E-05	0	0	0.000140677	0.442050011	-4.40E-05	-0.002057396	0.061257481	0.001524206	0	0	5	1	11.51907816
PAN	8	PAN8	2003	25.04466598	0.444247477	5.397785843	0.527765334	0.005928991	2.785244859	0	0	0	0	0	0	0.874445594	0.011938202	-0.001589296	-0.001626257	0.04332398	-0.010976045	0	0	6	1	10.32872988
PAN	9	PAN9	2003	31.1944118	0.4085387	3.402833518	3.286306995	0.071320657	1.781414366	0.001354753	0.19401775	0	0	0	0	0.000373357	0.433339734	1.07E-05	0.006613757	0.057292263	0.002607565	0	0	4	1	11.34026841
PAN	10	PAN10	2003	25.83014155	0.451591969	9.467594808	1.320761391	0.011356562	4.201341964	0.002707475	0	0.001968478	-0.001052907	0	-0.001484533	0.39967301	0.569433	-0.00955464	0.009855471	0.071686946	-0.000395073	0	0	4	1	11.78891419
PAN	11	PAN11	2003	29.08060663	0.423703415	4.108008119	2.165702078	0.046532424	1.890131978	0	0.631596269	0	0	0	0	0.006647693	0.331773167	-0.00171101	0.003885768	0.068092292	0.00041519	0	0	5	1	13.07882731
PAN	12	PAN12	2003	29.97240055	0.285551831	3.660515386	2.405848359	0.023131642	1.688661541	7.01E-06	0.850063099	0	-8.57E-06	0	0	0.01069175	0.123674535	-0.002615097	0.007467477	0.06323371	-0.003870659	0	0	6	1	13.9418091
PAN	13	PAN13	2003	30.41897153	0.445699249	7.881334303	2.743542183	0.050389458	2.923789346	0.000515609	0.127983887	0	-0.000100705	0	0	0.040584089	0.786606244	0.000116818	-0.002791541	0.059412462	-0.003295409	0	0	7	1	12.31584491
PER	1	PER1	2003	25.64576669	0.368180079	2.640443947	1.193433014	0.004730886	0.840309288	0.02759116	0.124463727	0.041929664	-0.000420796	0	0.001463113	0.322211259	0.37657859	-0.004454634	0.000877868	0.082004347	-0.007532398	0	0	17	1	12.82565244
PER	2	PER2	2003	30.01733125	0.166721524	1.76186981	1.599927168	0.017777755	0.525640492	0.029967658	0.391352239	0	-0.001962984	0	0	0.00017144	0.016922812	0	-0.000216014	0.074654138	-0.001472793	0	0	0	0	13.85998727
PER	3	PER3	2003	25.58474541	0.25616243	2.783040575	3.34545586	0.036974029	1.474971742	0.050225594	0.15941323	0	0.002092078	0	0	0.002655503	0.026651552	0.000175088	-0.000374868	0.049691473	-0.004416957	0	0	1	1	12.89381246
PER	4	PER4	2003	37.47183805	0.125174914	0.455695168	1.993164143	0.007614444	0.068850897	0.012291683	0.754389097	0.00032465	-0.00081755	0	1.97E-05	0	0.001396549	0	0.00016509	0.045002578	-0.004303764	0	0	0	0	13.93955194
PER	5	PER5	2003	29.1107501	0.21579658	2.173765441	3.268844844	0.026638343	1.103073032	0.028278582	0.366214498	0	-0.000154575	0	0	0.03142787	0.018270203	-0.000934674	0.001194707	0.092004539	0.003105599	0	0	2	1	13.33700991
PER	6	PER6	2003	26.89530563	0.321684783	1.499495083	1.787808198	0.020553758	0.602439894	0.036121942	0.190292077	0.009654187	-0.002699267	0	0.000109439	0.043996278	0.305232082	0.000645491	-0.008156124	0.084624542	0.012062772	0	0	2	1	14.12366257
PER	7	PER7	2003	35.67625528	0.078879351	0.100303576	2.784423821	0.006287495	0.07816966	0	0.836788108	0	0	0	0	0	0.002155223	0	0.002155223	0.022347436	0.000269803	0	0	0	0	13.53218426
PER	8	PER8	2003	25.10269224	0.246429557	3.011880593	3.073891955	0.030395345	1.453086022	0.045821719	0.334191767	0.000654119	-0.000188778	0	4.51E-05	0.112528627	0.041511682	-0.001130336	0.000391539	0.133311214	0.006040817	3	1	16	1	13.95645382
PER	9	PER9	2003	24.99411589	0.290894969	3.748957281	1.848350296	0.012139644	1.921888899	0.00651097	0.267563617	0	0.000732066	0	0	0.1194689	0.119074802	-0.002755101	-0.001507125	0.125208234	0.002068192	0	0	16	1	13.52287998
PER	10	PER10	2003	25.08942475	0.232409879	1.823963756	3.483257204	0.032080112	0.871437468	0.038698111	0.10536331	0	0.000658308	0	0	0.005100387	0.022326449	-0.000414194	-0.000794372	0.060717113	0.000813547	0	0	1	1	13.01180927
PER	11	PER11	2003	40.61906577	0.143977013	0.097171223	1.90817233	0.016255945	0.058370559	0.021249015	0.833383667	0	0.000136925	0	0	0	0.000859942	0	7.17E-05	0.037778482	-0.004016641	0	0	0	0	13.45805288
PER	12	PER12	2003	24.85231105	0.284868252	2.743434286	2.339267306	0.019313106	1.279980329	0.030191919	0.446608131	0.000362882	-0.000416312	0	3.12E-05	0.19133076	0.039280292	-0.001187344	0.000914255	0.137167073	0.008790048	2	1	12	1	13.99962732
PER	13	PER13	2003	32.51179126	0.190025647	0.687360091	1.008250982	0.017261027	0.371384903	0.079623691	0.577474027	0.000586681	-0.000925065	0	0.000472385	0.004954698	0.040326177	-3.77E-05	0.000765726	0.088612085	0.004212325	0	0	3	1	14.27679644
PER	14	PER14	2003	34.93707497	0.198659754	0.233946245	1.612503484	0.02823183	0.119350959	0.075135895	0.645395915	9.32E-05	-0.010091796	0	9.32E-05	0.000169205	0.032920539	-8.99E-05	0.009231876	0.078758516	-0.025833907	0	0	0	0	13.90799903
PER	15	PER15	2003	36.43422799	0.078965249	0.113676513	2.602716536	0.009404957	0.088449365	0	0.943205734	0	0	0.000502706	0	0	0.004372691	0	-0.000227013	0.02451612	0.000711148	0	0	0	0	15.84044499
PER	16	PER16	2003	33.06846646	0.166739126	0.438106192	1.057275195	0.015922603	0.212459607	0.024993387	0.452942963	0	7.51E-05	0	0	0	0.029534671	0	-0.000594329	0.051274899	-0.005961351	0	0	0	0	13.62413918
PER	17	PER17	2003	26.75253559	0.413440307	8.542720921	0.736466158	0.014490142	1.441816668	0	0.584837224	0	0	0	0	0.273701538	0.007276678	-0.001370376	-4.70E-05	0.030415852	-0.00766385	0	0	31	1	13.67992154
PER	18	PER18	2003	26.4455687	0.46458857	7.262628794	1.157952562	0.010517511	3.262038266	0.013098891	0.665194376	0	0	0	0	0.218525574	0.017743349	0.001525675	-0.00010115	0.034570004	-0.002878136	3	1	18	1	11.57322875
PER	19	PER19	2003	35.73313539	0.077900745	0.63663713	2.253922179	0.002842579	0.127507556	0.001386103	0.323936758	0	-5.07E-05	0	0	0	0.002473574	0	2.82E-05	0.029873283	-0.004420641	0	0	0	0	11.97004432
PER	20	PER20	2003	22.4884526	0.3139839	3.011861513	2.46647886	0.02011682	1.440182488	0.000334429	0.504542385	0	-9.09E-05	0	0	0.196121277	0.047888229	-0.001493565	0.001756562	0.111022656	0.008010139	0	0	11	1	12.5326491
PER	21	PER21	2003	37.93590826	0.202120016	0.221483015	0.772248868	0.018896232	0.069441876	0.027567069	0.459835451	0.000102639	-0.002636581	0	-1.25E-05	0.004548713	0.083750407	-0.001452156	-0.000166178	0.093264745	-0.01759385	0	0	1	1	14.3115346
PER	22	PER22	2003	28.28516381	0.190989337	1.547182304	3.589124829	0.033044073	0.519473462	0.054108794	0.304333736	0	-0.001437481	0	0	0.023168896	0.003767563	5.88E-05	-0.000151276	0.124827657	0.000655209	1	1	11	1	14.03571235
PER	23	PER23	2003	27.57233629	0.475199068	4.861454129	0.815997017	0.004398595	1.489089994	0.021604638	0.458590279	0.034619871	0.003269419	0	-0.000695594	0.176586068	0.195304675	-0.006684949	0.008706794	0.095274243	-0.006409266	3	1	17	1	13.48321397
PER	24	PER24	2003	40.24654177	0.08379963	0.371485903	2.639652127	0.001414964	0.185570804	2.20E-05	0.796804293	0	-3.78E-05	2.83E-05	0	0	0.001656427	0	3.15E-05	0.018380126	-0.003783533	0	0	0	0	12.55921142
PER	25	PER25	2003	32.23793327	0.254754514	0.250761546	0.213435619	0.025438806	0.114554762	0.030034477	0.503100201	9.54E-05	-0.002575552	0	0	0.022925591	0.06635112	-0.003456781	-0.002748164	0.09378374	0.00268592	0	0	2	1	12.17000831
PER	26	PER26	2003	28.78636211	0.393892748	5.853267772	1.420870171	0.011855755	2.197764969	7.56E-05	0.765079472	0	4.62E-05	0	0	0.150019742	0.015627625	-0.00092409	0.00081908	0.034626864	-0.004225896	0	0	19	1	12.9655351
PRY	1	PRY1	2003	29.81794317	0.320612537	6.15321401	2.399218021	0.024681951	3.019218228	0	0.371110908	0	0	0	0	0.00086227	0.616168072	-0.00039563	0.000710105	0.036201623	-0.003228194	0	0	3	1	11.33007854
PRY	2	PRY2	2003	32.22669893	0.369605915	4.95644716	1.601617374	0.047809751	2.537520783	0	0.34948791	0	-5.28E-05	0	0	0.008974765	0.297592651	0.000844684	-0.100675747	0.059928414	-5.73E-06	0	0	5	1	9.67091992
PRY	3	PRY3	2003	31.3507094	0.357660347	7.808857113	2.460462526	0.04674459	3.358173861	0.068125309	0.646303633	0.129029977	0.005704959	0	-0.00233662	0.002899628	0.149930595	-0.001198125	-0.002437851	0.077465057	0.001930959	0	0	3	1	13.30612203
PRY	4	PRY4	2003	31.76335704	0.382082399	6.639213094	1.906184453	0.056883914	2.682002764	0.050549002	0.56362236	0.0017181	0.004739586	0	-8.56E-05	0.004647427	0.192966981	-0.005713834	-0.004785665	0.053914436	0.002937729	0	0	2	1	11.67406565
PRY	5	PRY5	2003	32.54097459	0.269211248	6.140948155	2.147818138	0.023489527	3.075817872	0	0.99179253	0	0	0	0	6.45E-05	0.006590545	0	0	0.036751122	-0.002477772	0	0	4	1	13.14666988
PRY	6	PRY6	2003	36.14430167	0.314936612	3.202331221	2.837813285	0.043275382	1.765491651	1.71E-05	0.50114315	0	-8.53E-05	0	0	0.001774441	0.091196042	-0.000648354	-0.007046579	0.043604038	-0.003732616	0	0	4	1	10.79121561
PRY	7	PRY7	2003	30.06470125	0.413965779	8.386898255	2.094195713	0.047662337	4.251377713	0.062448727	0.353390356	0.09832187	0.006360486	0	0.001375942	0.005697611	0.452987784	-0.002082086	-0.007302011	0.059412937	0.008388747	0	0	2	1	13.09036246
PRY	8	PRY8	2003	29.08630937	0.425084721	8.776775869	2.127359428	0.044669534	3.572226847	0.026367897	0.131135084	0.043079398	0.004842064	0	-0.00174159	0.019845254	0.769921518	-0.005446629	0.001442081	0.062086854	0.00520193	0	0	2	1	11.94557546
PRY	9	PRY9	2003	30.48883378	0.433514532	7.058778546	1.889084581	0.055428818	2.111256511	0.213606812	0.183090767	0.111701484	0.018965271	0	-0.00417478	0.039943676	0.325044278	-0.007353993	-0.007832525	0.064003267	0.002790653	0	0	3	1	11.94677347
PRY	10	PRY10	2003	31.54910294	0.35050039	6.255352683	1.944338945	0.034497852	3.151946185	0	0.729586876	0	0	0	0	5.09E-05	0.253066208	-9.32E-21	-0.001014155	0.0572218	0.001381245	0	0	4	1	14.23463354
PRY	11	PRY11	2003	31.49073665	0.409816768	7.026815729	1.542688341	0.045884518	3.571966338	0.000772687	0.374200873	8.63E-05	9.93E-05	0	8.63E-05	0.007735508	0.489750021	-0.000755421	-0.005292261	0.051659793	0.0037407	0	0	4	1	12.16670119
PRY	12	PRY12	2003	30.00805568	0.405483797	6.907396214	1.589356412	0.04200145	3.539807711	0.000118479	0.341025415	0	0.000118479	0	0	0.001066307	0.647570173	-0.000220032	-0.005406009	0.048541877	0.008645325	0	0	4	1	12.42033311
PRY	13	PRY13	2003	29.63217377	0.429065402	9.062488668	1.985416529	0.042947374	4.475704764	0.004299657	0.328224743	0.004123802	-0.000171459	0	0	0.003204959	0.630787831	-0.002158621	-0.000342917	0.045695887	0.006836085	0	0	2	1	12.14523311
PRY	14	PRY14	2003	29.57395607	0.385533083	8.576527617	2.598774443	0.044240328	3.589918772	0.023646563	0.28334105	0.283731916	0.004804466	0	0.002088534	0.006658145	0.399800709	-0.002110342	-0.004772593	0.106526885	0.003954512	0	0	3	1	13.12360713
PRY	15	PRY15	2003	29.72095846	0.365610555	6.98315096	2.325320307	0.033591499	2.994101269	0.000223946	0.295974201	0.000238875	3.73E-05	0	5.23E-05	0.001179448	0.66978449	-0.000268735	-0.008584588	0.053850657	-0.009729271	0	0	2	1	11.62932726
PRY	16	PRY16	2003	30.31414415	0.403893673	7.556147133	1.692994771	0.044977933	3.624411138	8.90E-05	0.276970784	0	0	0	0	0.001711344	0.689976315	-0.00049629	-0.008245256	0.061426291	-5.07E-05	0	0	2	1	12.41117296
PRY	17	PRY17	2003	32.05751839	0.358072825	5.337423931	1.794609453	0.045704494	2.812777	7.69E-05	0.354685247	0	0	0	0	0.002229697	0.417943296	-0.000192215	-0.005612686	0.042160455	0.00344852	0	0	4	1	11.34161077
PRY	18	PRY18	2003	30.69179108	0.43802539	6.968116193	1.586244724	0.052834977	3.206011027	0.046255544	0.116336676	0.038076611	0.006907521	0	0.003853208	0.016518619	0.704966546	-0.003161482	-0.009089868	0.063462399	0.012000946	0	0	4	1	12.75193508
SLV	1	SLV1	2003	32.25387452	0.444512499	4.940005598	2.672099709	0.067923444	3.336357487	0.069319542	0.058874481	0.421827631	-0.016429034	0	0.00318447	0.034075244	0.414334927	-0.004410137	0.01751317	0.066092415	-0.007753246	0	0	2	1	12.68292214
SLV	2	SLV2	2003	32.6077743	0.445541147	7.03586264	3.219523465	0.082614498	4.267808679	0.043076613	0.031998689	0.091578762	-0.077658891	0	0.01080066	0.004978134	0.819369352	-6.30E-06	0.066165072	0.064131208	-0.004535484	0	0	2	1	14.30577952
SLV	3	SLV3	2003	32.63205552	0.41422885	6.598881531	3.325358861	0.081077836	4.3868532	0.094618308	0	0.010729291	-0.01684599	0	-0.00019052	0.014248899	0.836082505	-0.000295808	-0.00231131	0.069576069	0.000135537	0	0	2	1	12.03414839
SLV	4	SLV4	2003	30.56595921	0.462744463	6.590361459	2.423705978	0.061963383	4.400555897	0.043939413	0.094724534	0.002902481	-0.015217292	0	-0.001115382	0.00136002	0.847951471	0.000182442	0.016013401	0.065020804	-0.003545158	0	0	2	1	13.18802977
SLV	5	SLV5	2003	31.65156705	0.442916506	5.615706365	2.464895615	0.059090914	3.805759873	0.108301252	0.305326629	0.252127699	0.001527873	0	-0.013092982	0.019614391	0.292127585	-0.000440016	0.00717355	0.061832708	-0.004594512	0	0	2	1	12.98126881
SLV	6	SLV6	2003	32.85710602	0.468264134	5.668237032	3.079418426	0.076498361	3.736557338	0.297127502	0.057249888	0.098521273	-0.014110086	0	0.004786471	0.013968492	0.48244858	-0.000138515	-0.000661795	0.063553511	-0.002884184	0	0	2	1	12.75086249
SLV	7	SLV7	2003	34.02524393	0.414013023	6.403515866	3.287077986	0.086811319	3.844139279	0.150502388	0	0	-0.005436051	0	0	0.00801798	0.791544181	0.000692144	-0.000528829	0.077119883	-0.001039646	0	0	2	1	11.95578923
SLV	8	SLV8	2003	32.45627582	0.448243521	6.945119225	3.079134528	0.07567785	4.316680978	0.01770955	0	0.02333539	0.000683256	0	-0.00042428	0.015207952	0.942926098	-0.000192854	-6.61E-05	0.060041259	-0.002927364	0	0	2	1	12.12208876
SLV	9	SLV9	2003	35.19527071	0.421391518	6.513603065	3.592443695	0.08240999	3.990142945	0.081390421	0.29279826	0.0881295	-0.001997093	0	-0.00438251	0.006557122	0.521370006	-0.00063907	0.006965417	0.071202675	-0.00310776	0	0	2	1	12.35736206
SLV	10	SLV10	2003	32.38887687	0.373845414	5.955514128	2.168230565	0.045681392	4.041080474	0.061757454	0.63023224	0.114432681	-0.002080529	0	-0.000713169	0.001608693	0.188014904	-4.33E-05	0.002777448	0.084422795	-0.003254106	0	0	2	1	13.46352619
SLV	11	SLV11	2003	32.66159715	0.459626688	7.167784021	3.154533211	0.079035836	4.633292722	0.341567325	0.0507766	0.036565987	-0.008167543	0	-0.000523999	0.00661833	0.503585403	-0.000421477	-0.006310765	0.069765574	-0.006473784	0	0	2	1	12.63656617
SLV	12	SLV12	2003	32.49789695	0.429740294	5.785642955	2.948059905	0.067723643	3.96198295	0.071182088	0.280109497	0.175735851	-0.002175677	0.019463392	-0.000374502	0.018619872	0.45404774	-0.000201518	-0.016849013	0.076114007	-0.002836989	0	0	2	1	12.44859196
SLV	13	SLV13	2003	31.75944599	0.457362112	4.988814872	2.549995552	0.062542071	3.058942637	0.082042577	0.144474598	0.392405748	-0.023262804	0	0.003319242	0.013499692	0.35885005	-0.002426182	0.022382718	0.060048969	-0.007891249	0	0	2	1	12.11578651
SLV	14	SLV14	2003	32.86011053	0.464814861	6.378636993	3.01915143	0.074258081	3.897411064	0.144855524	0.098106402	0.231422688	-0.001722676	0	-0.018820236	0.028666406	0.474311939	-0.004522025	0.024112082	0.078729688	-0.002664143	0	0	2	1	13.00310117
SUR	1	SUR1	2003	26.38136835	0.436699166	2.90652912	0.489757657	0.006949705	1.405569884	0	0.179712555	0	0	0	0	0.574652572	0.190046324	-0.015619432	0.000475116	0.145718232	-0.000529009	0	0	8	1	9.523892505
SUR	2	SUR2	2003	28.14783276	0.393083238	2.51119637	0.478523575	0.012840608	1.119817847	0	0.261877556	0	0	0	0	0.136847486	0.231898003	-0.025649507	0.046818619	0.060228922	0.002354507	0	0	6	1	10.39378624
SUR	3	SUR3	2003	28.20102886	0.348759223	1.426852615	0.402499068	0.01363614	0.762966723	0	0	0	0	0	0	0.056267409	0.105013928	0.002785515	-0.005013928	0.069257493	0.002256491	0	0	8	1	7.972156846
SUR	4	SUR4	2003	27.26143003	0.465745629	2.263325653	0.402113809	0.013790038	0.856928125	0	0.48372193	0	0	0	0	0.314763082	0.069087783	-0.027291286	0.013753089	0.046775486	-0.004477295	0	0	7	1	9.549802953
SUR	5	SUR5	2003	28.68140964	0.344961231	2.095808791	0.56931807	0.017543326	1.247098401	0.256051848	0.428971799	0.000823262	0.002872657	0	0.000455421	0.019442985	0.122403223	0.000770713	0.008705553	0.071644927	0.005676731	0	0	8	1	10.76285045
SUR	6	SUR6	2003	27.69811247	0.459564498	3.130358517	0.3460853	0.011382994	1.337914988	0	0.071335679	0	0	0	0	0.319499694	0.370524786	-0.019698592	0.011321909	0.024800876	-0.002288437	0	0	8	1	9.988469415
SUR	7	SUR7	2003	29.59040383	0.364966413	2.278970118	0.654437043	0.012614162	1.091712231	0	0.820073329	0	0	0	0	1.96E-05	0.119102798	0	-0.000274494	0.05148384	0.003517697	0	0	5	1	12.22182067
SUR	8	SUR8	2003	27.37820015	0.48839635	2.634437469	0.422612779	0.013069156	1.227795534	0	0	0	0	0	0	0.223453121	0.556065928	-0.021021346	-0.003782761	0.045755649	0.000308469	0	0	7	1	9.61988348
SUR	9	SUR9	2003	26.02370152	0.507566753	3.7161532	0.465793786	0.011822254	1.826519265	0	0.229193935	0	0	0	0	0.731429974	0.008535122	-0.003872164	-0.000409031	0.030515382	-0.010027898	0	0	8	1	10.49201081
SUR	10	SUR10	2003	29.13613858	0.43611761	2.862046574	0.477190254	0.018430157	1.32576916	0	0.246156059	0	0	0	0	0.024198446	0.555613272	-0.009565898	0.012610683	0.043326448	0.008314763	0	0	5	1	11.52378339
URY	1	URY1	2003	27.61580905	0.35963744	8.685481	3.865412196	0.033321343	1.66577001	0.003413261	0.568450095	0	0.000753762	0	0	0.000654208	0.119165458	-7.11E-05	-0.004295019	0.041015361	0.000131321	0	0	1	1	11.14921857
URY	2	URY2	2003	24.20389342	0.328543722	3.318024642	4.493461187	0.028268614	0.974035198	0	0.669708571	0	0	0.006929677	0	0.000192973	0.261781994	-1.54E-05	-0.009706565	0.034474449	0.001538353	0	0	0	0	14.10832984
URY	3	URY3	2003	24.93814216	0.391582893	5.243174378	4.018357298	0.040082324	0.601092661	0.001956417	0.666395597	0	7.07E-05	0	0	0.000612853	0.204410188	-0.000259284	-0.004714257	0.041948911	6.67E-06	0	0	0	0	11.57514218
URY	4	URY4	2003	24.02676522	0.357554119	4.684999087	4.479903773	0.026200866	1.328416233	0.001433477	0.552132888	0	0.000196906	0	0	0.000149649	0.281883053	-2.36E-05	-0.003111118	0.034385947	0.000952176	0	0	0	0	11.0684357
URY	5	URY5	2003	25.00664371	0.370611165	7.177092513	4.658855163	0.036635654	0.860504318	0	0.609555003	0	0	0	0	0.001790958	0.071380167	-0.000145213	0.000855142	0.086774821	-0.003470046	0	0	0	0	11.56788789
URY	6	URY6	2003	25.04728068	0.387010253	6.806099589	4.825661025	0.033163011	0.260933334	3.99E-05	0.602903638	0	0	0	0	0	0.149609126	0	0.000239311	0.045779074	-0.00216963	0	0	0	0	11.20865244
URY	7	URY7	2003	24.59570677	0.394880454	6.038134797	4.396430437	0.035251274	0.204932453	0	0.640616174	0	0	0	0	0.001236622	0.097693165	0.000106869	0.005923574	0.032488348	0.001768946	0	0	0	0	11.76388203
URY	8	URY8	2003	24.05905229	0.390603005	5.457888683	4.377871828	0.038297128	0.428989806	0	0.656193672	0	0	0	0	0.001333548	0.149503949	-2.93E-05	-0.001011152	0.037946334	0.002774077	0	0	0	0	11.55657391
URY	9	URY9	2003	22.79680445	0.319211638	3.052434284	4.100008834	0.028380704	0.900587198	0	0.675053835	0	0	0	0	0.00149222	0.264796336	-1.82E-05	-0.000509539	0.050467391	0.003380079	0	0	0	0	11.2393253
URY	10	URY10	2003	24.3105622	0.238965211	2.974704671	4.994950435	0.02616067	0.93493996	0	0.933405918	0	0	0.001425844	0	0	0.058060643	0	0.002972497	0.066305067	-0.001035499	0	0	0	0	11.27892885
URY	11	URY11	2003	26.45177627	0.309313589	8.399072036	4.367983846	0.027133841	1.339742629	0.005286995	0.700952595	0.002011865	0.000364943	0	6.55E-05	0.000982539	0.14215934	9.36E-06	-0.004210881	0.034468803	-0.000272137	0	0	0	0	10.81892653
URY	12	URY12	2003	25.2200401	0.343004031	7.555896629	4.33758366	0.027059493	0.628072807	0.006116662	0.605450589	0.000642991	-0.000725426	0	-0.000494609	0.001285983	0.162808718	1.65E-05	-0.027285917	0.040153338	-0.005126424	0	0	0	0	13.1729365
URY	13	URY13	2003	26.22301257	0.3625025	8.037674395	3.767670708	0.043512796	1.206054551	0.000314899	0.755127968	0	1.09E-05	0	0	0.002139142	0.139999783	0.000206313	-0.004886365	0.124799933	-0.002904301	0	0	0	0	11.34628113
URY	14	URY14	2003	22.9157099	0.394627152	3.993517656	4.02445514	0.040068386	0.693110158	1.42E-05	0.601761003	0	1.42E-05	0	0	0.004409596	0.367230036	-2.84E-05	-0.000467899	0.074463926	-0.00551727	0	0	0	0	11.77454968
URY	15	URY15	2003	27.71026392	0.321704946	7.958791368	4.473654238	0.02968619	1.808051553	7.80E-06	0.746230214	0	0	0	0	0.000124879	0.059637539	-7.80E-06	-0.000351222	0.044789771	0.002821439	0	0	1	1	11.03110485
URY	16	URY16	2003	24.29337434	0.356569173	4.384601347	4.556910794	0.031648867	1.051416186	3.82E-05	0.475614764	0	3.82E-05	0	0	0.000429738	0.388120136	-3.82E-05	-0.003743494	0.03529313	0.003156432	0	0	0	0	10.12623678
URY	17	URY17	2003	25.29775773	0.364650075	6.821761186	4.652138359	0.034654722	0.854703984	0.008627731	0.722291709	0	-0.000472228	0	0	0.000153155	0.107029814	-1.28E-05	-0.004428732	0.041113807	-0.002607248	0	0	0	0	11.08490021
URY	18	URY18	2003	25.66433082	0.397040601	7.588359209	3.945356827	0.043279592	1.270377051	0	0.591644442	0	0	0	0	0.003987823	0.158305238	-0.000402556	-0.019838474	0.03832688	0.000425313	0	0	0	0	11.1262234
URY	19	URY19	2003	24.37802697	0.401135709	5.836492971	4.290339507	0.049463491	0.185888109	0.00219767	0.660260124	0	-0.000439534	0	0	0.000599365	0.086028809	-0.000259725	-0.002497353	0.051543918	-0.00115851	0	0	0	0	12.02859832
VEN	1	VEN1	2003	30.30407774	0.35906999	9.305568517	2.354914591	0.00769004	3.720722089	4.54E-05	0.114793091	4.54E-05	0	0	0	0.170809164	0.390297806	0.000894391	0.007997667	0.05675545	0.000800573	0	0	15	1	11.84198767
VEN	2	VEN2	2003	33.64705569	0.270540016	2.611852293	2.193473171	0.05412746	1.573380781	0.004161745	0.763374936	0	0.000982103	0	0	0.006317042	0.074310478	0.000592883	0.00022428	0.084129893	0.002900543	0	0	4	1	14.36916754
VEN	3	VEN3	2003	31.43006852	0.378307589	5.173633356	3.049150735	0.034286896	2.729989696	0.003466716	0.152520294	0	-1.22E-05	0	0	0.002364915	0.517727733	-0.000322627	0.008850931	0.080566927	-0.001190038	0	0	10	1	12.60688985
VEN	4	VEN4	2003	33.75515302	0.340244333	3.00368807	3.290249399	0.063635688	1.421586526	0.041732138	0.762647858	1.50E-06	0.000433514	0	0	0.00963557	0.119738481	-0.000108754	-0.002305577	0.064587491	-0.005212542	0	0	2	1	14.03963766
VEN	5	VEN5	2003	31.88467237	0.416212329	4.333001258	2.550362639	0.050422927	2.174601945	0.008230866	0.497177437	0.015090473	-0.000529955	0	0.000695566	0.002782265	0.391837807	-0.000251729	0.011488986	0.056378771	-0.005644085	0	0	2	1	13.60651301
VEN	6	VEN6	2003	32.01824335	0.319903687	3.164780707	1.760077837	0.041179238	1.706751713	0.000101789	0.471167453	0	0	0	0	0.015822592	0.154777809	-0.000750697	-0.000380296	0.104610792	0.002849195	0	0	11	1	13.43145264
VEN	7	VEN7	2003	32.77631638	0.323621515	3.002547075	2.943738086	0.050944095	1.237316118	0.018804178	0.842600523	0	-0.000363059	0	0	0.00048213	0.069202502	3.03E-05	0.000951842	0.098777843	-0.006071792	0	0	2	1	14.68910569
VEN	8	VEN8	2003	32.64862532	0.395895491	4.180573982	3.645227041	0.065231963	1.769160432	0.008550059	0.507200523	0.000251913	-9.60E-05	0	-1.80E-05	0.003289868	0.321534392	-0.000416857	0.005413138	0.0644197	-0.000118223	0	0	2	1	12.60542285
VEN	9	VEN9	2003	27.9020954	0.438220428	2.880078973	0.674101011	0.018899829	1.274788916	0	0.307602414	0	0	0	0	0.143797695	0.279549155	0.000625818	-0.029164405	0.049385546	0.005082231	0	0	6	1	11.8710291
VEN	10	VEN10	2003	34.25725972	0.162232344	0.324830287	0.3366382	0.0134348	0.159864997	0	0	0	0	0	0	0	0.019902698	0	0	0.026689674	-0.004162194	0	0	0	0	7.623070408
VEN	11	VEN11	2003	30.11315524	0.248924343	1.513937462	1.721701518	0.041231869	0.826790353	0	0.925587117	0	0	0	0	0.000894237	0.050360487	2.55E-05	-0.000243883	0.052674099	0.000230355	0	0	2	1	14.49404574
VEN	12	VEN12	2003	36.49084628	0.203327637	1.325906981	0.492254033	0.019709835	0.540570812	0.001844329	0.604658702	3.11E-05	-3.97E-05	0	5.37E-06	0.001856138	0.151098653	7.51E-05	0.000475575	0.131571712	-0.006808463	0	0	3	1	13.64703411
VEN	13	VEN13	2003	33.72797839	0.351290073	3.763314751	3.880569305	0.073573555	2.204341863	0.043023342	0.46903269	3.86E-05	-0.000645924	0	-2.30E-05	0.00602932	0.164914115	0.001577766	0.011134103	0.086030894	0.00415001	0	0	3	1	13.66242454
VEN	14	VEN14	2003	35.03158376	0.27514495	2.779872722	1.545563021	0.034476106	1.117262688	0.013554272	0.843013693	0.000104075	0.000480073	0	0	0.001792237	0.059761137	-0.000186723	-0.000360692	0.119358414	0.006194289	0	0	3	1	14.37733843
VEN	15	VEN15	2003	26.73296416	0.419854135	4.026319205	0.99203243	0.023055564	1.759657151	0	0.542880118	9.37E-05	-0.000612302	0	-0.00040374	0.016193108	0.366849354	-0.002094542	0.002054391	0.116269558	0.002857128	0	0	2	1	13.59606922
VEN	16	VEN16	2003	30.22247511	0.363017009	1.841388791	1.918602247	0.059245936	1.02354883	0.01650552	0.677808622	0	-0.002623581	0	0	0.040077022	0.16434132	-0.00073952	0.003964975	0.076078251	0.002217744	0	0	2	1	14.69741962
VEN	17	VEN17	2003	31.65985109	0.341854549	2.834541194	1.545275644	0.039431529	1.577770428	0	0.599407944	0	0	0	0	0.014220132	0.196527839	-0.00102145	0.002479234	0.088265012	0.001658442	0	0	3	1	13.96130756
VEN	18	VEN18	2003	34.58752327	0.201825961	0.262356582	0.410044385	0.021391031	0.164280726	0	0.816467021	0	0	0	0	3.52E-05	0.016039992	1.95E-06	-0.000175813	0.073075013	-0.014468283	0	0	1	1	13.05299133
VEN	19	VEN19	2003	32.00963287	0.390333757	3.601725376	3.141679348	0.055091119	1.810999526	0.139023708	0.587461655	0.037981012	-0.003281417	0	-0.000397208	0.010301197	0.16374071	-0.0027553	-0.000776598	0.058344201	0.00042314	1	1	2	1	13.65803958
VEN	20	VEN20	2003	31.41735932	0.307746651	1.772417633	1.15826882	0.0468809	1.151350718	0.010668454	0.628491023	6.80E-05	-0.001736876	0	0	0.041492871	0.159656554	0.002484952	-0.00843394	0.101225084	-0.003886477	0	0	2	1	13.64947312
VEN	21	VEN21	2003	28.48690869	0.412905602	4.0197812	0.893190106	0.0204125	1.410343911	5.14E-05	0.701522407	3.21E-06	-0.000189448	0	-2.41E-06	0.018258444	0.254788176	-0.003201349	0.004465673	0.087210525	0.0054137	3	1	4	1	13.94200664
VEN	22	VEN22	2003	29.18565338	0.419995414	3.5426056	1.367214419	0.043617856	1.501968864	2.78E-06	0.401096753	0.003521798	0	0	0.000747217	0.011738399	0.467327705	-0.002006493	0.026284774	0.075015597	0.000519013	0	0	2	1	13.37484805
VEN	23	VEN23	2003	28.7874103	0.254789739	0.85531228	0.233382468	0.03290916	0.5181257	0.000120132	0.718553246	0	-0.000662264	0	0	0.009207008	0.146535898	-0.000748512	0.001262922	0.072880605	0.001844623	0	0	2	1	12.70749671
VEN	24	VEN24	2003	30.53822726	0.432485777	2.64288466	2.198996038	0.064250554	1.047228389	0.11705214	0.597373283	0.005132567	-0.000747244	0	-0.00058712	0.006706256	0.190924258	-0.001051995	0.010068853	0.055567244	-0.003129374	0	0	2	1	13.16102638
VEN	25	VEN25	2003	35.3232469	0.274818683	3.317069982	1.607771881	0.030559468	1.486589007	8.49E-05	0.753289365	0	3.19E-05	0.001074617	0	0.000465581	0.087118317	3.83E-05	0.001125629	0.10286583	-0.002870103	5	1	4	1	15.06781035
VIR	1	VIR1	2003	29.47357321	0.350634692	1.442345177	0.699005648	0.027983382	0.7097799	0.223848006	0.213909636	0	0.036365863	0	0	0.006428309	0.186992368	0	0.00634668	0.076831824	-0.004283575	0	0	0	0	10.8489232
VIR	2	VIR2	2003	25.34846491	0.27185763	2.265246812	0.151204866	0.005701038	1.005348875	0	0	0	0	0	0	0.256520186	0.172561629	-0.049660593	0.046445159	0.051478962	-0.000565317	0	0	0	0	8.352848951
VIR	3	VIR3	2003	27.12738989	0.301690471	2.143831245	0.104708787	0.006283433	0.727639517	0.119247876	0.215687514	0	0	0	0	0.06229052	0.3016927	-0.001328021	-0.010560931	0.047332429	-0.004841566	0	0	0	0	10.86912184
ARG	1	ARG1	2004	25.93611006	0.27410514	2.946213591	5.222297286	0.030431537	0.630138845	0.035433006	0.856560007	0.001263482	0.00070325	1.28E-05	-0.000105694	0.000106053	0.052855157	-2.03E-06	-7.59E-05	0.062330035	-0.012466766	0	0	0	0	16.51169281
ARG	2	ARG2	2004	29.86292585	0.278529915	3.450029197	4.721848513	0.044677	1.727887285	0.224961973	0.679984642	0.000641784	-8.32E-05	0	3.53E-05	0.001060424	0.006922801	5.87E-05	-0.000450236	0.089361755	0.000136428	0	0	0	0	14.97582839
ARG	3	ARG3	2004	34.29415254	0.197478091	1.24489656	4.894322772	0.0269378	0.777932689	0.013405648	0.53752963	0.000121097	0.000417397	0	5.15E-06	0.006098629	0.112346697	-6.18E-05	0.002692466	0.093520783	0.003499301	0	0	0	0	12.76538384
ARG	4	ARG4	2004	32.33727472	0.321007623	6.007341923	3.113981088	0.04061985	3.113202439	0.090550612	0.635154818	0.001176419	0.002080676	0	-0.000234929	0.006821815	0.197017905	-0.000537235	-0.007378553	0.045656183	0.000216287	0	0	3	1	13.8347585
ARG	5	ARG5	2004	24.14376817	0.132929536	0.375710954	7.681123229	0.006132472	0.115074059	0.000317517	0.802925983	0	7.43E-06	0	0	0.001106667	0.010886559	1.49E-05	-0.000243244	0.04600712	0.002098859	0	0	0	0	13.13036994
ARG	6	ARG6	2004	26.21502954	0.130253494	2.847058729	5.713775477	0.01894099	0.584659749	0	0.954632858	0	0	0	0	0	0	0	0	0.030362551	-0.000847403	0	0	0	0	14.8671124
ARG	7	ARG7	2004	28.92754902	0.289306619	6.284233237	3.373332639	0.019444755	2.56615474	0.000284674	0.596300555	0	2.07E-05	0	0	0.003088194	0.321009681	0.000115561	-0.00543323	0.05183935	-0.006730871	0	0	2	1	13.77228412
ARG	8	ARG8	2004	28.33465985	0.324491916	4.018348619	4.379848426	0.026200894	1.095087763	0.098613929	0.507404929	0.004658967	0.000868416	0	0.00038328	0.001355062	0.196586542	-0.000399124	-0.004025951	0.048814304	-0.003277768	0	0	1	1	13.98507805
ARG	9	ARG9	2004	31.14486908	0.346567382	5.845254811	3.067121984	0.019272815	2.749150265	0.000266362	0.628168673	0	3.81E-05	0	0	0.006382316	0.354301577	-0.000112426	0.001423481	0.038019105	-0.002957287	0	0	4	1	13.17173001
ARG	10	ARG10	2004	30.03207092	0.309662088	2.164737713	3.603034662	0.062393165	1.474610187	0.125407586	0.667387946	0.000961102	-0.003063854	0	-0.000457474	0.053360194	0.023249721	0.000320367	-0.002085104	0.144578496	-0.0017266	0	0	1	1	13.40768299
ARG	11	ARG11	2004	27.75775842	0.276619426	4.718854507	5.900176071	0.026886298	2.379940145	0.238013547	0.594739107	5.01E-05	0.004141391	0	1.18E-05	0	0.008338786	0	-1.47E-05	0.069234217	0.002925514	0	0	0	0	12.62900934
ARG	12	ARG12	2004	36.54904711	0.161841758	1.03356082	6.057984289	0.018682452	0.733622749	0.001050255	0.628005131	0	-1.68E-05	0	0	3.36E-05	0.012608666	-8.40E-06	0.001142678	0.055267927	-0.002105318	0	0	0	0	12.70012769
ARG	13	ARG13	2004	30.3842108	0.184859032	1.29537044	6.537308567	0.024810707	0.894448981	0.027345025	0.765668752	0	0.000909407	0	0	0	0.005604074	0	0.00102268	0.049795336	0.005105278	0	0	0	0	14.33783742
ARG	14	ARG14	2004	28.74917908	0.375945701	6.540073531	3.002016563	0.02630709	1.691723265	0	0.647995692	0.000667801	0	0	8.48E-05	0.101857326	0.241872345	-0.006127134	0.005811761	0.050237308	-0.002856552	0	0	4	1	13.90160473
ARG	15	ARG15	2004	27.33558895	0.167034968	1.254401335	7.903257023	0.019848086	0.492761956	0.0092108	0.770713719	0	0.000115135	0	0	0.011750543	0.010299503	-6.77E-06	0.000204873	0.057554294	-0.000251401	0	0	0	0	13.22009814
ARG	16	ARG16	2004	25.24564553	0.196484541	1.665128122	7.137678367	0.016719652	0.698346299	0.012816118	0.674246546	0	7.44E-05	0	0	0.019895178	0.048026163	0.000838751	7.15E-05	0.049487297	0.007913598	0	0	0	0	13.34706589
ARG	17	ARG17	2004	31.58604383	0.307694024	2.131755955	3.766942695	0.065865854	1.440338988	0.087105931	0.61565478	0.000471051	-2.18E-05	0	-3.64E-05	0.068566016	0.092219788	0.003126995	-0.002219839	0.141362457	-0.002643018	0	0	3	1	14.0309335
ARG	18	ARG18	2004	33.81932187	0.183435601	0.798704496	6.133943864	0.027012493	0.689854786	0.041734476	0.747027927	0	0.000538819	2.74E-06	0	0	0.001785095	0	-2.19E-05	0.039664924	-0.002961215	0	0	0	0	13.39989033
ARG	19	ARG19	2004	30.14922272	0.23813094	3.579212609	5.787164072	0.032272267	2.107418899	0.06798797	0.619006279	0	0.001528374	0	0	4.50E-05	0.004966678	-6.43E-06	0.001183257	0.047299851	0.007216659	0	0	0	0	12.96674636
ARG	20	ARG20	2004	19.34375921	0.112246161	0.386759712	7.461492743	0.009135601	0.096674038	0	0.684191862	0	0	0	0	7.16E-05	0.007842522	0	-2.39E-05	0.04385816	-0.002158448	0	0	0	0	12.54963303
ARG	21	ARG21	2004	28.32368684	0.291734071	3.682707959	4.263062043	0.03875966	1.440170748	0.185759611	0.715285781	0.002083322	0.000106381	6.70E-06	0.00034246	7.11E-05	0.029925463	-3.79E-06	-0.001202836	0.061435078	-0.005150166	0	0	1	1	14.93217826
ARG	22	ARG22	2004	33.80307648	0.271017045	2.555553468	4.465399113	0.045638699	1.629392123	0.048103233	0.572476979	3.80E-05	0.001357055	0	-9.49E-06	0.002152098	0.173921341	0.000104389	-0.007859744	0.057519381	-0.00244111	0	0	0	0	13.64468021
ARG	23	ARG23	2004	9.20422486	0.212648144	0.095779332	4.412728515	0.062842758	0.020272259	0	0.613112949	0	0	0	0	0.087189062	0.075659069	5.21E-05	0.000297548	0.07824271	0.000726306	0	0	0	0	11.80662369
ARG	24	ARG24	2004	31.1635973	0.317300426	2.087337421	4.121821888	0.063452523	1.271519933	0.141405235	0.700016342	0.048115413	0.014492501	0	-0.00840379	0.010299003	0.079090582	0.000269361	-0.007232686	0.105212727	0.001301671	0	0	0	0	14.16481404
BOL	1	BOL1	2004	31.8802908	0.18757925	2.116402998	2.258395224	0.035504096	0.993166358	0.003923745	0.435507844	0	-7.20E-05	0	0	0.060661717	0.053030303	0.001266991	0.000608942	0.127866111	0.007790062	0	0	4	1	13.15803173
BOL	2	BOL2	2004	31.99048877	0.237353601	2.651663869	1.795117019	0.034620566	1.232602568	0.05680233	0.618608785	0.00084963	0.000616693	0	-4.19E-05	0.057897242	0.026390606	-0.000513643	0.001146974	0.149408167	0.006034854	2	1	8	1	14.27483043
BOL	3	BOL3	2004	29.61576942	0.409419077	6.700621415	1.566440785	0.02884987	3.398306281	0	0.59099666	0	0	0	0	0.073291671	0.2389096	-0.001383472	0.001771361	0.091018106	0.002534497	0	0	19	1	12.90087063
BOL	4	BOL4	2004	27.51160149	0.162700516	2.35112779	1.95327877	0.019471224	0.778191667	0.004668564	0.628660745	0.000579699	2.12E-05	0	0	0.071051111	0.021839638	-0.000393889	0.000448867	0.170478314	0.002038893	2	1	15	1	14.70633733
BOL	5	BOL5	2004	34.11143941	0.099876162	0.847660303	3.058810641	0.009420554	0.30750197	0.0015463	0.621965863	0	4.58E-05	0	0	0	7.64E-06	0	-3.82E-06	0.04265265	0.00347211	0	0	1	1	13.00518839
BOL	6	BOL6	2004	27.86876909	0.497503444	6.074590665	0.994624624	0.021217205	2.91031873	0.001586485	0.389623531	0	0.00050596	0	0	0.318832004	0.104888089	-0.02642998	0.017365578	0.02586756	-0.001752343	0	0	19	1	11.47537592
BOL	7	BOL7	2004	31.66996862	0.109244527	1.589976313	2.755725212	0.016777301	0.726851429	0.002240322	0.349578573	0	0.000219845	0	0	0.000260557	0.000139584	1.05E-05	1.74E-05	0.036178504	0.001025056	0	0	2	1	13.49839043
BOL	8	BOL8	2004	32.55244365	0.354006898	4.01716025	2.105365989	0.041917318	1.609686277	0.057969693	0.719978799	0.002546405	0.001418047	0	-0.000293981	0.033805312	0.093008152	-0.001062909	-0.001776761	0.091300877	0.003643576	6	1	15	1	14.67848374
BOL	9	BOL9	2004	32.57977631	0.246652434	2.23983484	2.755716378	0.045258437	1.375326028	0.045112148	0.519788528	0	0.002822214	0	0	0.082281552	0.091467984	0.004801636	-0.00505903	0.119760734	0.003607664	0	0	3	1	12.87213731
BRA	1	BRA1	2004	28.38538802	0.469978727	8.046209635	1.021688682	0.019851104	3.130847521	0	0.617107927	0	0	0	0	0.134124484	0.10649532	-0.004825872	0.001695322	0.025680355	-0.000460145	0	0	22	1	13.43157819
BRA	2	BRA2	2004	31.93003618	0.34178124	0.961540526	2.557075826	0.026728207	0.541620897	0.141374534	0.3701517	0.059795702	0.021895981	0	-0.007271994	0.000873296	0.143720966	0.000269502	-0.000221442	0.073965566	-0.020221579	0	0	7	1	14.93185839
BRA	3	BRA3	2004	30.5950568	0.329142339	5.096011221	2.458785831	0.015699717	2.988715315	0	0.534327598	0	0	0	0	0.039110395	0.267429073	0.002123622	-0.002924449	0.049407472	-0.000303822	0	0	9	1	13.39030921
BRA	4	BRA4	2004	28.35679685	0.356133943	7.323836472	1.284791459	0.003672792	2.392219402	6.43E-06	0.670940355	2.68E-07	0	0.00095624	0	0.151530265	0.046764369	-0.001449904	0.000206631	0.048678518	-0.000457504	3	1	74	1	15.0522693
BRA	5	BRA5	2004	32.32567493	0.35000493	1.746477552	2.52630778	0.033541873	1.326626895	0.013746755	0.43099887	0.001036565	0.000229762	0.000146728	4.72E-05	0.013403329	0.214270365	0.000588333	-0.002175163	0.088612215	0.002451286	0	0	28	1	16.43154078
BRA	6	BRA6	2004	33.43454637	0.332481923	2.33247441	3.257937552	0.054530361	1.665899186	0.057190233	0.449073704	0.000636884	0.000198991	0	1.08E-05	0.004141027	0.15849468	0.000178033	-0.002285224	0.08251528	-0.000162556	0	0	3	1	15.92538362
BRA	7	BRA7	2004	32.57371804	0.237392754	5.108324874	2.826974789	0.038410373	3.573293063	0.001576148	0.873269467	0	-6.15E-05	0.001948364	0	4.35E-05	0.014284539	1.54E-06	-0.000718668	0.053536923	-0.003139651	0	0	3	1	14.69206957
BRA	8	BRA8	2004	28.89230806	0.35780633	3.017030753	1.641134675	0.026290542	1.813333367	0.002523149	0.670740879	0.00036501	3.90E-05	0	-3.38E-05	0.008171523	0.212020383	0.000464582	0.003551069	0.044316146	-0.016468561	0	0	8	1	15.04516995
BRA	9	BRA9	2004	33.88026297	0.303231419	5.354489062	3.120004498	0.056413741	3.400004436	0.014541185	0.754805637	3.07E-05	-0.000105213	0	-3.13E-07	0.000551273	0.035162817	8.30E-06	0.000113042	0.058835889	-0.003760972	0	0	6	1	15.58289247
BRA	10	BRA10	2004	30.61485478	0.398018619	4.779475283	2.243412163	0.031044914	3.233991676	0.007742724	0.250461807	0.000313221	0.000635799	0.000203968	9.18E-05	0.012415133	0.478616679	-0.001470527	-0.00695305	0.075149292	0.002680609	0	0	13	1	15.67372215
BRA	11	BRA11	2004	34.66186082	0.324514443	5.130879886	2.516053937	0.03289177	1.083838137	0.032569039	0.754642955	0.003494395	-0.000814871	0	-3.47E-05	0.001279686	0.04164969	1.93E-05	-8.09E-05	0.058703454	-0.003226668	0	0	10	1	14.68835863
BRA	12	BRA12	2004	33.55304461	0.34838019	6.250985525	2.617858789	0.045247913	3.484067503	0.024202859	0.520214522	0.000294184	0.000224891	0	-8.04E-06	0.017582337	0.094645736	-0.001669205	0.000377396	0.079471389	0.000178139	1	1	27	1	14.90190203
BRA	13	BRA13	2004	30.29140877	0.338456765	4.600252184	2.280012858	0.045654998	2.876760789	0.004553223	0.685185742	0.000147964	-0.000235294	0	7.81E-06	0.004140583	0.156883121	0.000217655	-0.000349706	0.070561104	0.006443852	0	0	16	1	16.76761292
BRA	14	BRA14	2004	28.83065935	0.391583591	6.746747187	1.207966156	0.00816649	3.228353357	3.85E-06	0.393854071	0	3.85E-06	0.000741856	-3.36E-06	0.106524811	0.296624141	-0.00340478	0.005359157	0.065011354	-5.97E-05	2	1	35	1	15.81701431
BRA	15	BRA15	2004	32.78678006	0.343587644	1.694626437	2.710772594	0.050641992	1.124774247	0.037008098	0.402326387	0.003981356	0.005337868	0	-0.000262034	0.002094514	0.037663182	0.000437892	-0.000886806	0.080055089	-0.004418405	0	0	4	1	15.11862995
BRA	16	BRA16	2004	29.69959851	0.339636089	5.257639854	2.638559138	0.035662087	0.076624678	0.02989891	0.741265449	0.040750039	0.000528226	0.000593341	0.000595595	0.012411906	0.145681171	-0.000451477	-0.001067635	0.060160736	-0.00455771	0	0	11	1	16.1372289
BRA	17	BRA17	2004	31.85427307	0.342495896	1.235270986	2.200898205	0.033422105	0.799822609	0.041229667	0.533215696	0.013636617	0.003722673	0	-0.000704472	0.002225094	0.085868623	0.000485403	0.00050298	0.084780785	0.004225155	0	0	6	1	15.96711765
BRA	18	BRA18	2004	34.54986196	0.345930668	4.180031077	3.724558751	0.051818091	3.107144952	0.020686669	0.283091455	8.77E-06	0.00103984	0	8.77E-06	0.009096556	0.339937743	0.000426888	0.002765544	0.067285893	-0.002802412	0	0	6	1	14.92835908
BRA	19	BRA19	2004	31.12663235	0.308715655	2.472415004	1.719367613	0.026231593	1.145080513	0.002480368	0.874176615	1.42E-06	-4.55E-06	8.28E-07	1.12E-06	0.006900309	0.075232992	0.000229995	0.001594463	0.067385708	-0.004281038	0	0	26	1	16.56356565
BRA	20	BRA20	2004	33.61763291	0.305312022	1.915545356	2.337179727	0.042600069	0.973279844	0.026893477	0.42308538	0.004711381	-0.000704467	0	0.000478646	0.002109246	0.019992433	0.000228788	0.000546303	0.079303557	0.002467223	0	0	3	1	14.94421663
BRA	21	BRA21	2004	28.27040563	0.336410374	4.582721614	3.537788913	0.025143304	1.023922508	0.006672464	0.737984871	0.046186445	0.00031615	0.000225544	0.000483788	0.009310778	0.183535913	-0.000665704	4.50E-05	0.072388251	-0.007469678	0	0	3	1	16.16109456
BRA	22	BRA22	2004	30.25689016	0.40991946	7.85866534	1.881328429	0.027902424	3.83637807	0.000177967	0.670854346	0	1.27E-05	0	0	0.043342298	0.184210064	-0.004852333	0.003589612	0.0455127	-0.001545877	0	0	27	1	14.23236445
BRA	23	BRA23	2004	32.90383703	0.321659849	5.658237009	1.937615881	0.018814742	3.201149714	6.26E-06	0.257686334	0	-2.09E-06	0	0	0.066496601	0.070782328	-0.001544782	0.002212796	0.103180443	-0.002290737	0	0	12	1	12.99482952
BRA	24	BRA24	2004	31.48503081	0.266673136	3.609668044	2.165780324	0.026988993	1.30557297	0.01343736	0.87969627	0.002840421	-0.000137426	0.000110983	-5.19E-05	0.010114153	0.047395248	-8.95E-05	0.000841492	0.065114212	-0.004102825	0	0	18	1	17.51167307
BRA	25	BRA25	2004	26.11550144	0.37980738	3.987687092	2.243822859	0.030145803	0.376047141	0.006618811	0.662379173	0.022829719	-0.00028417	0.000345628	0.00185121	0.03353963	0.246397335	-0.000799265	-0.000161405	0.051927098	-0.002596306	0	0	11	1	15.62187315
BRA	26	BRA26	2004	31.88832206	0.348652715	0.915747561	2.522806548	0.023776882	0.730283884	0.005410622	0.425966069	6.83E-06	0.00022715	0	0	0.000502551	0.227958066	0.000100146	0.007650253	0.069230839	-0.015236263	0	0	7	1	14.51683402
BRA	27	BRA27	2004	33.40364428	0.343334893	6.411488623	3.02849871	0.038859697	4.031607514	0.000450548	0.197609307	7.75E-05	4.28E-05	0	7.75E-05	0.003628851	0.306190114	-0.000428802	-0.006306998	0.060921931	0.0015393	0	0	13	1	14.11385025
CHL	1	CHL1	2004	13.9181346	0.342770538	1.526948988	5.184487706	0.062514169	0.44398253	0.000220029	0.602958385	0	0	0	0	0.099522938	0.048826347	-0.000580075	0.001700221	0.11438095	0.003609499	0	0	0	0	11.42738927
CHL	2	CHL2	2004	37.29785215	0.05218348	0.690532375	3.437083027	0.001441448	0.110683851	0	0.639960665	0	0	0	0	0	0	0	0	0.014220375	-0.000606561	0	0	0	0	12.64550098
CHL	3	CHL3	2004	20.32461927	0.357959691	2.026923055	5.015386482	0.038412638	0.755101229	0.0191481	0.354825319	0.005255651	0.00046536	0	-0.000228157	0.148307065	0.419601801	0.000158805	0.000446263	0.087777786	-0.000330292	0	0	0	0	11.92641191
CHL	4	CHL4	2004	37.52185487	0.066206832	0.777663748	3.013597934	0.000417489	0.282971392	0	0.912951121	0	0	0	0	0	0.001039984	0	0	0.016137963	0.000962865	0	0	0	0	13.73877337
CHL	5	CHL5	2004	36.95452726	0.062901366	0.225684335	4.415026245	0.002238575	0.136194384	0.001376231	0.656012263	0	-2.00E-05	4.00E-05	0	0	0.004728503	0	3.33E-05	0.018321394	-0.002721898	0	0	0	0	15.67998957
CHL	6	CHL6	2004	22.03234182	0.308024062	1.475028754	5.09508197	0.018901219	0.439044629	0.008839922	0.620167151	0.009850227	-0.000132705	0	0.000180169	0.127790446	0.167717816	0.001296541	-0.001357082	0.085420495	0.00285711	0	0	0	0	12.56900988
CHL	7	CHL7	2004	31.02988638	0.155199031	0.400844798	4.575815378	0.010693359	0.230541501	0.009527339	0.700629967	6.34E-05	-0.000750781	0	-0.000159799	0	0.041673153	0	0.000272761	0.049196435	-0.010130465	0	0	0	0	14.30939409
CHL	8	CHL8	2004	27.61994926	0.273394052	1.927703551	5.712003641	0.024458902	0.611102429	0.079251167	0.595825962	0.027451029	-0.000350235	0	-0.00077297	0.012552675	0.219139761	0.000340196	-0.001231398	0.112084915	0.001165965	0	0	0	0	13.15356312
CHL	9	CHL9	2004	16.44453446	0.377016976	1.029434313	3.865758315	0.028493121	0.381689665	0.003070501	0.489271752	0.000101158	7.77E-05	0	4.44E-05	0.236312587	0.142670336	-0.000784588	0.007192052	0.116336182	-0.000921648	0	0	0	0	13.72391002
CHL	10	CHL10	2004	17.17676375	0.399651768	1.514528416	4.147633393	0.031894326	0.611349759	0.026487474	0.505170563	0.015975066	-0.000370091	0	0.001621058	0.215092966	0.111969218	-7.34E-05	0.002587575	0.097628176	0.001764302	0	0	0	0	12.2410822
CHL	11	CHL11	2004	9.948903096	0.249443529	0.107394473	4.415666457	0.056841258	0.002962809	0	0.662716067	0	0	0	0	0.014629373	0.220388739	-4.86E-05	0.000109401	0.097750476	0.000729005	0	0	0	0	12.5340967
CHL	12	CHL12	2004	26.20299426	0.310313065	1.78661634	6.16487992	0.019250149	0.619321767	0.013761795	0.564952266	0.060994587	-0.000448431	0	-0.000658293	0.057161637	0.277862141	0.002389654	-0.001263131	0.125983104	0.006213992	0	0	0	0	14.46001198
CHL	13	CHL13	2004	31.57788371	0.18701999	1.791997685	6.299953609	0.014386753	0.465794918	0.007844581	0.891744334	0.00200921	0.000316504	0.001838818	2.33E-05	0.000415615	0.074782228	-2.63E-05	-0.003018785	0.115564822	-0.001316252	0	0	0	0	13.40697881
CHL	14	CHL14	2004	39.59978096	0.049515974	1.411803259	3.461424555	0.000503375	0.556016549	0	0.544160448	0	0	0	0	0	1.28E-05	0	0	0.015077006	0.000224964	0	0	0	0	13.62040627
CHL	15	CHL15	2004	27.57319275	0.224778356	0.89015361	4.804309959	0.022104019	0.412929029	0.00491909	0.800677751	0.000116893	-0.000418442	0	1.58E-05	0.00475081	0.142337943	-5.25E-05	-0.000256938	0.092156696	0.000201915	0	0	0	0	13.52698105
COL	1	COL1	2004	26.14665424	0.43390662	10.28864195	0.403961897	0.007174842	1.752754028	0	0.440067092	0	0	0	0	0.478181421	0.0074865	0.037650685	0	0.025993214	0.001082687	0	0	25	1	10.91541244
COL	2	COL2	2004	28.53532319	0.354079431	9.65671208	0.777664427	0.006746073	3.467365141	7.54E-05	0.682708993	5.15E-05	-4.39E-06	0	0	0.048751147	0.24365707	-0.001912485	-0.002625888	0.067698633	0.000826937	0	0	12	1	15.55478106
COL	3	COL3	2004	29.38588102	0.414240889	6.24228534	1.68050081	0.021551237	2.932147337	0	0.279406101	0	0	0	0	0.039720382	0.625870436	-0.000150208	0.009944539	0.098699298	0.005265638	0	0	8	1	12.38572032
COL	4	COL4	2004	32.84215412	0.320034595	3.348448875	1.347888754	0.038186602	1.910853191	0.002210803	0.852078652	0	0.000946836	0	0	9.19E-05	0.085498457	1.24E-06	0.00369585	0.131239674	0.003165511	0	0	6	1	14.61661978
COL	5	COL5	2004	31.22621973	0.347566372	6.928027359	1.323703408	0.040865638	3.36917647	0.001541251	0.661155366	0	-9.93E-05	0	0	0.025512888	0.161595461	6.25E-05	0.002032581	0.075852951	0.001789996	0	0	9	1	14.38385677
COL	6	COL6	2004	25.0276865	0.370337541	4.233828534	1.693030327	0.018658049	1.575278679	0	0.43904802	0	0	0	0	0.027875708	0.366691566	0.000812915	0.007486889	0.101206952	-0.004111776	0	0	10	1	13.99081365
COL	7	COL7	2004	31.52911813	0.457504647	9.410167619	1.941303362	0.05199952	4.90915334	4.01E-05	0.359025466	2.13E-05	-1.88E-06	0	0	0.011901286	0.584539607	-0.000306398	0.003404843	0.061693509	0.003219996	0	0	8	1	14.1997765
COL	8	COL8	2004	25.38958858	0.450202809	5.275646472	0.453763464	0.005518967	0.930034646	0.000326876	0.566677235	0.001854119	0	0	-0.000190222	0.039034896	0.377942977	-0.002736356	0.005727436	0.068702544	-0.001727689	0	0	4	1	13.65261873
COL	9	COL9	2004	27.12179422	0.45719286	7.716996598	1.354545825	0.013712828	1.661230206	3.61E-05	0.143466932	0.000569136	-0.000520292	0	0	0.236622644	0.551656548	-0.011197968	0.008823736	0.046532284	-0.005742934	0	0	21	1	12.99313171
COL	10	COL10	2004	30.27090397	0.413696099	7.126487746	1.752951379	0.022367212	2.578661665	0.003495612	0.279078456	0	0.000110052	0	0	0.010258044	0.621109792	-0.001369863	0.001494396	0.064786447	0.00065056	0	0	9	1	12.67783035
COL	11	COL11	2004	26.72254286	0.409088419	3.253036172	0.410624718	0.01465526	0.335022435	0.01708024	0.204854663	0.246946822	0.000232328	0	0.00057363	0.091415987	0.419093241	0.000306491	-0.005545591	0.077958961	-0.004503999	0	0	12	1	14.01607718
COL	12	COL12	2004	34.67888833	0.43409027	6.545758725	1.674744861	0.045059435	2.464338704	0.000850772	0.516748442	0	0.000127716	0	0	0.002136986	0.272294299	-0.000168948	0.015648774	0.081693083	0.001826908	4	1	5	1	13.73174173
COL	13	COL13	2004	25.29099306	0.439102224	14.58440382	0.16913027	0.015225526	3.595700349	0.001087788	0.172643824	0.000319784	-0.002057624	0.041362173	-0.000146786	0.610052738	0.191660463	-0.016487203	-0.020159472	0.070819545	0.005173551	0	0	8	1	12.77373518
COL	14	COL14	2004	26.14032465	0.235285702	3.682814898	1.26277849	0.00406404	1.348093542	0.000544927	0.847838726	0.000119834	3.59E-06	3.30E-05	-1.84E-06	0.005297032	0.122112545	5.92E-06	0.000477103	0.093138456	-0.005692487	0	0	12	1	16.06967507
COL	15	COL15	2004	27.31084938	0.430041718	11.31210241	0.995458027	0.008716779	3.380150896	0	0.002709211	0	0	0	0	0.720521201	0.106863335	0.008084631	-0.012599983	0.035051807	0.001227677	0	0	12	1	10.13592927
COL	16	COL16	2004	28.04122717	0.455688824	9.066692359	1.386793714	0.01114354	2.207830822	0	0.364045528	0	0	0	0	0.176435736	0.316771478	-0.002494673	0.004615145	0.029497077	0.000958328	0	0	14	1	11.40324135
COL	17	COL17	2004	29.66468089	0.390810488	4.223485886	0.250820452	0.015710592	0.772949754	0.000561825	0.338324462	2.67E-06	0.00014246	0	0	0.121063888	0.492950924	-0.000617918	0.000958931	0.081113427	-0.004846076	0	0	9	1	13.85055822
COL	18	COL18	2004	34.45221166	0.335958609	3.708379088	1.212594926	0.035439648	1.372739324	0.000593145	0.421904792	0	3.41E-05	0	0	0.006466649	0.112979431	0.000863583	0.014218446	0.135409757	-0.005932947	1	1	4	1	13.63919494
COL	19	COL19	2004	32.92447288	0.387978058	5.154108891	1.439968794	0.04867617	2.232154055	0.00202429	0.591648083	0	-5.90E-05	0	0	0.003553018	0.21978079	-9.75E-05	0.002308746	0.100066106	0.000585236	1	1	8	1	13.86055558
COL	20	COL20	2004	29.19258443	0.4217828	8.381820985	1.35185688	0.00860292	2.241224763	0.002514147	0.539970308	0	-0.000310906	0	0	0.027049939	0.377639478	-0.000846655	0.000842352	0.082013672	-0.000204364	1	1	16	1	13.66453372
COL	21	COL21	2004	23.17839186	0.384656836	3.961666096	0.897336749	0.017997873	0.455614956	0.001929701	0.355170535	0.00051887	-9.82E-05	0	-0.000386064	0.177403354	0.42490475	-0.003468396	0.005482104	0.079558429	-0.003639032	0	0	13	1	14.25029015
COL	22	COL22	2004	30.23991371	0.370119507	4.633786558	0.610337627	0.003142636	1.693586878	0.002282359	0.588783242	0.005953592	-0.000156713	0	0.000221329	0.049749928	0.300181074	-0.000211673	0.026062563	0.098447367	-0.002098507	1	1	7	1	14.01762535
COL	23	COL23	2004	26.0423942	0.475325965	8.294276885	0.996351943	0.018241099	0.967442657	0.000325984	0.273279403	0	0	0	0	0.298519461	0.392016863	0.00446567	-0.00153814	0.065358128	-0.00522356	0	0	18	1	12.58695124
COL	24	COL24	2004	27.40228658	0.461910408	2.943528034	0.245816597	0.00463205	0.723140684	5.43E-06	0.621474654	0.130281231	-0.000175588	0.0959926	-0.077608304	0.00816396	0.239055587	-0.002058187	-0.016054581	0.080337571	-0.003838767	0	0	4	1	13.1952968
COL	25	COL25	2004	26.88787356	0.428522556	3.875302685	0.769477402	0.006081811	0.734529718	0.004790142	0.553644435	0.049548563	-8.58E-06	0	8.48E-05	0.034363686	0.355536026	-0.010600764	0.010554622	0.105115292	0.004396862	0	0	6	1	13.66161467
COL	26	COL26	2004	26.80785267	0.254290017	4.443271077	0.174568858	0.01437601	2.381824046	0	0.685490334	0	0	0	0	0.10124712	0.206250626	7.03E-17	0	0.027391673	-0.001920206	0	0	0	0	11.13581561
COL	27	COL27	2004	29.28216887	0.409977587	4.824483861	0.443654616	0.007033893	1.57872683	0	0.601803971	0	0	0	0	0.025769531	0.303949074	-0.001403254	0.00893445	0.081430457	-0.000890005	0	0	7	1	14.43792645
COL	28	COL28	2004	32.96182543	0.441670862	7.627002015	2.383252166	0.063228989	3.808081448	0.001145018	0.365171672	0	7.42E-06	0	0	0.000592293	0.303198507	-3.21E-05	0.00757616	0.076425253	0.002279928	0	0	9	1	13.53085992
COL	29	COL29	2004	28.18482408	0.409829068	4.198785004	0.335498338	0.003964492	0.566885862	0.024837278	0.464217519	0.005622663	0.000522051	0	-0.000703019	0.036873501	0.39938039	-7.75E-05	0.004389401	0.088675527	-0.005050427	0	0	6	1	14.03235899
COL	30	COL30	2004	32.34699874	0.337847381	3.619716344	0.433278663	0.003863904	0.503931164	0.016196283	0.742754393	0.055449377	-0.000962726	0	0.000795148	0.033516086	0.140817225	-0.000647924	0.00152313	0.079639085	0.000413821	0	0	8	1	15.21718547
COL	31	COL31	2004	26.19426064	0.478930383	10.96830974	0.905941131	0.013733082	1.782842994	0	0.111614585	0	0	0	0	0.848378842	0.002817364	-0.008099923	4.70E-05	0.026256173	-0.001154844	0	0	16	1	10.57230444
COL	32	COL32	2004	30.15354325	0.35047571	9.597121198	2.039769644	0.012260708	3.707658907	0	0.075023079	0	0	0	0	0.096551234	0.494958222	-0.013397401	-0.009314271	0.090076057	0.008335193	1	1	15	1	11.19494377
CRI	1	CRI1	2004	28.75973354	0.436443269	6.255347762	1.566960625	0.019887457	3.22386496	5.09E-05	0.374719993	0	0	0.012097595	-4.24E-06	0.040934122	0.538125562	-0.001511404	-0.011094235	0.063722135	0.005188935	0	0	3	1	13.6281695
CRI	2	CRI2	2004	26.10553654	0.413892503	5.224872313	0.602606623	0.014657086	2.51049654	0.003579093	0.628336986	0	-0.001484478	0.009416264	0	0.046473083	0.298288764	-0.001931151	0.001822809	0.069575027	-0.005777018	0	0	3	1	12.99558148
CRI	3	CRI3	2004	31.18445434	0.446135657	4.948707498	2.836219614	0.073156803	2.931322283	0.130851973	0.13298612	0.000649643	-0.013343949	0	1.38E-05	0.028587067	0.567627862	-1.11E-05	0.017020653	0.068568003	0.005080445	0	0	3	1	12.66248424
CRI	4	CRI4	2004	30.07133429	0.369235595	5.685839837	1.460256019	0.016125901	2.732504431	0	0.647914487	0	0	0.007565578	0	0.031905817	0.306142813	0.000882546	-0.008810785	0.071869672	-0.002429802	0	0	3	1	12.92772026
CRI	5	CRI5	2004	27.03997969	0.495686653	6.466842512	0.33787468	0.007644252	2.704849726	0	0.276776942	0	0	0	0	0.18373309	0.442218674	-0.00315523	0.004095186	0.077247785	-0.008600929	0	0	3	1	12.8336196
CRI	6	CRI6	2004	28.17348802	0.478763996	7.076739471	1.920772808	0.025142023	3.665702812	0.022899981	0.127936202	0	-0.007683412	0	0	0.121113332	0.545005441	-0.004878682	0.024853275	0.057413991	-0.004560089	0	0	4	1	12.90881568
CRI	7	CRI7	2004	29.08720858	0.32540082	5.392844771	1.602991679	0.014779293	2.609594159	0	0.721922773	0	0	0	0	0.014281142	0.26141696	-0.000808162	0.001063707	0.064376304	-0.005741406	0	0	4	1	14.16031383
CUB	1	CUB1	2004	33.57543858	0.357135384	2.804494743	2.142353398	0.064291269	2.234730078	0.200884338	0.25692335	0.235495862	0.009391027	0	-0.011959346	0.016232035	0.259621065	0.001951399	-0.003194387	0.097944186	-0.012620832	0	0	0	0	13.56786381
CUB	2	CUB2	2004	33.68642618	0.35773788	2.151182657	2.352578855	0.058236144	1.716690745	0.187848036	0.286994502	0.209988109	0.013479945	0	0.000769946	0.017864165	0.275963316	0.00116316	-0.017685217	0.085189397	-0.01377592	0	0	0	0	13.18623632
CUB	3	CUB3	2004	32.58755625	0.362149352	3.022227615	2.336765388	0.062914508	2.218459626	0.205164616	0.223252093	0.312171681	0.029949424	0	-0.019913975	0.022900685	0.208251655	0.000743462	-0.01245363	0.071257583	0.003917256	0	0	0	0	13.4573098
CUB	4	CUB4	2004	32.18333791	0.272382029	1.847943934	1.713027903	0.018968866	1.165654456	0.019899507	0.808809392	0.067586805	0.001532595	0	-0.002433352	1.50E-05	0.091855394	0	0.000895911	0.075546011	-0.003990175	0	0	0	0	12.83210661
CUB	5	CUB5	2004	34.84008414	0.351534228	2.228618326	1.741043775	0.065910301	1.558914204	0.285774225	0.248563071	0.209518656	0.012595626	0	-0.011346434	0.0146053	0.218035335	0.001538843	-0.005536736	0.090769691	0.010036043	0	0	0	0	13.49964207
CUB	6	CUB6	2004	33.8182082	0.354969742	1.025579135	1.323965193	0.02714831	0.585112721	0.144091659	0.388265829	0.015743159	0.005367214	0	-0.00255944	0.073470745	0.288233386	0.000867165	-0.004580156	0.099962379	0.01839278	0	0	0	0	13.02312241
CUB	7	CUB7	2004	34.86726735	0.306231415	1.428896702	1.84675934	0.031018612	0.970564514	0.160546414	0.286536697	0.179300564	0.008451738	0	-0.004809772	0.011020909	0.337639036	0.00011876	-0.003689471	0.065700078	0.00669613	0	0	0	0	13.87202556
CUB	8	CUB8	2004	30.89776523	0.375572224	1.137860766	1.957767858	0.041611897	0.816642745	0.161211745	0.312369398	0.004167313	0.004740468	0	-0.000668681	0.030484674	0.427501881	0.000811969	0.000931377	0.079540782	0.003390189	0	0	0	0	13.60952878
CUB	9	CUB9	2004	31.73577376	0.381478084	2.324262043	2.210822597	0.037415492	1.558522082	0.265502864	0.191868769	0.362598647	0.012393058	0	-0.010664666	0.002787356	0.149236074	4.33E-05	-0.003753986	0.064210989	-0.000579277	0	0	0	0	12.97840678
CUB	10	CUB10	2004	35.32758982	0.334809288	2.444070895	2.167372579	0.060174999	1.920630603	0.320822323	0.327269668	0.20497088	0.014177658	0	-0.014141329	0.019751207	0.118828465	0.001602276	-0.001797303	0.073060464	0.003272482	0	0	0	0	12.89685063
CUB	11	CUB11	2004	32.17628117	0.361171592	3.208806468	2.367899045	0.055626534	2.397138731	0.221797323	0.271019444	0.202502228	0.012194703	0	-0.014242578	0.011724528	0.269479061	0.001440378	-0.000271657	0.079657607	-0.010366952	0	0	0	0	14.57231988
CUB	12	CUB12	2004	31.73919875	0.391722313	2.693024321	2.219792642	0.04714914	1.841306376	0.28652326	0.164166802	0.338120582	0.023417859	0	-0.018158938	0.001840897	0.200569854	-4.40E-05	-0.005176493	0.057824708	-0.000581701	0	0	0	0	13.65543522
CUB	13	CUB13	2004	30.99086171	0.414522697	2.222219809	2.00934887	0.031269212	1.591084438	0.287209587	0.101018062	0.115563009	0.002322608	0	-0.009058449	0.010177829	0.36667575	-0.000250148	0.014240296	0.060061695	0.001891825	0	0	0	0	13.14657923
CUB	14	CUB14	2004	32.89919146	0.393392231	2.052644191	2.463089476	0.069571087	1.548352345	0.269868523	0.180252001	0.281629163	0.018502808	0	-0.019328746	0.021122019	0.226439444	0.001330927	-0.000332171	0.078224485	0.002664587	0	0	0	0	13.84692909
CUB	15	CUB15	2004	33.6191876	0.366769192	1.355192985	1.730404642	0.050717453	0.901068672	0.089115021	0.363047383	0.172192091	0.00517954	0	-0.009206133	0.010672991	0.336299022	-0.000102699	0.003294133	0.073963084	0.007352174	0	0	0	0	11.35411933
CUB	16	CUB16	2004	32.88868262	0.377115862	3.016255016	2.39270231	0.051530741	2.212675924	0.148265443	0.247078146	0.39565201	0.00463259	0	-0.00094407	0.008806309	0.191873221	0.000411229	-0.004211331	0.085917176	-0.006558023	0	0	0	0	12.78026732
DOM	1	DOM1	2004	33.04626616	0.394123743	1.533069462	1.088148245	0.026542627	0.918299724	0.042533298	0.290063597	0.015054917	-0.008375679	0	0.001412385	0.008900391	0.601411596	0.001511015	0.005539073	0.056026671	-0.012688755	0	0	0	0	12.24308113
DOM	2	DOM2	2004	35.45336313	0.368519085	1.49389423	0.668409206	0.014005904	0.916341353	0.125846424	0.278520606	0.062291617	-0.008309559	0	0.005645688	0.004915272	0.282378923	0.002113911	0.008429863	0.08007046	-0.010609708	0	0	0	0	10.86205915
DOM	3	DOM3	2004	30.99332838	0.39496198	1.176956527	0.612540329	0.03022363	0.793462533	0.028071874	0.548152742	0.012856192	0.000448706	0	0.007602799	0.022858814	0.268901123	0.002203198	-0.003347652	0.091719715	-0.015266852	0	0	0	0	12.48948164
DOM	4	DOM4	2004	32.16463796	0.435184874	3.713523562	1.459634995	0.033289862	2.538548751	0.046171155	0.086090263	0.02483729	-0.001068117	0	0.000939943	0.00609539	0.648603615	-7.12E-05	0.013144965	0.051149477	0.007006625	0	0	0	0	10.9955447
DOM	5	DOM5	2004	33.49574635	0.22760015	2.151759147	0.992956848	0.010784313	1.2883692	0.000276046	0.989487391	0	0	0	0	0	0.004953605	0	0.00364762	0.068724833	-0.000289807	0	0	0	0	12.37203781
DOM	6	DOM6	2004	29.28665677	0.501910265	2.751440298	0.944276093	0.018632676	1.586330848	0.044651596	0.40214909	0.103367481	-0.004021758	0	0.009090478	0.056954141	0.384353701	-0.000886804	0.001595653	0.060864466	0.003135699	0	0	0	0	12.82915122
DOM	7	DOM7	2004	29.94718737	0.493857891	2.246806247	1.030510418	0.01956248	1.317371185	0.081947136	0.146073808	0.040925353	-0.002757929	0	-0.005573717	0.008495579	0.691873752	-0.00170683	0.007560197	0.061008391	-3.14E-05	0	0	0	0	11.82754791
DOM	8	DOM8	2004	31.96737008	0.431656873	2.3150553	1.810195399	0.005018302	1.107891029	0	0.352503157	0	0	0	0	0.029094426	0.613723511	0.000783016	-0.000783016	0.059930643	0.012403138	0	0	0	0	11.97910664
DOM	9	DOM9	2004	29.06331812	0.526383602	2.353567435	0.868327124	0.025252533	1.346845945	0.04244994	0.129401811	0.088167505	-0.001585187	0	0.023048421	0.052953018	0.67211919	-0.000661305	-0.02086028	0.049558144	0.000574116	0	0	0	0	11.59453249
DOM	10	DOM10	2004	35.29711211	0.325362484	1.637900934	0.774857783	0.019235871	0.947295136	0.040649248	0.270261283	0.002992874	0.001678543	0	-0.000570071	0.012098179	0.344703088	0.002327791	-0.001441013	0.0935275	-0.000580195	0	0	0	0	12.09505111
DOM	11	DOM11	2004	29.62443085	0.484095732	1.752399199	0.748497957	0.010132047	1.26022298	0.031004129	0.388147313	0.021706556	-0.005654611	0	0.006621485	0.006859767	0.475853347	9.62E-05	0.013045929	0.057214361	0.003807594	0	0	0	0	10.26528525
DOM	12	DOM12	2004	32.92435336	0.374380296	2.833756326	1.335767424	0.045861045	1.761522417	0.312131175	0.1157957	0.018267604	-0.00389287	0	0.003273863	0.008597329	0.326244549	0.000412672	-0.001485618	0.050083564	0.002736297	0	0	0	0	11.45401872
DOM	13	DOM13	2004	32.50595906	0.337774706	1.36241577	1.143788609	0.018722193	0.809994461	0.040079244	0.724224105	0.067651918	-0.010298638	0	0.012627552	0.000177693	0.116642281	1.13E-05	0.000843097	0.056341844	-0.005719029	0	0	0	0	12.10605493
DOM	14	DOM14	2004	30.06331333	0.419271046	2.632525232	1.376288899	0.009485849	1.45476291	0.034906096	0.36955338	0.013684752	-0.001642257	0	0.001080375	0.020429503	0.558668926	0.000752792	0.001830997	0.059252086	0.001035096	0	0	0	0	12.65209764
DOM	15	DOM15	2004	27.99239072	0.478545677	1.668374769	0.683943681	0.011408119	0.803927106	0.023390777	0.244421095	0.073972034	-0.002309144	0	0.004044057	0.029774522	0.494010275	-0.001191225	-0.011276932	0.053356252	0.005814391	0	0	0	0	11.88199821
DOM	16	DOM16	2004	29.1058272	0.446282659	2.727188977	1.147229273	0.010883287	1.596394272	0.001581307	0.528294103	0.033227094	-0.000260277	0	0.001659881	0.027108123	0.406391035	0.003923803	-0.005524753	0.0377855	0.003408023	0	0	0	0	11.40954893
DOM	17	DOM17	2004	32.86707974	0.37927517	1.863485968	1.591098464	0.009759714	1.161846395	0.043991622	0.25397879	0.056934673	-0.000737496	0	0.00264761	0.001393867	0.489756184	0.000309748	-0.004904347	0.055630339	0.003302755	0	0	0	0	11.48721953
DOM	18	DOM18	2004	28.63169693	0.533195293	3.238030713	0.96532674	0.031980287	1.885138871	0.000549192	0.029633112	0.003434779	0	0	-0.00027925	0.042157488	0.922010044	-0.001200776	0.009927348	0.039501791	0.00387396	0	0	0	0	13.23611878
DOM	19	DOM19	2004	32.62261187	0.365794094	0.979773275	1.200325337	0.028204529	0.59479496	0.000363716	0.224448971	0	-0.000654688	0	0	0.008256347	0.499636284	0.003164327	-0.017603841	0.078575376	0.000129401	0	0	0	0	10.95444374
DOM	20	DOM20	2004	33.43147287	0.392317116	1.119178974	1.179135166	0.043318654	0.602017439	0.060129553	0.388639511	0.023503499	0.004200704	0	-0.000120817	0.006407933	0.40098605	0.000947947	-0.004572448	0.084905156	-0.025866762	0	0	0	0	12.3195324
DOM	21	DOM21	2004	28.09658993	0.46035608	1.913499302	1.079252487	0.002835483	0.963559427	0.000175267	0.497747307	0.000481984	-0.004595598	0	0.000481984	0.047030775	0.425761637	0.001201093	0.007399866	0.049020171	-0.00733874	0	0	0	0	12.54958035
DOM	22	DOM22	2004	29.23177564	0.494566219	3.098392506	0.796306595	0.022391014	1.822481537	0.059125279	0.258491278	0.10272809	-0.002126289	0	0.000727269	0.013212973	0.555716554	-0.00029979	0.003952789	0.042680198	0.000540411	0	0	0	0	10.89229832
DOM	23	DOM23	2004	30.64161602	0.475254005	2.548734335	1.57739428	0.01527016	1.294679652	0.003428135	0.130602198	0.002266468	0	0	0	0.047660826	0.814450158	-6.50E-05	0.00142162	0.072783579	0.017332725	0	0	0	0	12.09479365
DOM	24	DOM24	2004	26.65496813	0.503348374	1.588317502	0.635589872	0.013409647	0.939077488	0.005069951	0.18824354	0.000673566	0	0	-0.000209352	0.108817345	0.593912418	-0.002302868	0.007982669	0.05394197	0.002217249	0	0	0	0	13.73416543
DOM	25	DOM25	2004	29.86389715	0.451018223	2.232392163	0.779590399	0.029771469	1.313077461	0.049789935	0.450684212	0.011828167	-0.001374426	0	0.002565795	0.044908922	0.357905951	-0.000994808	0.00051616	0.055446318	0.00478369	0	0	0	0	14.62666056
DOM	26	DOM26	2004	27.62476315	0.441665681	1.98997853	1.209654297	0.027899531	1.220952565	0	0.20082338	0	0	0	0	0.060009702	0.729595783	0.002425561	-0.00401201	0.052815232	-0.004941623	0	0	0	0	11.99337631
DOM	27	DOM27	2004	34.00977014	0.36875131	2.09409423	0.903418761	0.033584075	1.283074854	0.206275809	0.362181904	0.085909346	0.003541512	0	-0.000529152	0.006273734	0.204529262	0.000605239	-0.004727781	0.053957177	0.001004692	0	0	0	0	11.00629383
DOM	28	DOM28	2004	31.58451358	0.392999648	1.261595703	0.979200277	0.024973216	0.656250744	0.068856436	0.641590036	0.080332509	-0.002107064	0	0.003358649	0.000165044	0.187828541	4.68E-05	0.003840028	0.043633112	-0.00862001	0	0	0	0	13.77113242
DOM	29	DOM29	2004	33.29080002	0.401319869	3.224571664	2.014426119	0.023433175	2.141633812	0.018493239	0.145172647	0.003922808	-0.000301754	0	0.003922808	0.021050968	0.534651474	0.000172431	0.02431279	0.040100885	-0.000827622	0	0	0	0	12.54328345
DOM	30	DOM30	2004	32.97021439	0.376446744	2.41223746	1.764188426	0.003898058	1.142273997	0.000260782	0.686617394	0.010316492	-0.000202014	0	0.001274525	0.006771145	0.293072845	0.000440758	0.001093631	0.058750284	0.00424379	0	0	0	0	11.32489315
DOM	31	DOM31	2004	32.44142227	0.322008512	2.009050455	1.095425982	0.017526882	1.15311063	0.010363871	0.854663267	0.009035808	-0.002769702	0	0.001876936	0.001694582	0.109286262	0.000241178	0.002004538	0.074476223	-0.001316178	0	0	0	0	12.33186595
DOM	32	DOM32	2004	33.08387772	0.408025235	2.123891837	1.523144399	0.014441398	1.09223044	0.04734873	0.519253923	0.131299814	-0.002706495	0	0.00129852	0.00184579	0.288261575	0.00013433	0.001353247	0.049746079	0.006299896	0	0	0	0	11.28588855
ECU	1	ECU1	2004	25.48178814	0.308293344	2.235051465	1.661582439	0.009529696	0.312945099	0	0.596257221	0.000275032	0	0	0.000208555	0.006620315	0.342349423	7.69E-05	-0.000521387	0.062037835	0.001736385	0	0	5	1	13.4050261
ECU	2	ECU2	2004	25.52363705	0.302109989	1.758896104	1.891439225	0.032240684	0.661321936	0.100017658	0.177605126	0.075503872	-0.005272053	0	-0.005998537	0.059738163	0.550765583	-0.012319956	0.026693237	0.050945027	-0.000452233	0	0	2	1	12.04937606
ECU	3	ECU3	2004	24.81979996	0.332207312	2.095287923	1.751581179	0.016992529	0.414951751	0.02694056	0.386223253	0.034206275	-0.007938833	0.000467223	0.004953357	0.008972268	0.473395999	-0.004937519	0.00139771	0.06172851	0.000315606	0	0	1	1	12.30265799
ECU	4	ECU4	2004	23.25976347	0.386401188	3.180084525	1.452752392	0.016089516	0.602264576	0	0.421104205	0	0	0	-1.74E-05	0.022056266	0.471873043	0.000237725	-0.001640884	0.069946021	0.000954532	0	0	10	1	11.89388976
ECU	5	ECU5	2004	28.6928445	0.226777462	2.592787733	2.162100764	0.007524839	0.353501852	0.019641858	0.537806203	0.012711132	2.26E-05	0	0.003097014	0.004226755	0.345036135	-0.000176972	0.000804606	0.061444389	0.004466165	0	0	4	1	12.94873456
ECU	6	ECU6	2004	28.005947	0.287833336	2.46831733	2.248263966	0.010276678	0.710925824	0.045520881	0.380757558	0.060777229	-0.001675671	0	0.001452552	0.029561024	0.360262461	-0.003503883	0.003007556	0.058879625	0.001517792	0	0	4	1	12.84132486
ECU	7	ECU7	2004	28.09557618	0.320714801	0.931484179	0.691974803	0.034040256	0.503471643	0.026554948	0.569653861	0.008297364	-0.001405968	0.000875269	0.000662989	0.010989315	0.302372302	-0.004148682	0.011801515	0.083839685	0.00303266	0	0	1	1	13.24553867
ECU	8	ECU8	2004	26.25084948	0.419398682	2.508382254	0.679513603	0.032561595	0.973840502	0.011535057	0.287005067	0.011887139	-0.022766663	0.012472646	-0.025943181	0.127261056	0.511508797	-0.017779161	0.073832148	0.092181976	-0.003095293	0	0	4	1	13.00860815
ECU	9	ECU9	2004	28.13498696	0.229450274	0.006696589	1.340242754	0.024947076	0.003823993	0	0	0	0	0	0	0.000189437	0.711449572	-3.79E-05	-0.000416761	0.10889082	0.001981009	0	0	0	0	10.06224748
ECU	10	ECU10	2004	31.40860604	0.249534671	1.010069764	1.567244093	0.033599394	0.661591965	0.079984127	0.712843725	0.040558651	-0.015506408	0.00967608	0.002415092	0.000826823	0.107328567	-0.001764378	0.00894504	0.086526747	0.005001725	0	0	3	1	15.04167923
ECU	11	ECU11	2004	29.21845667	0.317478714	2.397521985	0.813963515	0.022446175	0.533726738	0.050050664	0.469519943	2.30E-05	-0.003085803	0	-0.000399799	0.018694037	0.303690786	-1.38E-05	-0.00041818	0.069987724	0.003104295	0	0	10	1	12.8339821
ECU	12	ECU12	2004	27.14117231	0.331268662	2.037401495	1.73689782	0.025960151	0.590841097	0.002716386	0.423154213	4.11E-06	-3.70E-05	0	4.11E-06	0.008699833	0.453229664	4.52E-05	0.001292441	0.067250729	0.003112458	0	0	1	1	12.94596301
ECU	13	ECU13	2004	28.92338818	0.385560466	1.760079612	1.613735869	0.043507396	1.168415445	0.107227969	0.259505939	0.177563366	-0.01159761	0.002701206	0.020504775	0.011694466	0.407147973	-0.010704382	0.007583467	0.059522786	-0.002969749	0	0	3	1	13.49231517
ECU	14	ECU14	2004	29.51120496	0.326553515	1.154868856	1.428603388	0.042237802	0.799953844	0.013926859	0.447494437	0.032042394	0.000713556	0.000155562	-0.000385523	0.00220357	0.450735538	-0.00193438	-0.006102766	0.072386439	0.007671177	0	0	4	1	14.07129988
ECU	15	ECU15	2004	23.74650295	0.459247878	5.816139164	0.949695593	0.016083643	0.538899822	0	0.10378105	0	0	0	0	0.529118291	0.351218517	-0.001669201	0.000989156	0.109874343	-0.006518805	0	0	14	1	11.85154564
ECU	16	ECU16	2004	23.43581632	0.461947982	6.518854442	0.905218162	0.011922376	0.938518138	1.74E-05	0.392746015	0.009951849	0	0	0.00033028	0.291975942	0.235906618	0.000182523	0.003346255	0.118624889	-0.00314909	0	0	15	1	11.51513653
ECU	17	ECU17	2004	27.11019924	0.504212257	8.483873836	1.079247436	0.013005399	1.346756941	0	0.398746427	0	0	0	0	0.415965837	0.130984606	-0.004105107	0.006185212	0.035064464	-0.001998321	0	0	16	1	11.74367312
ECU	18	ECU18	2004	25.02665847	0.470885862	7.346326365	0.913849134	0.023829347	0.208777961	0	0.46862537	0	0	0	0	0.411450595	0.119164386	0.002401832	-0.000804334	0.028632286	-0.004193788	0	0	15	1	11.25876687
ECU	19	ECU19	2004	28.55397944	0.277055794	2.316298065	0.4823896	0.010629482	0.625807849	0.009373504	0.787257401	0.036320804	-0.003760022	6.96E-05	-0.000403269	0.006883208	0.139710636	0.000166115	0.00433443	0.081402389	0.000802693	0	0	11	1	14.69455217
ECU	20	ECU20	2004	30.61491371	0.142054124	0.27487773	1.323677303	0.016193803	0.181860985	0.016418186	0.66645207	0.001041153	-0.036498891	0.000150936	0.00073928	0.001552489	0.035901306	-0.000535978	-0.010282159	0.103246075	-0.001570469	0	0	2	1	12.58151484
ECU	21	ECU21	2004	26.92436542	0.375535367	2.279828655	0.707645709	0.026377898	1.458796238	0.079288409	0.009680179	0.012097482	-0.344542423	0	0.001607879	0.014762657	0.883934369	-0.036847416	0.428737826	0.066046299	0.001977022	0	0	4	1	12.88386032
ECU	22	ECU22	2004	27.32901636	0.507727648	9.040721179	1.023611875	0.011352027	1.168290081	2.15E-05	0.363690502	1.61E-05	0	0	0	0.379624662	0.221238036	-0.009941414	0.009506846	0.087099779	-0.003553607	0	0	18	1	11.99623309
ECU	23	ECU23	2004	28.12965657	0.27239019	3.231860211	2.410712581	0.00900363	0.644112518	0.002245994	0.633200075	0.007310921	0.000302029	0	0.000234301	0.005044792	0.326005938	0.00015559	-0.000137286	0.069893473	0.0009215	0	0	8	1	13.06657816
ECU	24	ECU24	2004	21.92248726	0.411132684	3.682435169	1.23431927	0.017247916	0.721592229	0	0.12537501	0	0	0	0	0.324424309	0.515730155	-0.00370956	0.002574394	0.088214546	-0.000578954	0	0	3	1	11.3579307
GLP	1	GLP1	2004	27.57130155	0.428951023	2.637352602	0.501513663	0.008953101	1.538877938	0.193653043	0.253605191	0.013347984	-0.034153414	0	0.005526442	0.087480332	0.184927766	-0.003049296	0.082317985	0.060806693	-9.97E-05	0	0	0	0	12.07278517
GLP	2	GLP2	2004	28.47930339	0.424866036	2.636557331	0.715015696	0.014408773	1.392841577	0.21923166	0.448807769	0.04648707	-0.084347674	0	0.029343796	0.007416162	0.207620046	0.000743241	0.053111255	0.068358957	-0.004844284	0	0	0	0	12.51683619
GTM	1	GTM1	2004	25.90680946	0.504415139	4.193322176	0.780453656	0.020211149	2.451194383	0.023613212	0.023463338	0.011429422	-0.000973184	0	0.002877589	0.148441606	0.725910687	-0.003784828	-0.000737382	0.045057821	0.001352956	0	0	3	1	13.75530085
GTM	2	GTM2	2004	30.62721664	0.368256659	2.938849505	1.963820714	0.051564552	1.653978438	0.200652945	0.029031228	0.002466288	0.006291696	0	5.32E-05	0.053577005	0.671376863	0.001259759	-0.000138396	0.064833398	4.09E-05	0	0	3	1	12.5147092
GTM	3	GTM3	2004	25.56451108	0.371612002	4.119205695	1.987852897	0.049960244	2.244284186	0.247565183	0.108697514	0.030094789	0.028082189	0	-0.000650883	0.073188403	0.54042328	-0.00224726	-0.025214877	0.057419473	0.002275013	0	0	2	1	12.84959884
GTM	4	GTM4	2004	31.77963209	0.375799513	4.400848003	2.216177937	0.059614114	2.728065201	0.091807987	0.111765057	0.002444635	-0.013226869	0	0	0.002303025	0.703650059	0.000161485	-0.003664469	0.05529704	-2.65E-05	0	0	2	1	13.245947
GTM	5	GTM5	2004	35.29243825	0.322537314	3.125648378	1.998430138	0.056911122	1.816969987	0.03286015	0.032518488	0	0.004204644	0	0	0.01536927	0.768006128	0.00015981	-0.030766094	0.061381295	0.001928726	0	0	3	1	13.45448093
GTM	6	GTM6	2004	32.77393092	0.438919816	4.699821208	2.254923908	0.060533427	2.749345689	0.174250689	0.140607784	0.383777261	-0.005362	0	-0.003304092	0.00517405	0.262321227	0.000483492	0.012964408	0.054897382	-0.002297259	0	0	2	1	13.62440635
GTM	7	GTM7	2004	30.59169239	0.288070511	3.526504428	1.510026743	0.038022413	2.010809128	0.021423413	0.714834827	0.002943958	-0.001291588	0.001023734	0.000145467	0.005603967	0.248484442	0.000223819	0.000687551	0.065424536	0.000122594	0	0	3	1	12.52444445
GTM	8	GTM8	2004	25.85671476	0.377734973	3.659588723	1.83430731	0.038607508	2.073378639	0.026088845	0.031191319	0.00357772	-0.009110092	0	-1.25E-05	0.160917855	0.689842153	0.00106983	-0.002893994	0.082512444	0.00369682	0	0	3	1	12.56365116
GTM	9	GTM9	2004	28.68495135	0.475198172	4.32151281	0.725795776	0.012743931	2.464086016	0	0.085579147	0	-9.82E-06	0	0	0.088550646	0.644080825	-0.004302533	0.028695832	0.049438389	-0.000832993	0	0	3	1	13.7011051
GTM	10	GTM10	2004	29.84634579	0.357944596	3.895768828	2.20372412	0.066182643	2.49542288	0.097333861	0.108739649	0	0.00036072	0	0	0.00688561	0.730155589	0.000261762	-0.013228544	0.058057884	0.002341367	0	0	3	1	12.62753558
GTM	11	GTM11	2004	33.18151197	0.39191417	4.775715865	2.88853757	0.083444448	3.110970067	0.134815295	0.063176389	0.000286564	0.001247045	0	-0.000124507	0.008185835	0.717169701	-0.001288548	-0.001440723	0.069026887	-0.001018964	0	0	2	1	12.87241639
GTM	12	GTM12	2004	29.04504652	0.502781247	4.701858621	1.246159106	0.017678633	2.766247646	0.000544831	0.034489912	0	3.35E-05	0	0	0.059353076	0.649549886	-0.006584076	0.010420945	0.033543929	-0.013747571	0	0	2	1	12.39907206
GTM	13	GTM13	2004	27.78914449	0.349629832	4.67141547	2.564249103	0.050714207	2.639955506	0.241544386	0.217918039	0.072922165	-0.011093327	0.015127153	-0.001835885	0.042723936	0.424398979	-0.004509254	0.003054931	0.081373069	-0.004066843	0	0	2	1	12.99003568
GTM	14	GTM14	2004	26.59447637	0.38001794	3.280347991	1.792435252	0.037964139	1.942827511	0.057683286	0.032992992	0.013673483	0.002495117	0	0.003113811	0.129904073	0.71707881	-0.003732504	-0.001693329	0.096247744	0.005475746	0	0	3	1	12.93506299
GTM	15	GTM15	2004	33.40008812	0.431812808	4.509331345	2.540590905	0.061156409	2.670185124	0.018079842	0.069829983	0.029285104	0.000484552	0	-0.008821873	0.007568095	0.775134615	-0.001453656	0.007334904	0.071910259	0.002557268	0	0	3	1	12.15760045
GTM	16	GTM16	2004	25.87539018	0.375950936	4.298337023	1.624766676	0.043510254	2.404516041	0.128045771	0.108074675	0.028333026	0.003740863	0	-0.012022505	0.026218754	0.709327775	6.54E-05	0.008216221	0.0390662	-0.003232577	0	0	2	1	13.20256597
GTM	17	GTM17	2004	25.96899047	0.394886226	4.562762903	1.987930426	0.032933714	2.540518245	0.086002072	0.030044417	0.098053121	-0.001210329	0	-0.000369581	0.130349854	0.628474376	-0.004282108	0.00389995	0.078603172	-0.003217816	0	0	2	1	12.69873846
GTM	18	GTM18	2004	30.69678207	0.447284139	4.347513627	2.390057181	0.062754288	2.780331294	0.047950832	0.016915517	0.063883098	-0.001676405	0	0.002007578	0.020586665	0.841714503	0.000369682	-0.001314425	0.058362288	0.002136078	0	0	2	1	11.83186515
GTM	19	GTM19	2004	23.18570283	0.356493807	5.316926801	1.687767593	0.044134142	2.893028373	0.149509737	0.109955977	0.034262545	-0.001335839	0	0	0.108471159	0.582763698	0.0044768	-0.003712045	0.089642567	0.005085975	0	0	2	1	13.36901812
GTM	20	GTM20	2004	31.25918009	0.482274074	5.890720981	1.640367068	0.035389268	3.420411397	0.042463442	0.103088232	0.337146882	-0.000630129	0	-0.00142682	0.046420809	0.453497916	0.001609437	0.001350562	0.061898077	0.004857436	0	0	2	1	14.82263944
GTM	21	GTM21	2004	25.93023857	0.306880135	3.63910261	2.857289113	0.052891049	2.058849279	0.23909709	0.057910762	0.001737598	0.010352327	0	0	0.059261464	0.629742909	0.002522836	-0.013147593	0.043962021	0.001822413	0	0	2	1	13.8189664
GTM	22	GTM22	2004	34.30152779	0.362564194	3.70908548	1.91994884	0.052085037	2.227792753	0.086432972	0.141483755	0	0.017655309	0	0	0.032128665	0.529187999	-0.003736154	-0.021150178	0.078335096	0.003805002	0	0	3	1	12.8316366
GUF	1	GUF1	2004	28.45083279	0.38276368	2.263320801	1.083107764	0.013053935	1.664009107	0	0.698928915	0	0	0	0	0.04796596	0.177293518	-0.002430513	0.005951887	0.039038878	0.000724027	0	0	8	1	11.80621069
GUF	2	GUF2	2004	26.66551779	0.415745837	4.107063521	0.852316262	0.006070566	2.551919054	0.009142304	0.33871091	0	-0.000356524	0	0	0.196330345	0.076283488	-0.025453295	0.002559336	0.030189231	0.00147281	0	0	8	1	11.03045214
GUY	1	GUY1	2004	26.05124028	0.492887707	3.574171451	0.136319478	0.001726485	1.713813623	0	0.020121975	0	0	0	0	0.881715418	0.053606806	0.004544925	-0.003729169	0.024216507	-0.000195302	0	0	6	1	10.21235873
GUY	2	GUY2	2004	25.60658786	0.382668843	5.098894353	0.345848895	0.005802017	2.399360769	0	0.497188517	0	0	0	0	0.280211108	0.13125185	0.015191871	-0.020025649	0.043270679	-0.003010097	0	0	7	1	9.937978208
GUY	3	GUY3	2004	29.19548824	0.321618904	2.912602194	0.544273895	0.006800326	1.553800989	0.01993594	0.64496129	0.026329089	-0.005675289	0	0.010288271	0.007716203	0.286832236	-0.001232919	-0.004403741	0.065031294	-0.002508019	0	0	8	1	12.68806264
GUY	4	GUY4	2004	28.97671981	0.357109434	2.321829972	1.018504603	0.018452017	1.256511872	0.084258609	0.387787507	0.128763908	-0.051029214	0	0.045932045	0.060717285	0.267630104	-6.90E-05	0.002381747	0.034817498	-0.003194199	0	0	8	1	11.40533215
GUY	5	GUY5	2004	27.80932562	0.367515087	3.011858698	0.457792328	0.004527286	1.507430994	0.220014333	0.106981982	0.099641687	-0.04461507	0	0.000655201	0.167956593	0.280200655	0.000112613	0.034121622	0.058636611	-0.003395476	0	0	7	1	11.55213216
GUY	6	GUY6	2004	29.00009853	0.351953725	2.389258416	0.897052487	0.009494985	1.28020285	0.280057038	0.030556121	0.100590752	-0.022489305	0	0.010816867	0.028844979	0.495722143	-0.000712976	0.019535547	0.054051606	-0.003747965	0	0	8	1	10.8623728
GUY	7	GUY7	2004	27.50185655	0.372856759	2.314434033	0.360304354	0.002304792	1.158458596	0.247390584	0.034157595	0	-0.017089997	0	0	0.306477624	0.085427586	0.007189894	-0.001388702	0.04145764	3.57E-06	0	0	6	1	10.79556101
GUY	8	GUY8	2004	28.61113914	0.375674025	4.954788675	0.98239981	0.014861757	3.249686891	0	0	0	0	0	0	0.258576052	0.29600863	0.001833873	0.00776699	0.055736964	-0.004559577	0	0	9	1	9.167216013
GUY	9	GUY9	2004	28.14757068	0.389624798	4.640769527	0.354081951	0.011562344	2.215507416	0	0.66529338	0	0	0	-0.000204714	0.022953504	0.220297346	-7.68E-05	0.00601346	0.03381662	-0.003904828	0	0	8	1	10.6174288
GUY	10	GUY10	2004	32.74319932	0.298975132	5.070879566	1.675242175	0.02123864	2.887491836	8.40E-05	0	0	0	0	0	0.033967334	0.125120712	-0.002351262	0.010916572	0.089037448	-0.001880335	0	0	10	1	10.13333157
HND	1	HND1	2004	28.75662287	0.494711834	1.938774979	0.544154871	0.010390489	1.01576531	0.004220087	0.399007205	0.000236155	-0.003339229	0	2.60E-05	0.037732819	0.515325268	0.000226709	0.010586821	0.052822032	0.001479728	0	0	3	1	12.76348157
HND	2	HND2	2004	35.55481342	0.409303767	6.130740948	3.257025663	0.080121327	3.584305155	0.251843505	0.132482147	0.03732782	-0.01109594	0	0.002703678	0.001766894	0.552324115	4.65E-05	0.014666579	0.096772019	-0.000786834	0	0	2	1	12.17375264
HND	3	HND3	2004	28.91388609	0.520580937	2.095201105	0.803058675	0.006341842	1.041068942	0.003950573	0.183385219	0.000207757	-0.003675695	0	-6.07E-05	0.097776684	0.583096278	0.003519078	0.010643534	0.036517164	0.000217031	0	0	3	1	10.8562526
HND	4	HND4	2004	30.54078815	0.384401306	3.535120144	1.604502782	0.038200306	1.927538299	0.079400657	0.216555945	0.010868733	-0.011519454	0	0.001686344	0.01169383	0.613890968	0.0001042	0.007155799	0.055450287	-0.00264409	0	0	3	1	11.94396332
HND	5	HND5	2004	28.96551135	0.438135704	4.125703642	1.585320867	0.033219913	2.353311072	0.013321694	0.042862203	0	-0.000569303	0	0	0.006872122	0.844266484	-0.000584485	-0.006166186	0.050564304	0.003112194	0	0	2	1	12.46352962
HND	6	HND6	2004	30.64463223	0.437609921	3.679860953	0.790335665	0.007780954	2.216065648	0.025640688	0.650419801	0.008599308	-0.001129601	0.001052627	0.000530919	0.008793386	0.242047729	0.000195394	0.004111168	0.055017475	-0.000479676	0	0	3	1	11.71146816
HND	7	HND7	2004	30.65618273	0.380781206	2.120469623	1.629271631	0.045535601	1.375577592	0.136820038	0.033971847	5.94E-05	-0.004591191	0	-0.001345986	0.005509005	0.701718835	-0.000924173	0.007830037	0.083162441	0.007129975	0	0	3	1	12.96125948
HND	8	HND8	2004	32.54322414	0.271306086	2.983308427	1.592786396	0.032224288	1.684743574	0.011223808	0.70479162	0	-0.003228036	0.000482744	0	0.004450777	0.22798876	0.000244548	-2.03E-05	0.048585095	-0.00742806	0	0	3	1	12.75320161
HND	9	HND9	2004	28.10211039	0.400906987	3.772674867	0.389169903	0.007135699	2.012470673	0	0	0	0	0	0	0.229378503	0.554570644	0.002093808	-0.008174626	0.107456509	-0.002358558	0	0	3	1	11.86140383
HND	10	HND10	2004	28.37980013	0.39693244	5.489013565	1.924595623	0.045259289	3.214633053	0.007875322	0	0	-0.004387905	0	0	0.045553642	0.870827343	0.00096368	-0.002843647	0.052355516	-0.002216029	0	0	2	1	13.05103615
HND	11	HND11	2004	26.76016324	0.387549535	1.363217823	0.487536795	0.005638013	0.568663543	0	0	0	0	0	0	0.378726101	0.296765662	-0.007218029	-0.007438426	0.062420947	0.010076054	0	0	0	0	12.77140589
HND	12	HND12	2004	29.25879916	0.382829219	5.315849578	1.807251744	0.039912437	3.025771165	0.109295943	0.049429081	0.000323495	-0.000434697	0	0.000323495	0.012318097	0.748891776	0.001769115	-0.003361319	0.047694575	-0.003775219	0	0	2	1	12.45068863
HND	13	HND13	2004	29.58084846	0.411160512	5.494921126	1.925146767	0.046798435	3.227401747	0.00606034	0	0	-0.000190485	0	0	0.014365467	0.950254224	-9.96E-05	-0.000471816	0.051174445	0.000275861	0	0	2	1	12.90743194
HND	14	HND14	2004	28.18290766	0.409156426	5.038892393	1.833738673	0.048166508	2.919760688	0.088700919	0	0	-4.72E-05	0	0	0.013922334	0.79011946	0.000883637	0.018799199	0.049602759	-0.001040003	0	0	2	1	12.63219142
HND	15	HND15	2004	29.41923702	0.429414792	2.164558595	1.204405065	0.040095352	1.366155702	0.097855778	0.015937055	0.000718937	-0.030191723	0	3.10E-05	0.035583753	0.685667417	-0.000916007	0.004972346	0.067242312	-0.00575352	0	0	3	1	14.05264374
HND	16	HND16	2004	29.66573239	0.454600752	3.919070816	1.431986548	0.030672739	2.387357155	0.01623892	0	0.000112007	-0.000792668	0	0	0.046442149	0.793766357	-0.001733961	-0.000801284	0.03995717	-0.000349777	0	0	3	1	12.79418613
HND	17	HND17	2004	35.76480418	0.384529373	6.236399664	3.118950635	0.081101971	3.780760126	0.320660051	0.018492991	0.000228058	0.00837734	0	-0.000212854	0.02441237	0.562401808	0.002108272	-0.030965244	0.078558093	-0.002470144	0	0	2	1	14.0172894
HND	18	HND18	2004	30.57763743	0.459212642	3.02027332	0.949357577	0.013853774	1.769506251	0.028718776	0.273712586	0.006385491	-0.005673336	0	0.005367445	0.013777875	0.468849226	0.00086988	0.008875641	0.050648132	-0.003502277	0	0	3	1	11.25450148
HTI	1	HTI1	2004	34.53565763	0.361187747	4.134012675	1.646236282	0.048620323	2.766323305	0.585702103	0.009602212	0.204733396	0.002705533	0	0.003098363	3.57E-05	0.135942301	0	-0.007330936	0.050667297	0.001608168	0	0	0	0	13.35068455
HTI	2	HTI2	2004	28.14478268	0.487230893	1.19975246	0.75519147	0.019135315	0.832575105	0	0.076733707	0	0	0	0	0.029013635	0.813193776	-0.001053719	0.019546596	0.041964064	0.001364342	0	0	0	0	13.39161632
HTI	3	HTI3	2004	34.29331055	0.334862207	4.489742384	1.473951279	0.041170812	3.346124337	0.503832754	0.221437685	0.096636631	0.003476091	0	0.003536236	0.000174613	0.109470037	-6.47E-07	-0.004419648	0.072597043	0.001485093	0	0	0	0	12.87455782
HTI	4	HTI4	2004	30.28190487	0.44163537	1.30200376	0.785666053	0.03190389	0.786975091	0.051000106	0.003327776	0.106240548	0.000245069	0	0.000648142	0.002502281	0.757497977	-0.000312785	-0.001899283	0.049386822	0.003617061	0	0	0	0	14.17805707
HTI	5	HTI5	2004	31.59497288	0.417473435	3.649077185	1.271805039	0.027581855	2.538334382	0.042346852	0.140322683	0.047392739	0.001123364	0	0.000481064	0.000235246	0.695375441	5.55E-05	-0.002143643	0.053737826	0.003225291	0	0	0	0	12.52975239
HTI	6	HTI6	2004	31.35807353	0.385213964	1.016273098	1.419513586	0.018152668	0.665980399	0.286621343	0.084052652	0.014242848	-0.005446191	0	0.000541592	0.007624331	0.310251218	-0.000750155	0.015803708	0.074820449	0.010100279	0	0	0	0	12.71578823
HTI	7	HTI7	2004	29.85272363	0.424060688	3.223455691	0.95992522	0.020011219	2.314490277	0.03927804	0.228549095	0.061220947	-0.000896698	0	0.015227431	0.014591628	0.627284885	-0.000950109	-0.008799555	0.055825811	0.010419458	0	0	0	0	13.30832595
HTI	8	HTI8	2004	33.21214565	0.305722437	2.160021375	0.847736938	0.0249943	1.236173366	0.126199946	0.655203625	0.037544252	-0.003870327	0.000241861	0.004046872	0.000178185	0.137489813	0	-0.000828614	0.062491422	-0.005640415	0	0	0	0	13.70023009
HTI	9	HTI9	2004	29.9608807	0.417594799	1.087301134	0.41671171	0.024344176	0.587093417	0.075760763	0.06288651	0.105398493	-0.001336975	0	0.008630357	0.002868672	0.539673736	-0.000262527	0.012147523	0.049704547	-0.004547916	0	0	0	0	15.0292582
HTI	10	HTI10	2004	30.97903667	0.409663312	1.129046319	0.532266057	0.027791661	0.697973281	0.152030533	0.071864701	0.209301946	-0.015218967	0	0.0090057	0.001541075	0.473148159	-9.79E-05	0.00466131	0.056886631	0.007307875	0	0	0	0	13.20010095
MEX	1	MEX1	2004	35.20158412	0.206102784	2.232142178	3.236024757	0.046519462	1.143855675	0.227784418	0.645646625	0	-0.007770037	0.000497127	0	0	9.12E-05	0	-6.46E-06	0.053382172	0.001011449	0	0	0	0	13.9642422
MEX	2	MEX2	2004	38.44149139	0.168204713	0.374780768	4.292221094	0.013073617	0.205083802	4.53E-06	0.422937784	0	-3.02E-06	0	0	2.87E-05	0.006379918	-1.51E-06	1.96E-05	0.056587149	-0.000429877	0	0	0	0	14.010802
MEX	3	MEX3	2004	35.88312784	0.138802967	0.33584836	6.12943964	0.009206313	0.167304074	0.039480121	0.747236772	0	-0.000602837	0.002269786	0	0	0.001005328	0	-0.000171254	0.040018083	-0.003136867	0	0	0	0	15.4896026
MEX	4	MEX4	2004	31.80882655	0.381776444	3.753720209	1.792693914	0.040554054	2.187722446	0.095592093	0.447431996	0.000497905	-0.000817189	0	-4.13E-05	0.044843785	0.283535435	0.001219085	-0.000770301	0.070999753	-0.001798516	0	0	2	1	14.97928346
MEX	5	MEX5	2004	30.12188015	0.425819363	4.235667011	1.980033547	0.047468837	2.604686328	0.13083131	0.251033871	0.049481066	-0.000442921	0	-0.001243206	0.055893238	0.437006443	-0.001677203	0.002698463	0.086062537	0.005017156	0	0	3	1	14.83820181
MEX	6	MEX6	2004	35.17738405	0.144430072	2.061318196	6.586130767	0.02326602	1.019268285	0.044982651	0.693167667	0	0.001822134	0.001407046	0	0.000655521	0.055343346	5.99E-05	-0.000592823	0.061221779	-0.000935544	0	0	0	0	15.78522465
MEX	7	MEX7	2004	36.52850976	0.180286006	2.004180019	4.380165636	0.019629521	0.785295288	0.021739105	0.657496973	0	0.00034082	0.000518034	-4.44E-06	2.04E-05	0.002331599	8.88E-07	7.99E-05	0.060337831	0.006259959	0	0	0	0	16.53159365
MEX	8	MEX8	2004	35.11453353	0.350910471	2.885902882	2.534169035	0.062330029	1.771967102	0.187533432	0.628832951	0.070266554	-0.001223863	0	0.001914247	0.010576856	0.093454331	0.000386558	-0.001084074	0.078717239	-0.001181557	0	0	0	0	15.23332705
MEX	9	MEX9	2004	34.22127923	0.144621844	2.470982009	1.919819114	0.02371594	1.156072303	0.027189363	0.953681262	0	-0.000300225	0	0	0.000117593	0.009328991	4.65E-06	-0.000163449	0.074083722	0.0012194	0	0	0	0	14.36896221
MEX	10	MEX10	2004	34.18684849	0.206795838	2.884902202	4.226539509	0.038445642	1.37720886	0.108760817	0.382020702	0	9.20E-05	0	0	0.006803911	0.115617489	0.000700968	-0.000193708	0.072579327	0.001992612	0	0	0	0	13.81982267
MEX	11	MEX11	2004	33.81851138	0.252522338	2.885726586	3.013545868	0.053312151	1.627575455	0.290726049	0.589961622	0.001955943	-0.00494212	0.000980926	-0.000435329	0.000238604	0.008009182	2.47E-05	0.000507772	0.068458595	0.002695113	0	0	0	0	15.35164225
MEX	12	MEX12	2004	32.65690506	0.357937618	4.254804945	2.993658136	0.073770076	2.698910569	0.239896803	0.299501754	0.026618332	0.011840316	0.00010775	-0.001086338	0.024351167	0.34635466	0.000847355	-0.015176414	0.081994707	0.000533948	0	0	0	0	13.35794555
MEX	13	MEX13	2004	31.39661284	0.300990621	2.089458769	1.66861689	0.047723786	1.226854071	0.177853096	0.204192063	0.003349381	-0.001871135	0.000645975	0.000157156	0.018652089	0.278362019	-0.00064663	0.001977215	0.119349812	0.002789611	0	0	1	1	15.08363617
MEX	14	MEX14	2004	34.73590214	0.246364817	3.253946968	3.358632805	0.058279215	1.833589589	0.264133995	0.634099826	0.001860204	-0.004514467	0.000578105	0.000105328	0.00513874	0.034585016	0.000169408	-0.001042683	0.092342305	0.00196509	0	0	0	0	15.58829262
MEX	15	MEX15	2004	31.92057038	0.207888926	2.443481714	2.360852617	0.045917797	1.121469369	0.200264479	0.675699084	0.002174823	-0.003866226	0.000658351	-0.000135867	0.004155388	0.038473814	9.44E-05	-0.000598598	0.073935358	0.001384929	0	0	0	0	14.43263187
MEX	16	MEX16	2004	31.52710047	0.301912948	3.242199778	3.388578726	0.061756574	1.992632801	0.295742331	0.432786337	0.030227839	0.002987762	0.003404032	-0.000598552	0.011664697	0.189420865	9.65E-05	-0.014877757	0.082376275	-0.000273052	0	0	0	0	14.1016181
MEX	17	MEX17	2004	34.27120139	0.312193755	3.95681594	3.613810825	0.071334292	2.298256913	0.340885978	0.523966563	0.002642213	0.001912771	0.004781667	-6.50E-05	0.007204995	0.111719528	0.000108143	-0.008317095	0.069478757	0.003308544	0	0	0	0	14.70249697
MEX	18	MEX18	2004	33.79176258	0.332833428	4.499680147	2.767770517	0.050573885	3.151514655	0.385591093	0.411662664	0.039865553	0.00175654	0	-0.016647564	0.010848525	0.132899429	0.00068224	0.014021395	0.08294366	0.000946862	0	0	0	0	14.79774915
MEX	19	MEX19	2004	33.71629721	0.229449878	2.483686146	3.80648323	0.020109303	1.170030068	0.005997947	0.723695911	0.001423062	0.000146937	0	-7.12E-05	0.000797027	0.076248963	1.00E-05	-0.00033577	0.072285521	0.004794303	0	0	0	0	14.77065248
MEX	20	MEX20	2004	32.55298683	0.351915138	3.303719478	2.173745734	0.05408372	2.103141898	0.145233329	0.163185188	0.053194555	-0.003400179	0.002320295	0.000777497	0.081198619	0.319295753	-0.00011548	-0.001223736	0.107779349	0.004488902	0	0	2	1	14.57850028
MEX	21	MEX21	2004	32.17775556	0.272413042	2.60641286	1.929719187	0.047657515	1.322113481	0.185548609	0.44498642	0.003490826	-0.003145474	8.33E-06	0.000164967	0.013149569	0.185689217	-0.000301412	0.001034975	0.113996536	0.003584368	0	0	1	1	14.95641009
MEX	22	MEX22	2004	34.3645326	0.234686537	2.323794332	2.558665254	0.050230408	1.454776732	0.158371073	0.534662157	0.000476363	-0.004505324	0.001333816	-0.000301102	0.004970988	0.058906994	0.000202773	0.000403507	0.079747172	0.005225463	0	0	0	0	13.77874441
MEX	23	MEX23	2004	30.0222063	0.396774137	1.68836276	1.279999303	0.01623142	0.958754183	0.043784802	0.515240954	0.006234759	0.001008824	0.000619726	-9.98E-05	0.105873464	0.088648466	-0.00735819	-0.000194549	0.082290341	0.000824544	0	0	2	1	14.91003752
MEX	24	MEX24	2004	33.73678689	0.261312318	2.220674295	2.568150715	0.034682943	1.176675437	0.033445903	0.404429203	0.023623219	-0.002849836	1.57E-05	0.001255259	0.02152003	0.187233948	-0.001426746	0.001547044	0.113194725	0.0038374	0	0	1	1	15.78355328
MEX	25	MEX25	2004	36.56322127	0.256384081	3.190699623	3.215275302	0.015414235	2.075174182	0.366923105	0.499167512	0.014522728	0.005136709	0	-0.003470032	0.004229591	0.05841357	0.000682038	0.001169257	0.088720662	-0.00059232	0	0	0	0	14.45173173
MEX	26	MEX26	2004	39.82999785	0.163337978	2.061080601	6.390896286	0.009978025	1.237271608	0.099970268	0.562881546	0	-0.001259404	0.000471797	0	5.44E-05	0.035136978	5.23E-06	-0.000199955	0.066683237	0.005395267	0	0	0	0	14.19511161
MEX	27	MEX27	2004	31.28889111	0.465997962	4.632333374	1.152693998	0.014611755	2.671326378	0.008117178	0.268966238	0.149254142	0.000453868	0.001301117	-0.003752344	0.003800565	0.528039585	-0.000131127	0.003841172	0.069426591	-0.000245468	0	0	3	1	13.62763249
MEX	28	MEX28	2004	33.32210563	0.269604457	2.168823822	2.477984842	0.025402149	1.055817989	0.053065631	0.658794795	0.002454334	-0.004256109	0.001375256	0.000113303	0.002230567	0.064956215	-0.000220359	0.001457891	0.093321792	0.002748566	0	0	1	1	15.37351785
MEX	29	MEX29	2004	31.81213694	0.239129822	2.086995914	2.710184483	0.063199215	0.999237674	0.568610527	0.325602077	0	-0.004996171	0	0	0.001199193	0.001727176	0.000162888	-2.25E-05	0.052723273	0.000813327	0	0	0	0	14.97352787
MEX	30	MEX30	2004	30.05840244	0.416467418	3.195227666	1.054763148	0.036007982	1.795591772	0.051384352	0.359306365	0.1077182	-0.004392737	0.001393218	0.000591139	0.018882055	0.424600232	-0.000541898	0.00470367	0.077259007	0.002514223	0	0	2	1	14.93231684
MEX	31	MEX31	2004	33.61985417	0.387474629	3.333852336	2.192618223	0.056899081	2.183390263	0.048929552	0.438755087	0.000164503	-0.001804723	0.005857655	-3.90E-05	0.045529341	0.268618545	0.001205875	-0.002544025	0.077072195	0.003528592	0	0	2	1	13.3913214
MEX	32	MEX32	2004	33.91162224	0.200103508	2.123962359	3.718824354	0.048079717	1.143074612	0.288715006	0.240270959	4.30E-06	-0.008797519	0	0	9.08E-05	0.009142448	3.68E-06	6.94E-05	0.054119237	-0.001256254	0	0	0	0	15.84317893
MTQ	1	MTQ1	2004	28.07627817	0.376051232	1.258586047	0.241233317	0.011542019	0.470550657	0.072819124	0.74007555	0	-0.002696583	0	-0.0054273	0.003697846	0.077501166	-1.14E-05	0.00870985	0.066085411	-0.005278224	0	0	0	0	12.0710595
MTQ	2	MTQ2	2004	26.96146132	0.457028617	1.210063318	0.301624228	0.018692215	0.523559407	0.235291802	0.037988387	0.004812518	-0.039228422	0	0	0.02017518	0.211534298	0.000856215	-0.005038874	0.073066922	-0.006939687	0	0	0	0	11.55371196
MTQ	3	MTQ3	2004	26.20627439	0.434805309	1.24088071	0.336006432	0.010684677	0.465803236	0.122436864	0.00897617	0	0	0	0	0.023520891	0.104923833	0.001187324	0.019887679	0.067810994	-0.009770611	0	0	0	0	11.45333813
MTQ	4	MTQ4	2004	25.879022	0.459173623	1.116951702	0.32608931	0.026546232	0.487714023	0.047312743	0.163840306	0	-0.005316038	0	0	0.051778215	0.435915156	-0.001116368	-0.005262878	0.033528209	-0.008869585	0	0	0	0	10.04597715
NIC	1	NIC1	2004	28.15019665	0.466798306	5.257897264	0.635545506	0.021926174	3.441192184	0.036592852	0.040266076	4.40E-05	-0.000210318	0	0	0.14365684	0.588041232	-0.004815299	-0.002435774	0.106516485	-0.002745449	0	0	3	1	12.82671759
NIC	2	NIC2	2004	26.8372946	0.525787795	7.318339438	0.581169422	0.018277743	4.55059048	0	0.026586012	0	0	0	0	0.088605995	0.742951727	-0.003740821	0.008381485	0.046826803	-0.004244464	0	0	3	1	10.12111122
NIC	3	NIC3	2004	30.51407059	0.4526569	3.868914203	2.197033258	0.074436475	2.492483478	0.108303912	0.075396655	0.001774471	-0.002037582	0	-2.45E-05	0.001486884	0.769000606	-9.18E-05	0.002453665	0.09850122	0.005786516	0	0	3	1	12.76693529
NIC	4	NIC4	2004	30.58153548	0.460526106	2.360151542	2.726528003	0.073875276	1.236687514	0.161403684	0.124609918	0.007178055	-0.003137281	0	-0.000221716	0.014256337	0.670574411	-0.00238899	0.004462034	0.074183589	-0.002381076	0	0	2	1	11.77995869
NIC	5	NIC5	2004	35.16008909	0.421005635	3.86877862	3.386091085	0.077256128	2.32230817	0.254268314	0.208446091	0.216777405	-0.012064078	0	0.028998808	0.003121769	0.254278208	-0.000279524	-0.01338749	0.092829488	-0.005193942	0	0	2	1	14.0590405
NIC	6	NIC6	2004	29.94442553	0.463185758	4.815956435	1.844323103	0.065053938	2.940306277	0	0.211639832	0	0	0	0	0.001141512	0.732760785	-0.000113554	0.001374595	0.09641706	0.002289071	0	0	3	1	12.60638525
NIC	7	NIC7	2004	32.84083654	0.353712599	2.851419989	2.643377001	0.071092156	1.771784731	0.06033021	0.333291059	0	-0.006839052	0	0	0.002780713	0.477249348	0.000746847	-0.020733225	0.067179048	-0.007142853	0	0	2	1	13.15983575
NIC	8	NIC8	2004	30.84267194	0.387115132	2.506277198	2.009913367	0.069653944	1.357789398	0.265624672	0.390816112	0.014030211	-0.030530788	0	0.00042484	0.004835833	0.292463023	0.000398615	0.02904647	0.114153994	0.002235429	0	0	4	1	12.22303646
NIC	9	NIC9	2004	27.55496577	0.480229059	3.529268951	1.605162396	0.05271764	2.336320262	0.113091375	0.008872205	0.007237188	-0.001591447	0	0.002515588	0.107869868	0.737246062	-0.003694268	0.001236009	0.059579894	0.004342425	0	0	3	1	11.5114994
NIC	10	NIC10	2004	26.21347114	0.28904658	3.936852669	0.794531575	0.026732544	2.303189993	0.151696676	0	0.00017313	-0.00200831	0	0	0.024792244	0.352285319	0.008725762	0.028739612	0.088816609	0.002222878	0	0	15	1	11.79986964
NIC	11	NIC11	2004	37.37709555	0.378725627	2.487443265	4.18316484	0.083627422	1.487682105	0.208395316	0.277682463	0.040911423	-0.016376491	0	0.00151351	0.001326913	0.454317391	0.000150314	0.017019214	0.07544175	-0.005673593	0	0	2	1	12.63375477
NIC	12	NIC12	2004	32.04081455	0.370324562	2.795727094	2.400977575	0.070302532	1.598553917	0.128055537	0.010348129	0.01649682	-0.002243349	0	-0.006442788	0.050017099	0.790848779	-0.001668833	0.010826893	0.084245926	0.001982947	0	0	2	1	11.91586605
NIC	13	NIC13	2004	32.18836205	0.281129148	2.536614256	2.326684364	0.052449943	1.49166983	0.169858456	0.693786435	0.013925749	-0.014448885	0	0.001980696	0.005619994	0.099586942	-8.28E-05	0.012492257	0.157033881	-0.010617986	0	0	2	1	11.99019064
NIC	14	NIC14	2004	31.42169216	0.424410424	2.517296489	2.472279218	0.064118799	1.352041432	0.215889561	0.34381616	0.050471369	-0.00208598	0	0.002777155	0.001615856	0.320073352	0.000205485	0.002114	0.073529931	-0.001415739	0	0	2	1	12.81869529
NIC	15	NIC15	2004	29.46268178	0.467612163	4.079994733	1.726819664	0.059819434	2.65669935	0.053501405	0.182029164	0.054400914	-0.000621926	0	-0.001862263	0.011345748	0.678085032	-0.001022488	0.008236121	0.08933586	0.005377741	0	0	3	1	11.93789118
NIC	16	NIC16	2004	30.01726261	0.405698544	2.423596628	1.853012325	0.058529275	1.540711806	0.051177959	0.084989874	0	-0.020415251	0	0	0.012241934	0.758756321	-0.00020298	0.008646937	0.075208237	0.002184927	0	0	3	1	12.17695073
NIC	17	NIC17	2004	26.59427311	0.48717778	7.508315479	0.949947972	0.021788478	4.546612438	0.002090469	0	0	-0.001455862	0	0	0.093277836	0.827489664	0.000895915	0.041688054	0.081051874	0.002081125	0	0	11	1	12.07420343
NIC	18	NIC18	2004	29.65746257	0.435793654	2.688889053	2.197632821	0.073180798	1.573210174	0.220427119	0.02719322	0.010630508	-0.004366102	0	0.000684746	0.003755932	0.419640678	-0.007877966	0.010555932	0.098093271	-0.001313613	0	0	5	1	12.88125062
PAN	1	PAN1	2004	26.24545009	0.509784283	5.697408209	0.402125295	0.004234134	1.941411001	0	0.101289931	0	0	0	0	0.395562172	0.114837948	-0.008591222	0.00839162	0.076484114	-0.005898164	0	0	4	1	11.68562418
PAN	2	PAN2	2004	29.0735262	0.454781755	8.58594344	2.282534612	0.020570272	4.499744483	0.001272949	0.332310414	0	-5.29E-05	0	0	0.021562926	0.588182087	-0.000891285	0.002345139	0.056275049	-0.002278754	0	0	3	1	12.93291832
PAN	3	PAN3	2004	30.71649911	0.419318898	3.192973239	2.161883381	0.047080009	1.760413016	0.051749491	0.20824381	8.17E-06	-0.002083214	0	0	0.017772676	0.579815697	0.000437067	0.004244038	0.078769309	2.39E-05	0	0	5	1	12.30884926
PAN	4	PAN4	2004	26.48265789	0.373368732	7.641443648	1.206073783	0.01291618	3.168410232	0	0.519122572	0	0	0	0	0.107527647	0.363943682	-0.001680367	0.0193341	0.075743387	-0.000296995	0	0	5	1	12.33832949
PAN	5	PAN5	2004	27.17768982	0.49551496	8.467692086	1.08170678	0.025778854	3.983558867	2.02E-05	0	0.001415342	0	0	-0.006328602	0.368373165	0.586032593	-0.011120547	0.005216547	0.0543178	-0.003059222	0	0	6	1	10.73953385
PAN	6	PAN6	2004	24.8181378	0.478269998	8.899545513	0.461190531	0.007447193	4.156124758	0	0	0	0	0	-0.001540357	0.971554734	0.017765455	-0.002259191	0.000924214	0.049956796	-0.008093638	0	0	6	1	9.070442037
PAN	7	PAN7	2004	31.64494269	0.401880524	3.776186961	2.674688717	0.057722468	1.905101935	0.001987058	0.3829834	0	-0.000677006	0	0	0.000175846	0.472480129	3.52E-05	0.030430119	0.056467684	-0.004789797	0	0	5	1	11.53705757
PAN	8	PAN8	2004	24.89964853	0.459967663	5.976210551	0.241569113	0.01162779	2.828769652	0	0	0	0	0	0	0.876774098	0.007096393	0.002328504	-0.00484181	0.043493457	0.000169477	0	0	6	1	10.34670929
PAN	9	PAN9	2004	31.15503852	0.416515056	3.452079971	3.060266183	0.067084849	2.018477689	0.002122803	0.19401775	0	0.000768049	0	0	0.000394692	0.405167264	2.13E-05	-0.02817247	0.05342965	-0.003862613	0	0	4	1	11.35824782
PAN	10	PAN10	2004	26.05622117	0.444146047	8.461919032	1.3001215	0.015503891	4.12647791	0.001236021	0	0.002020797	-0.001471454	0	5.23E-05	0.391753319	0.574135112	-0.007919691	0.004702112	0.072083432	0.000396485	0	0	4	1	11.8068936
PAN	11	PAN11	2004	28.96947759	0.435056684	4.092452253	1.868015454	0.032220436	2.134697784	9.72E-05	0.631596269	0	9.72E-05	0	0	0.006670132	0.337276447	2.24E-05	0.00550328	0.066078511	-0.002013781	0	0	5	1	13.09680672
PAN	12	PAN12	2004	29.59415321	0.30043211	4.456492957	2.332908548	0.016847986	2.367799083	0	0.850063099	0	-7.01E-06	0	0	0.010047519	0.128793332	-0.000644232	0.005118797	0.063929881	0.000696171	0	0	6	1	13.95978852
PAN	13	PAN13	2004	30.76277245	0.439734905	6.146791375	2.48902559	0.046502551	2.781907472	0.000370594	0.127983887	0	-0.000145015	0	0	0.039391742	0.788644512	-0.001192346	0.002038268	0.060325045	0.000912583	0	0	7	1	12.33382432
PER	1	PER1	2004	25.93077957	0.370291933	2.968613698	1.148670857	0.003534355	0.622493496	0.027184875	0.124463727	0.041632205	-0.000406286	0	-0.000297459	0.318511156	0.377398416	-0.003700103	0.000819827	0.08417896	0.002174614	0	0	17	1	12.83802837
PER	2	PER2	2004	29.98139104	0.162793982	1.725391939	0.562259548	0.015300086	0.439266715	0.028909875	0.391352239	0	-0.001057783	0	0	3.77E-05	0.016291914	-0.000133723	-0.000630898	0.072859027	-0.001795112	0	0	0	0	13.8723632
PER	3	PER3	2004	25.03799063	0.261339236	3.660831792	1.749071171	0.038243362	1.493095141	0.050764327	0.15941323	0	0.000538733	0	0	0.00247817	0.027116209	-0.000177333	0.000464657	0.05415022	0.004458747	0	0	1	1	12.90618839
PER	4	PER4	2004	36.72044589	0.124479286	1.062702194	1.815906053	0.008269922	0.2781314	0.012519175	0.754389097	0.000301743	0.000227492	0	-2.29E-05	0	0.001337306	0	-5.92E-05	0.04490617	-9.64E-05	0	0	0	0	13.95192787
PER	5	PER5	2004	29.04095198	0.213532059	2.952431945	1.740963393	0.028192573	1.446949747	0.027757071	0.366214498	0	-0.000521511	0	0	0.030982925	0.018954957	-0.000444945	0.000684753	0.094230943	0.002226404	0	0	2	1	13.34938584
PER	6	PER6	2004	27.30652082	0.311703092	1.749233064	0.892710713	0.01580479	0.531900182	0.03351311	0.190292077	0.010850803	-0.002608832	0	0.001196616	0.044307555	0.300059634	0.000311277	-0.005172448	0.090972166	0.006347624	0	0	2	1	14.1360385
PER	7	PER7	2004	35.69001683	0.079150896	0.175605316	2.923717709	0.006896573	0.118170265	0	0.836788108	0	0	0	0	0	0.002155223	0	0	0.022786919	0.000439484	0	0	0	0	13.54456018
PER	8	PER8	2004	24.39582517	0.254710756	3.989988702	1.570416533	0.033249109	1.587045681	0.04514041	0.334191767	0.000654896	-0.000681309	0	7.77E-07	0.112172824	0.041233565	-0.000355803	-0.000278117	0.136363153	0.003051939	1	1	16	1	13.96882975
PER	9	PER9	2004	24.35222923	0.28913541	4.115206998	0.200354811	0.013100709	1.816821948	0.006909845	0.267563617	0	0.000398875	0	0	0.115821705	0.121130081	-0.003647194	0.002055279	0.126721783	0.001513549	4	1	16	1	13.53525591
PER	10	PER10	2004	24.59016715	0.236273044	2.520155661	1.643864252	0.034839827	1.180724123	0.037757671	0.10536331	0	-0.00094044	0	0	0.004888288	0.023262887	-0.000212099	0.000936438	0.06530652	0.004589407	0	0	1	1	13.02418519
PER	11	PER11	2004	40.33413084	0.141988359	0.309546574	2.103535185	0.014106766	0.210773505	0.021380821	0.833383667	0	0.000131807	0	0	0	0.000811314	0	-4.86E-05	0.036806055	-0.000972427	0	0	0	0	13.47042881
PER	12	PER12	2004	25.19058115	0.28567895	3.541914102	0.886906387	0.021394548	1.589258255	0.029809001	0.446608131	0.000440059	-0.000382918	0	7.72E-05	0.188600612	0.04130397	-0.002730148	0.002023679	0.140483388	0.003316314	6	1	12	1	14.01200324
PER	13	PER13	2004	32.87858414	0.18329897	0.812056887	1.132357386	0.012913895	0.299482311	0.077178997	0.577474027	0.000114296	-0.002444693	0	-0.000472385	0.005056607	0.036220534	0.000101909	-0.004105643	0.087361121	-0.001250964	0	0	3	1	14.28917237
PER	14	PER14	2004	37.27766655	0.16247742	0.421589164	1.488502241	0.006283765	0.061792947	0.057641597	0.645395915	0	-0.017494299	0	-9.32E-05	0.00016757	0.034457278	-1.63E-06	0.001536739	0.067938663	-0.010819853	0	0	0	0	13.92037496
PER	15	PER15	2004	36.70194557	0.078819661	0.209720556	2.856728834	0.009124385	0.14319147	0	0.943205734	0	0	0	0	0	0.004343746	0	-2.89E-05	0.024371558	-0.000144562	0	0	0	0	15.85282092
PER	16	PER16	2004	32.94716176	0.163622345	0.574923334	1.181431324	0.014856772	0.256162743	0.024773507	0.453158489	0	-0.00021988	0.000215526	0	0	0.029019803	0	-0.000514867	0.052138392	0.000863493	0	0	0	0	13.63651511
PER	17	PER17	2004	27.0276146	0.420170227	9.3142325	0.686171628	0.00820755	1.36324206	0	0.584837224	0	0	0	0	0.268426303	0.009663094	-0.005275234	0.002386416	0.030802305	0.000386453	1	1	31	1	13.69229747
PER	18	PER18	2004	26.73488501	0.473487146	7.504607661	0.954483221	0.020305535	3.171019119	0.013098891	0.665194376	0	0	0	0	0.215676523	0.019673624	-0.002849051	0.001930274	0.032215584	-0.00235442	4	1	18	1	11.58560468
PER	19	PER19	2004	34.71667561	0.079732448	1.055512767	2.405833331	0.002383737	0.125794981	0.001476256	0.324010007	0	9.02E-05	7.32E-05	0	0	0.002422863	0	-5.07E-05	0.030865361	0.000992078	0	0	0	0	11.98242025
PER	20	PER20	2004	21.81629407	0.314904327	3.50894781	0.472741643	0.015563606	1.464584776	0.000334429	0.504542385	0	0	0	0	0.194221853	0.049527904	-0.001899425	0.001639674	0.111835842	0.000813187	0	0	11	1	12.54502503
PER	21	PER21	2004	39.25363359	0.183076088	0.474167154	1.166785806	0.010977441	0.10302054	0.02674161	0.459835451	0.000118931	-0.000825459	0	1.63E-05	0.00445259	0.082810905	-9.61E-05	-0.000939503	0.091090166	-0.00217458	0	0	1	1	14.32391053
PER	22	PER22	2004	28.27417196	0.189336199	1.948758691	2.4614043	0.032675823	0.411373246	0.052537244	0.304333736	0	-0.00157155	0	0	0.023122295	0.003830654	-4.66E-05	6.31E-05	0.13259472	0.007767063	0	0	11	1	14.04808827
PER	23	PER23	2004	27.44293271	0.475930483	5.043682862	0.843599628	0.004949963	1.211534298	0.023377966	0.458590279	0.034553683	0.001773329	0	-6.62E-05	0.168347582	0.209954618	-0.008238485	0.014649942	0.096563227	0.001288984	7	1	17	1	13.4955899
PER	24	PER24	2004	39.8120048	0.082925089	0.487316298	2.924892352	0.00130203	0.104095899	2.20E-05	0.796851529	0	0	4.72E-05	0	0	0.001662725	0	6.30E-06	0.018590033	0.000209907	0	0	0	0	12.57158735
PER	25	PER25	2004	32.23306735	0.262449744	0.555710533	0.607341747	0.024269288	0.309972195	0.024919713	0.503100201	9.54E-05	-0.005114764	0	0	0.021649171	0.064338828	-0.00127642	-0.002012292	0.098927392	0.005143652	0	0	2	1	12.18238424
PER	26	PER26	2004	28.32684373	0.407289724	6.533869561	0.5688252	0.013661472	1.91149958	5.88E-05	0.765079472	0	-1.68E-05	0	0	0.148184163	0.017272086	-0.001835579	0.00164446	0.031640131	-0.002986733	0	0	19	1	12.97791103
PRY	1	PRY1	2004	29.67076846	0.309374611	6.57105085	3.048434296	0.016242463	3.167905617	0	0.371110908	0	0	0	0	0.000923136	0.615853597	6.09E-05	-0.000314475	0.036164028	-3.76E-05	0	0	3	1	11.34701611
PRY	2	PRY2	2004	32.32210891	0.388660686	5.285911529	2.506829136	0.029893901	1.831783363	0	0.34948791	0	0	0	0	0.011403231	0.287773202	0.002428466	-0.009819449	0.063230644	0.00330223	0	0	5	1	9.687857494
PRY	3	PRY3	2004	31.65754798	0.344130854	6.104906972	3.589439139	0.021325911	0.587093415	0.070879332	0.646303633	0.129276813	0.002754023	0	0.000246836	0.002240937	0.147587041	-0.000658691	-0.002343554	0.070088996	-0.007376061	0	0	3	1	13.3230596
PRY	4	PRY4	2004	32.34258805	0.373391714	6.516436719	2.944115835	0.029007892	0.616877645	0.045848913	0.56362236	0.001928748	-0.00470009	0	0.000210648	0.004028648	0.188510453	-0.000618779	-0.004456527	0.045752671	-0.008161765	0	0	2	1	11.69100322
PRY	5	PRY5	2004	32.30783912	0.26167872	6.708957565	3.642212783	0.013400467	2.751743507	0	0.99179253	0	0	0	0	6.45E-05	0.006590545	0	0	0.03480794	-0.001943182	0	0	4	1	13.16360745
PRY	6	PRY6	2004	37.50799223	0.282850174	3.323931829	3.299884987	0.044657151	1.700428905	8.53E-05	0.50114315	0	6.82E-05	0	0	0.002405733	0.087613035	0.000631292	-0.003583006	0.046639094	0.003035056	0	0	4	1	10.80815318
PRY	7	PRY7	2004	30.27859379	0.403560693	6.497339754	2.92565346	0.033818611	1.211034881	0.067284427	0.353390356	0.100862603	0.0048357	0	0.002540733	0.004539743	0.448624577	-0.001157868	-0.004363207	0.056033527	-0.00337941	0	0	2	1	13.10730003
PRY	8	PRY8	2004	29.1231812	0.412043053	7.397962773	2.72200096	0.029390779	1.835673126	0.029518289	0.131135084	0.042269614	0.003150392	0	-0.000809784	0.015313791	0.772312044	-0.004531462	0.002390527	0.056814348	-0.005272506	0	0	2	1	11.96251304
PRY	9	PRY9	2004	30.31830022	0.431339798	6.463001175	2.606144644	0.042035411	0.52270723	0.231213491	0.183090767	0.108698283	0.01760668	0	-0.003003201	0.032369669	0.319725422	-0.007574007	-0.005318856	0.062135063	-0.001868205	0	0	3	1	11.96371104
PRY	10	PRY10	2004	31.22180002	0.347889813	6.821922639	3.348341956	0.020514738	2.690345372	0	0.729586876	0	0	0	0	4.41E-05	0.257914255	-6.78E-06	0.004848046	0.053702674	-0.003519126	0	0	4	1	14.25157112
PRY	11	PRY11	2004	31.78977573	0.410338048	6.071291367	2.895014926	0.025723353	1.026655578	0.000742471	0.374200873	0.000198568	-3.02E-05	0	0.000112234	0.00683332	0.484962812	-0.000902188	-0.004787209	0.041052079	-0.010607714	0	0	4	1	12.18363876
PRY	12	PRY12	2004	30.01517113	0.403249317	6.687906206	2.855868686	0.027840627	2.256430642	0.000118479	0.341025415	0	0	0	0	0.000964754	0.651798167	-0.000101553	0.004227993	0.044266559	-0.004275318	0	0	4	1	12.43727068
PRY	13	PRY13	2004	29.82606748	0.41604658	7.21655562	2.763681655	0.029709607	1.927887209	0.004897564	0.328224743	0.00389519	0.000597907	0	-0.000228612	0.002347666	0.642297547	-0.000857294	0.011509716	0.039374076	-0.006321811	0	0	2	1	12.16217068
PRY	14	PRY14	2004	29.85178526	0.371929316	7.014539802	3.170949929	0.026453443	1.884070754	0.026401079	0.28334105	0.287454371	0.002754516	0	0.003722455	0.005103068	0.394622152	-0.001555077	-0.005178557	0.100453708	-0.006073176	0	0	3	1	13.1405447
PRY	15	PRY15	2004	29.40851113	0.360981229	7.132507186	3.129732754	0.021654533	2.989560029	0.000223946	0.295974201	0.000447892	0	0	0.000209016	0.001239167	0.669732236	5.97E-05	-5.23E-05	0.050372918	-0.003477739	0	0	2	1	11.64626484
PRY	16	PRY16	2004	29.63752223	0.406971673	7.204651129	2.828787201	0.026463263	2.696870385	8.90E-05	0.276970784	0	0	0	0	0.001807179	0.699203883	9.58E-05	0.009227568	0.058956101	-0.00247019	0	0	2	1	12.42811053
PRY	17	PRY17	2004	31.85750076	0.358202003	5.295780569	3.059645217	0.023371948	2.101731369	6.73E-05	0.354685247	0	-9.61E-06	0	0	0.003248438	0.412811148	0.001018741	-0.005132148	0.038531597	-0.003628859	0	0	4	1	11.35854835
PRY	18	PRY18	2004	30.63850064	0.434715992	6.353856836	2.792472247	0.031249815	0.997430931	0.052325199	0.116336676	0.041130924	0.006069655	0	0.003054313	0.013537376	0.699795648	-0.002981243	-0.005170898	0.055764537	-0.007697862	0	0	4	1	12.76887265
SLV	1	SLV1	2004	32.59417107	0.440131415	5.41174222	2.736831785	0.070424161	3.428334737	0.076965101	0.058874481	0.411945867	0.007645559	0	-0.009881764	0.029087656	0.421332269	-0.004987588	0.006997342	0.068816902	0.002724487	0	0	2	1	12.68700806
SLV	2	SLV2	2004	33.33789538	0.435865668	7.835945474	3.195094463	0.085837088	4.964196596	0.085239518	0.031998689	0.091578762	0.042162905	0	0	0.004940325	0.769556505	-3.78E-05	-0.049812847	0.067189947	0.003058739	0	0	2	1	14.30986543
SLV	3	SLV3	2004	33.09169734	0.418764524	6.991949019	3.054591127	0.081521799	4.315329138	0.095099622	0	0.01010258	0.000481314	0	-0.000626711	0.01411353	0.835866917	-0.00013537	-0.000215589	0.070311732	0.000735663	0	0	2	1	12.0382343
SLV	4	SLV4	2004	31.21380597	0.459295965	7.231079504	2.466853033	0.068711702	4.52830144	0.042865495	0.094724534	0.000742206	-0.001073918	0	-0.002160275	0.00136002	0.849365393	0	0.001413923	0.067219943	0.002199139	0	0	2	1	13.19211568
SLV	5	SLV5	2004	32.03980325	0.443617109	6.195803129	2.363136454	0.058641993	3.913187871	0.093058354	0.312978894	0.268808173	-0.015242897	0.007652264	0.016680474	0.01838034	0.283535091	-0.001234051	-0.008592494	0.064018542	0.002185834	0	0	2	1	12.98535472
SLV	6	SLV6	2004	33.76654802	0.458451745	6.163143081	3.160392296	0.080170286	3.859367409	0.295191366	0.057249888	0.115361648	-0.001936135	0	0.016840375	0.013974649	0.468633993	6.16E-06	-0.013814587	0.066252782	0.002699271	0	0	2	1	12.7549484
SLV	7	SLV7	2004	34.6510336	0.41571622	5.968362299	3.018992725	0.081229999	3.567959381	0.152955998	0	0	0.002453611	0	0	0.007963542	0.788130123	-5.44E-05	-0.003414058	0.075078321	-0.002041561	0	0	2	1	11.95987514
SLV	8	SLV8	2004	33.07246528	0.44557316	7.258681405	2.98718516	0.072410607	4.30970113	0.003950761	0	0.037094179	-0.013758789	0	0.013758789	0.0120782	0.94604483	-0.003129752	0.003118732	0.058798768	-0.001242491	0	0	2	1	12.12617467
SLV	9	SLV9	2004	36.21899847	0.41253777	6.616862939	3.495491776	0.078623975	3.95213576	0.089902475	0.29279826	0.080726942	0.008512055	0	-0.007402558	0.007118527	0.520222787	0.000561405	-0.001147219	0.069880573	-0.001322102	0	0	2	1	12.36144797
SLV	10	SLV10	2004	33.11884732	0.374947156	6.439704332	1.788810552	0.046649714	4.024941132	0.062585573	0.630474778	0.114368285	0.000828119	0.000242538	-6.44E-05	0.002639629	0.185958448	0.001030936	-0.002056455	0.08683532	0.002412525	0	0	2	1	13.4676121
SLV	11	SLV11	2004	33.908094	0.439108007	7.38288509	3.431523639	0.08792732	4.532110957	0.343287408	0.0507766	0.036207162	0.001720082	0	-0.000358825	0.006544286	0.502947492	-7.40E-05	-0.000637911	0.072270146	0.002504572	0	0	2	1	12.64065208
SLV	12	SLV12	2004	32.92498532	0.430652122	6.371086845	2.491002146	0.067918778	4.039103834	0.074532987	0.280109497	0.173959643	0.003350899	0	-0.001776208	0.018544971	0.452528333	-7.49E-05	-0.001519407	0.077352658	0.00123865	0	0	2	1	12.45267788
SLV	13	SLV13	2004	32.08861369	0.457257031	5.59629135	2.609006974	0.060628329	3.675892716	0.076537177	0.144474598	0.351074159	-0.005505401	0	-0.041331589	0.011017288	0.408126196	-0.002482404	0.049276146	0.062844187	0.002795218	0	0	2	1	12.11987242
SLV	14	SLV14	2004	33.68314746	0.455269317	6.480107582	3.097508499	0.073197257	3.939026877	0.137383417	0.098106402	0.232768529	-0.007472107	0	0.001345841	0.028669098	0.480064062	2.69E-06	0.005752123	0.079582228	0.00085254	0	0	2	1	13.00718709
SUR	1	SUR1	2004	26.52251974	0.435791278	4.384587065	0.912808493	0.012082541	2.631791491	0	0.179712555	0	0	0	0	0.574890129	0.193550303	0.000237558	0.003503979	0.142254324	-0.003463908	0	0	8	1	9.527313348
SUR	2	SUR2	2004	28.02050218	0.400384319	3.230285218	0.912586181	0.006938628	1.914029745	0	0.261877556	0	0	0	0	0.126804186	0.244256675	-0.0100433	0.012358672	0.061487958	0.001259036	0	0	6	1	10.39720709
SUR	3	SUR3	2004	28.18183705	0.367473565	1.985888153	0.633942462	0.011044684	1.08214235	0	0	0	0	0	0	0.059888579	0.113370474	0.00362117	0.008356546	0.072562268	0.003304775	0	0	8	1	7.975577689
SUR	4	SUR4	2004	26.8487261	0.466720281	3.52189047	0.85509898	0.006923271	2.162309634	0	0.48372193	0	0	0	0	0.254432148	0.13000967	-0.060330934	0.060921887	0.045172139	-0.001603347	0	0	7	1	9.553223796
SUR	5	SUR5	2004	28.68713115	0.35811303	2.533127488	0.834205303	0.021936476	1.486147816	0.231634262	0.428971799	0.012331407	-0.024417586	0	0.011508145	0.019302855	0.123419163	-0.00014013	0.00101594	0.072041071	0.000396144	0	0	8	1	10.76627129
SUR	6	SUR6	2004	27.57823556	0.463933594	4.237559431	0.924902123	0.007263265	2.266836181	0	0.071335679	0	0	0	0	0.29130967	0.438150245	-0.028190024	0.067625459	0.026354288	0.001553412	0	0	8	1	9.991890258
SUR	7	SUR7	2004	29.43331086	0.380111779	2.928669714	1.030892548	0.00997397	1.642682864	0	0.820073329	0	0	0	0	2.74E-05	0.118706743	7.84E-06	-0.000396055	0.057453789	0.005969949	0	0	5	1	12.22524151
SUR	8	SUR8	2004	27.48234862	0.506940946	3.150754902	0.639224103	0.008651628	1.58864021	0	0	0	0	0	0	0.214914888	0.574061065	-0.008538233	0.017995136	0.043703488	-0.002052161	0	0	7	1	9.623304323
SUR	9	SUR9	2004	26.32686083	0.505852266	4.609953408	0.912524773	0.011935245	2.803961047	0	0.229193935	0	0	0	0	0.728893979	0.011234729	-0.002535995	0.002699607	0.030183574	-0.000331808	0	0	8	1	10.49543165
SUR	10	SUR10	2004	28.73829271	0.450210993	3.612791575	1.118623701	0.013640507	1.994130827	0	0.246156059	0	0	0	0	0.020690151	0.583751558	-0.003508295	0.028138286	0.041840536	-0.001485912	0	0	5	1	11.52720423
URY	1	URY1	2004	29.61657585	0.328446753	5.317067494	4.211885503	0.019699714	1.271474649	0.004195466	0.568450095	0	0.000782206	0	0	0.000625764	0.106749723	-2.84E-05	-0.012415735	0.029546945	-0.011468416	0	0	1	1	11.14875509
URY	2	URY2	2004	24.93735984	0.340264641	2.512664578	4.554730759	0.014707994	0.306704931	0	0.669708571	0	0	0	0	0.000169817	0.262671602	-2.32E-05	0.000889608	0.03000894	-0.004465509	0	0	0	0	14.10786636
URY	3	URY3	2004	26.83617256	0.374438455	3.293087968	4.069169968	0.026208628	0.159687561	0.002156773	0.666395597	0	0.000200356	0	0	0.000494997	0.201781989	-0.000117856	-0.002628198	0.031814894	-0.010134017	0	0	0	0	11.5746787
URY	4	URY4	2004	25.27740183	0.356550512	3.259803272	4.922642347	0.017405912	0.473664809	0.001559497	0.552132888	0	0.00012602	0	0	0.000118144	0.280551967	-3.15E-05	-0.001331086	0.029812627	-0.004573321	0	0	0	0	11.06797222
URY	5	URY5	2004	27.46634057	0.357716537	3.704286835	5.224293956	0.026630426	0.116036475	0	0.609555003	0	0	0	0	0.001500532	0.070831585	-0.000290426	-0.000548582	0.076412532	-0.010362289	0	0	0	0	11.56742442
URY	6	URY6	2004	27.09943793	0.381890432	3.889735646	5.417920519	0.024886894	0.556103301	3.99E-05	0.602903638	0	0	0	0	0	0.149928207	0	0.000319081	0.043823363	-0.001955711	0	0	0	0	11.20818896
URY	7	URY7	2004	26.16042229	0.400244551	3.655112381	5.454021015	0.027433203	0.315859555	0	0.640616174	0	0	0	0	0.00090075	0.101891574	-0.000335873	0.004198409	0.03453575	0.002047402	0	0	0	0	11.76341855
URY	8	URY8	2004	25.53897371	0.380911263	3.61739453	4.666110591	0.025389512	0.308447026	0	0.656193672	0	0	0	0	0.001377511	0.150617682	4.40E-05	0.001113733	0.029678879	-0.008267455	0	0	0	0	11.55611043
URY	9	URY9	2004	23.85691445	0.319569497	2.460790376	4.08683089	0.012483809	0.290725099	0	0.675053835	0	0	0	0	0.001740924	0.267168117	0.000248703	0.002371781	0.043086991	-0.0073804	0	0	0	0	11.23886182
URY	10	URY10	2004	24.88972914	0.243802661	2.354414971	4.720425241	0.01919293	0.281379772	0	0.93388468	0	0	0.000478761	0	0	0.05758039	0	-0.000480253	0.06718992	0.000884854	0	0	0	0	11.27846538
URY	11	URY11	2004	27.84797787	0.306431612	4.359789191	4.804440436	0.013708277	0.362483497	0.006129171	0.700952595	0.002180301	0.000842176	0	0.000168435	0.001001254	0.141261018	1.87E-05	-0.000898321	0.024489487	-0.009979316	0	0	0	0	10.81846305
URY	12	URY12	2004	26.81500935	0.33202662	4.250186853	4.724551196	0.016701023	0.516356296	0.006990471	0.605450589	0.000527583	0.000873809	0	-0.000115409	0.001566261	0.157697761	0.000280278	-0.005110957	0.031950197	-0.008203141	0	0	0	0	13.17247303
URY	13	URY13	2004	27.93640134	0.345198559	4.766910583	4.037168731	0.031688391	0.79641816	0.000108586	0.755127968	0	-0.000206313	0	0	0.002443182	0.133473771	0.00030404	-0.006526012	0.111971762	-0.012828171	0	0	0	0	11.34581765
URY	14	URY14	2004	23.91076085	0.3851628	2.927483927	3.823080132	0.024058372	0.084989142	1.42E-05	0.601761003	0	0	0	0	0.00482078	0.369626248	0.000411184	0.002396211	0.067022452	-0.007441474	0	0	0	0	11.7740862
URY	15	URY15	2004	29.23006179	0.30620732	4.285494958	4.620893092	0.018953528	0.861156142	7.80E-06	0.746230214	0	0	0	0	0.000117074	0.059520465	-7.80E-06	-0.000117074	0.036868786	-0.007920984	0	0	1	1	11.03064138
URY	16	URY16	2004	25.34657658	0.365566214	3.207899755	5.042290986	0.018874977	0.349863901	0.000124146	0.475614764	0	8.59E-05	0	0	0.000372439	0.386859571	-5.73E-05	-0.001260564	0.02997837	-0.00531476	0	0	0	0	10.12577331
URY	17	URY17	2004	26.68707139	0.365237744	4.367302813	4.748444843	0.024938184	0.849186018	0.009087196	0.722291709	0	0.000459465	0	0	0.000140392	0.104426179	-1.28E-05	-0.002603635	0.037620973	-0.003492834	0	0	0	0	11.08443673
URY	18	URY18	2004	27.88853587	0.367825878	4.233763189	4.111557501	0.028293674	0.179994166	0	0.591644442	0	0	0	0	0.004327479	0.165324813	0.000339657	0.007019574	0.031462396	-0.006864484	0	0	0	0	11.12575992
URY	19	URY19	2004	26.30419894	0.380156249	3.664567879	4.522538989	0.020335335	0.292435865	0.001238687	0.660260124	0	-0.000958983	0	0	0.000539428	0.085409466	-5.99E-05	-0.000619343	0.03296336	-0.018580558	0	0	0	0	12.02813484
VEN	1	VEN1	2004	30.3045766	0.362351707	9.884833636	2.19061009	0.011484674	3.98592016	4.54E-05	0.114793091	4.54E-05	0	0	0	0.168858356	0.390531125	-0.001950809	0.000233319	0.056184484	-0.000570966	0	0	15	1	11.8595044
VEN	2	VEN2	2004	32.55271277	0.298548103	2.919700532	1.919897936	0.054337108	1.597668819	0.003953054	0.763374936	0	-0.000208691	0	0	0.007445983	0.077465479	0.001128941	0.003155001	0.091900641	0.007770748	0	0	4	1	14.38668427
VEN	3	VEN3	2004	30.96388558	0.377388763	6.140240426	2.592983892	0.022783547	3.341285427	0.003451498	0.152520294	0	-1.52E-05	0	0	0.002428832	0.53283032	6.39E-05	0.015102586	0.080516729	-5.02E-05	0	0	10	1	12.62440658
VEN	4	VEN4	2004	32.39887566	0.359452267	3.116108506	2.296885146	0.057460975	1.584067156	0.039891576	0.762647858	1.50E-06	-0.001840561	0	0	0.010296342	0.118355435	0.000660772	-0.001383046	0.066815965	0.002228474	0	0	2	1	14.05715438
VEN	5	VEN5	2004	31.72668526	0.418674442	4.698908794	2.208348088	0.045792233	2.402954243	0.007716368	0.498211953	0.015013188	-0.000514498	0.001034517	-7.73E-05	0.002624382	0.407426218	-0.000157882	0.01558841	0.055566307	-0.000812464	0	0	2	1	13.62402974
VEN	6	VEN6	2004	31.3126962	0.331322296	3.707841959	1.286997343	0.035083691	1.891241102	0.000101789	0.471167453	0	0	0	0	0.014367853	0.161245676	-0.00145474	0.006467866	0.102305517	-0.002305274	0	0	11	1	13.44896937
VEN	7	VEN7	2004	32.06948456	0.330624138	2.616481979	1.927610773	0.043166727	1.248697527	0.017863293	0.842600523	0	-0.000940885	0	0	0.000500393	0.072285214	1.83E-05	0.003082712	0.107417516	0.008639673	0	0	2	1	14.70662242
VEN	8	VEN8	2004	31.79986211	0.398145404	4.260924846	2.96854259	0.060233144	2.273438495	0.008529066	0.507200523	0.000287901	-2.10E-05	0	3.60E-05	0.003010964	0.324002543	-0.000278904	0.002468151	0.064393914	-2.58E-05	0	0	2	1	12.62293958
VEN	9	VEN9	2004	27.69654448	0.454242475	3.182329124	0.325319297	0.008713471	1.434114009	0	0.307602414	0	0	0	0	0.145802867	0.284689805	0.002005173	0.005140649	0.046767306	-0.00261824	0	0	6	1	11.88854583
VEN	10	VEN10	2004	33.14521582	0.200040021	0.799128776	0.907886127	0.017572773	0.259031412	0	0	0	0	0	0	0	0.019902698	0	0	0.034197805	0.00750813	0	0	0	0	7.640587136
VEN	11	VEN11	2004	28.97127842	0.275534157	2.360495053	0.75921598	0.029908613	1.110134211	0	0.925587117	0	0	0	0	0.000836617	0.050783038	-5.76E-05	0.000422552	0.05435939	0.001685291	0	0	2	1	14.51156247
VEN	12	VEN12	2004	35.04407019	0.240297041	1.911041634	0.69496834	0.017046168	0.781349374	0.001563064	0.604658702	0.000117015	-0.000281266	0	8.59E-05	0.002100903	0.15014965	0.000244765	-0.000949003	0.142296401	0.010724689	0	0	3	1	13.66455083
VEN	13	VEN13	2004	32.53919926	0.368214733	4.215817649	3.084033735	0.068100355	2.649138091	0.047277675	0.46903269	3.86E-05	0.004254333	0	0	0.006643939	0.16710337	0.000614619	0.002189255	0.086489865	0.000458971	0	0	3	1	13.67994126
VEN	14	VEN14	2004	33.64607907	0.295170926	3.615878034	1.4523174	0.033825654	1.84882974	0.013182866	0.843013693	0.000152032	-0.000371406	0	4.80E-05	0.001314715	0.061613065	-0.000477522	0.001851927	0.11586576	-0.003492655	0	0	3	1	14.39485516
VEN	15	VEN15	2004	25.79174897	0.417114084	4.052210771	0.476705427	0.014570652	1.525268972	0	0.548756658	1.12E-06	0	0.00587654	-9.26E-05	0.014427581	0.366532607	-0.001765527	-0.000316747	0.112662783	-0.003606775	4	1	2	1	13.61358595
VEN	16	VEN16	2004	28.91361457	0.399248972	2.71205597	1.047700815	0.04765674	1.23448853	0.016558693	0.677808622	0	5.32E-05	0	0	0.039895253	0.182489924	-0.000181769	0.018148605	0.072472335	-0.003605916	0	0	2	1	14.71493635
VEN	17	VEN17	2004	30.43121159	0.353881827	3.547049856	1.079477988	0.032873303	1.860355245	0	0.599407944	0	0	0	0	0.014335768	0.191106828	0.000115636	-0.005421011	0.089901074	0.001636063	2	1	3	1	13.97882429
VEN	18	VEN18	2004	32.92261061	0.258399589	0.638556104	1.491538757	0.033443839	0.307861662	0	0.816467021	0	0	0	0	0.000105488	0.016053666	7.03E-05	1.37E-05	0.093748275	0.020673262	0	0	1	1	13.07050806
VEN	19	VEN19	2004	31.99348383	0.38270685	4.827670928	2.798114454	0.053690913	2.655317216	0.137468415	0.587461655	0.038113065	-0.001555293	0	0.000132053	0.006619428	0.179794605	-0.003681769	0.016053894	0.058651662	0.000307461	0	0	2	1	13.67555631
VEN	20	VEN20	2004	30.27953419	0.34928035	2.044897721	0.614773392	0.03192866	0.963683954	0.009049241	0.628491023	6.48E-05	-0.001619213	0	-3.24E-06	0.043934644	0.165560204	0.002441773	0.00590365	0.099485404	-0.00173968	0	0	2	1	13.66698985
VEN	21	VEN21	2004	27.52816275	0.418859231	4.632613089	0.657982729	0.022165391	1.968045448	5.14E-05	0.701522407	8.03E-07	0	0	-2.41E-06	0.016688274	0.261524012	-0.00157017	0.006735837	0.084218741	-0.002991784	0	0	4	1	13.95952337
VEN	22	VEN22	2004	27.72691954	0.449936389	3.501224964	0.576133836	0.024492958	1.578432415	0	0.401096753	0.002951297	-2.78E-06	0	-0.000570501	0.011524113	0.488326304	-0.000214286	0.020998599	0.088102535	0.013086938	0	0	2	1	13.39236478
VEN	23	VEN23	2004	28.11277087	0.307419977	1.405305428	0.459150127	0.020177346	0.424069747	9.24E-05	0.718553246	0	-2.77E-05	0	0	0.010509974	0.157070514	0.001302966	0.010534616	0.066937958	-0.005942647	0	0	2	1	12.72501344
VEN	24	VEN24	2004	29.26075187	0.446287155	2.960653233	1.299283789	0.05581667	1.354592111	0.11082109	0.597373283	0.006697647	-0.00623105	0	0.00156508	0.006468653	0.20345695	-0.000237603	0.012532692	0.059798977	0.004231733	0	0	2	1	13.17854311
VEN	25	VEN25	2004	34.23992348	0.302814047	4.634265	0.827645369	0.030595348	2.130059866	0.000142678	0.753289365	4.48E-05	5.77E-05	0	4.48E-05	0.000482413	0.088824239	1.68E-05	0.001705923	0.093914997	-0.008950834	0	0	4	1	15.08532707
VIR	1	VIR1	2004	28.33293771	0.40264027	1.220594335	0.792018765	0.021849347	0.615537704	0.227602955	0.213909636	0	0.003754949	0	0	0.006795641	0.218358434	0.000367332	0.031366067	0.070534964	-0.00629686	0	0	0	0	10.84687028
VIR	2	VIR2	2004	25.1968884	0.284627967	1.568414067	0.40290107	0.01633182	1.197207181	0	0	0	0	0	0	0.256877456	0.172561629	0.00035727	0	0.056391469	0.004912507	0	0	0	0	8.350796037
VIR	3	VIR3	2004	26.79744933	0.330787226	1.331951576	0.452079592	0.019263392	1.06081139	0.071797466	0.215687514	0	-0.04745041	0	0	0.070701322	0.344105061	0.008410801	0.042412361	0.055744524	0.008412095	0	0	0	0	10.86706893
ARG	1	ARG1	2005	26.02430751	0.27250768	2.601584139	5.600074427	0.023346337	0.636595542	0.03629381	0.856634776	0.001078353	0.000860804	7.48E-05	-0.000185129	9.95E-05	0.052725716	-6.52E-06	-0.000129441	0.077015796	0.014685761	0	0	0	0	16.52239512
ARG	2	ARG2	2005	29.4962057	0.272919927	3.6963221	4.16019015	0.056354433	2.089692165	0.226356124	0.679984642	0.000578311	0.001394152	0	-6.35E-05	0.001064656	0.006655368	4.23E-06	-0.000267433	0.092593778	0.003232022	0	0	0	0	14.98653069
ARG	3	ARG3	2005	34.11444122	0.193615439	1.247100347	5.116523884	0.027345019	0.720933461	0.013137689	0.53752963	0.000100484	-0.000267958	0	-2.06E-05	0.0057946	0.106278986	-0.00030403	-0.006067711	0.089038659	-0.004482124	0	0	0	0	12.77608614
ARG	4	ARG4	2005	31.96751657	0.336179988	4.02303596	3.543217407	0.028938025	1.318597464	0.091183591	0.635154818	0.001101951	0.000632979	0	-7.45E-05	0.006395396	0.19491152	-0.000426419	-0.002106385	0.048966073	0.003309889	0	0	3	1	13.8454608
ARG	5	ARG5	2005	23.29335378	0.12695625	0.580395383	7.618664474	0.010613538	0.080092617	0.000330515	0.802925983	0	1.30E-05	0	0	0.001089956	0.010316514	-1.67E-05	-0.000570045	0.043054304	-0.002952816	0	0	0	0	13.14107224
ARG	6	ARG6	2005	26.10812316	0.127672884	2.581527299	5.957509305	0.015521024	0.545559234	0	0.954632858	0	0	0	0	0	0	0	0	0.029124797	-0.001237754	0	0	0	0	14.87781471
ARG	7	ARG7	2005	28.9919252	0.295917511	5.191454934	3.736100861	0.011839022	1.068838906	0.000357017	0.596300555	0	7.23E-05	0	0	0.003508159	0.321273685	0.000419964	0.000264004	0.053644397	0.001805047	0	0	2	1	13.78298642
ARG	8	ARG8	2005	27.50463402	0.340013306	5.123772793	4.705824525	0.023531895	1.341561195	0.100927191	0.507404929	0.004922284	0.002313262	0	0.000263317	0.00140863	0.192572663	5.36E-05	-0.00401388	0.045657426	-0.003156879	0	0	1	1	13.99578035
ARG	9	ARG9	2005	31.40192437	0.349593392	4.623447176	3.179929144	0.016831284	1.125051754	0.000226581	0.628168673	0	-3.98E-05	0	0	0.005643766	0.353310502	-0.00073855	-0.000991075	0.039562025	0.00154292	0	0	4	1	13.18243232
ARG	10	ARG10	2005	30.76181478	0.299877818	1.818406241	3.03330604	0.066360889	1.342714317	0.127394951	0.667387946	0.000684175	0.001987364	0	-0.000276928	0.05380002	0.022034768	0.000439827	-0.001214953	0.137419498	-0.007158998	0	0	1	1	13.41838529
ARG	11	ARG11	2005	29.4925963	0.236612443	2.617652505	6.194203605	0.035639874	1.17315	0.234862553	0.594739107	3.83E-05	-0.003150994	0	-1.18E-05	0	0.004966721	0	-0.003372065	0.060283846	-0.00895037	0	0	0	0	12.63971164
ARG	12	ARG12	2005	36.35681694	0.158817041	1.044456854	6.208220152	0.015768605	0.689522187	0.000969036	0.628005131	0	-8.12E-05	0	0	5.60E-06	0.013292033	-2.80E-05	0.000683366	0.05037147	-0.004896457	0	0	0	0	12.71082999
ARG	13	ARG13	2005	30.38728289	0.180131468	1.125669686	6.157196642	0.031383469	0.688539907	0.027786308	0.765668752	0	0.000441283	0	0	0	0.005667421	0	6.33E-05	0.053674337	0.003879002	0	0	0	0	14.34853972
ARG	14	ARG14	2005	29.17689454	0.371738769	6.100988756	3.291824804	0.017506069	1.088407468	0	0.647995692	0.000643921	0	0	-2.39E-05	0.097972389	0.246084184	-0.003884937	0.004211839	0.045281188	-0.004956121	0	0	4	1	13.91230703
ARG	15	ARG15	2005	27.18837881	0.156931036	0.84814904	7.838209931	0.02616859	0.165483351	0.009165085	0.770713719	0	-4.57E-05	0	0	0.011682817	0.01062459	-6.77E-05	0.000325087	0.055935714	-0.001618581	0	0	0	0	13.23080044
ARG	16	ARG16	2005	25.44509741	0.176777005	0.983500275	7.092296315	0.024643347	0.232011601	0.012565222	0.674246546	0	-0.000250896	0	0	0.019524669	0.04688692	-0.000370509	-0.001139243	0.038222232	-0.011265065	0	0	0	0	13.3577682
ARG	17	ARG17	2005	32.44537517	0.291737292	2.140099884	3.331356925	0.065487165	1.611322289	0.086841647	0.61565478	0.000409895	-0.000264284	0	-6.12E-05	0.069600582	0.088080069	0.001034566	-0.00413972	0.135322198	-0.00604026	0	0	3	1	14.0416358
ARG	18	ARG18	2005	33.47687555	0.181904055	0.705637883	5.893642314	0.028549872	0.535273778	0.041882548	0.747027927	0	0.000148072	0	0	0	0.001783724	0	-1.37E-06	0.047725162	0.008060239	0	0	0	0	13.41059263
ARG	19	ARG19	2005	30.84109853	0.219287904	2.839180237	5.414720685	0.041761602	1.773328876	0.067715735	0.619006279	0	-0.000272235	0	0	4.50E-05	0.005438266	0	0.000471588	0.040347992	-0.006951859	0	0	0	0	12.97744866
ARG	20	ARG20	2005	18.28467853	0.106172047	0.58589416	7.70351607	0.011562016	0.0366132	0	0.684191862	0	0	0	0	7.16E-05	0.006018283	0	-0.001824239	0.043912094	5.39E-05	0	0	0	0	12.56033533
ARG	21	ARG21	2005	27.71050654	0.295623388	3.813899367	4.498149854	0.033293904	1.638123222	0.187528162	0.715285781	0.00177234	0.001768551	0	-0.000310983	7.46E-05	0.029818499	3.50E-06	-0.000106964	0.060688276	-0.000746803	0	0	1	1	14.94288056
ARG	22	ARG22	2005	33.9736128	0.260918121	2.237830709	4.643824849	0.042547954	1.47699694	0.049155557	0.572476979	8.12E-05	0.001052324	0	4.32E-05	0.002049818	0.170066334	-0.00010228	-0.003855007	0.055041915	-0.002477467	0	0	0	0	13.65538252
ARG	23	ARG23	2005	8.477090052	0.202083038	0.187082157	4.848876684	0.059730148	0.092969849	0	0.613112949	0	0	0	0	0.077749345	0.076142585	-0.009439717	0.000483516	0.075998726	-0.002243984	0	0	0	0	11.817326
ARG	24	ARG24	2005	30.85046813	0.325234738	1.825585446	3.811223047	0.057339288	1.041705664	0.151500119	0.700016342	0.042080316	0.010094883	0	-0.006035097	0.010481807	0.074586383	0.000182803	-0.004504199	0.108955002	0.003742275	0	0	0	0	14.17551634
BOL	1	BOL1	2005	32.38445419	0.195222422	2.384560223	1.680522784	0.034906742	1.290106197	0.003940114	0.435507844	0	1.64E-05	0	0	0.061239556	0.054714714	0.00057784	0.001684411	0.127606855	-0.000259256	0	0	4	1	13.17546032
BOL	2	BOL2	2005	32.33821151	0.233257907	2.676723916	1.548005797	0.035818286	1.072908209	0.056992866	0.618608785	0.000847484	0.000190536	0	-2.15E-06	0.055729424	0.028784384	-0.002167819	0.002393779	0.150066435	0.000658268	6	1	8	1	14.29225902
BOL	3	BOL3	2005	29.98950441	0.40581625	5.114119486	1.678361778	0.038459461	2.620298952	0	0.59099666	0	0	0	0	0.072834824	0.238077793	-0.000456847	-0.000831807	0.09487094	0.003852835	0	0	19	1	12.91829922
BOL	4	BOL4	2005	28.35796267	0.156694695	2.614169544	1.254808513	0.01892219	0.573014939	0.004863421	0.628660745	0.000579699	0.000194857	0	0	0.070551094	0.022319473	-0.000500017	0.000479835	0.175076261	0.004597947	2	1	15	1	14.72376591
BOL	5	BOL5	2005	33.26203394	0.102763005	0.635735992	2.065441977	0.009758184	0.27227922	0.001552027	0.621965863	0	5.73E-06	0	0	0	1.53E-05	0	7.64E-06	0.039761554	-0.002891096	0	0	1	1	13.02261697
BOL	6	BOL6	2005	28.83077848	0.483738463	4.724768794	1.875409254	0.032584545	2.559407703	0.001509305	0.389623531	0	-7.72E-05	0	0	0.329371409	0.058751394	0.010539405	-0.046136695	0.026492859	0.000625299	0	0	19	1	11.49280451
BOL	7	BOL7	2005	31.7172108	0.110197876	1.604675232	1.620588456	0.015205557	0.805776248	0.002191467	0.349578573	0	-4.89E-05	0	0	0.000312901	0.000110504	5.23E-05	-2.91E-05	0.041395963	0.005217458	0	0	2	1	13.51581902
BOL	8	BOL8	2005	32.21364935	0.358328769	4.079380159	1.240563321	0.037764278	1.845344761	0.058740409	0.719978799	0.002264226	0.000770717	0	-0.000282179	0.032936244	0.092710237	-0.000869068	-0.000297915	0.087823798	-0.003477079	1	1	15	1	14.69591233
BOL	9	BOL9	2005	32.9642197	0.24792186	2.665561801	2.372138196	0.047960989	1.890949474	0.048651875	0.519788528	0	0.003539726	0	0	0.082641447	0.090666193	0.000359895	-0.000801791	0.118752376	-0.001008358	0	0	3	1	12.8895659
BRA	1	BRA1	2005	30.12682793	0.44610308	5.320785634	2.221633558	0.035717042	2.694086342	0	0.617107927	0	0	0	0	0.130775616	0.111558375	-0.003348867	0.005063056	0.028263511	0.002583156	0	0	22	1	13.44419398
BRA	2	BRA2	2005	32.89785998	0.328286762	0.65423081	3.594286793	0.052655061	0.296793938	0.154152157	0.3701517	0.055177665	0.012777624	0	-0.004618037	0.001116639	0.134158204	0.000243343	-0.009562762	0.066592566	-0.007373001	0	0	7	1	14.94447418
BRA	3	BRA3	2005	29.52839609	0.331113441	4.741974125	2.501528059	0.016129798	2.210023456	0	0.534327598	0	0	0	0	0.039300592	0.277003248	0.000190196	0.009574174	0.049388232	-1.92E-05	0	0	9	1	13.402925
BRA	4	BRA4	2005	28.10711264	0.349524644	6.977759999	1.717459032	0.004318803	2.701440515	2.14E-06	0.670940355	2.68E-07	-4.29E-06	0	0	0.150106358	0.049780223	-0.001423908	0.003015854	0.04914956	0.000471041	2	1	74	1	15.06488509
BRA	5	BRA5	2005	32.39349034	0.352040756	1.465978715	2.664089763	0.023513035	0.8661814	0.013538292	0.431157161	0.001437802	-0.000208462	0.000158291	0.000401238	0.013334969	0.214224386	-6.84E-05	-4.60E-05	0.089798568	0.001186353	0	0	28	1	16.44415656
BRA	6	BRA6	2005	35.44643642	0.310173216	1.131411994	3.339418211	0.053575652	0.750326855	0.058349511	0.449073704	0.000679135	0.001159278	0	4.23E-05	0.004036236	0.154270489	-0.000104791	-0.004224191	0.076447876	-0.006067403	0	0	3	1	15.9379994
BRA	7	BRA7	2005	32.57593962	0.243927672	4.5434307	1.743356808	0.036489373	2.735493337	0.001632288	0.873269467	0	5.61E-05	0	0	4.46E-05	0.015335432	1.15E-06	0.001050894	0.054372903	0.00083598	0	0	3	1	14.70468535
BRA	8	BRA8	2005	29.38416719	0.366630658	2.506221326	1.554632901	0.022029509	1.109761663	0.002195786	0.670740879	0.00037865	-0.000327363	0	1.36E-05	0.008744408	0.211171422	0.000572885	-0.000848961	0.043136344	-0.001179801	0	0	8	1	15.05778574
BRA	9	BRA9	2005	34.06343696	0.30303042	4.631850383	2.417722839	0.056748155	2.864897246	0.014644519	0.754805637	3.43E-05	0.000103334	0	3.60E-06	0.000538748	0.035261767	-1.25E-05	9.90E-05	0.058934282	9.84E-05	0	0	6	1	15.59550825
BRA	10	BRA10	2005	31.57847631	0.388569479	3.984335989	2.690178658	0.038565991	2.476573311	0.007859319	0.250461807	0.0002971	0.000116594	0	-1.61E-05	0.011129717	0.473422044	-0.001285416	-0.005194635	0.07265608	-0.002493212	0	0	13	1	15.68633793
BRA	11	BRA11	2005	33.9960062	0.320528283	5.09405751	0.683734799	0.033938096	2.017582591	0.032232462	0.754642955	0.00353483	-0.000336577	0	4.04E-05	0.001201896	0.041733642	-7.78E-05	8.40E-05	0.055778913	-0.002924541	0	0	10	1	14.70097441
BRA	12	BRA12	2005	33.7232607	0.349701039	5.120774705	2.34427115	0.050371157	2.862235426	0.024712034	0.520214522	0.00082656	0.000509176	0	0.000532376	0.015901068	0.097254411	-0.00168127	0.002608675	0.076991568	-0.002479821	0	0	27	1	14.91451781
BRA	13	BRA13	2005	30.57903258	0.338293031	3.632900096	1.474361368	0.044368302	2.113822273	0.004503901	0.685185742	0.00028126	-4.93E-05	0	0.000133297	0.004129271	0.155609398	-1.13E-05	-0.001273723	0.069568353	-0.000992751	0	0	16	1	16.78022871
BRA	14	BRA14	2005	29.06230688	0.38580307	6.150417243	1.652805418	0.011768621	2.841360769	1.24E-06	0.393854071	0	-2.61E-06	0	0	0.103611702	0.297233758	-0.00291311	0.000609617	0.064219139	-0.000792215	0	0	35	1	15.8296301
BRA	15	BRA15	2005	34.60354899	0.31954939	0.96404577	2.961016946	0.044995876	0.552549143	0.038728351	0.402326387	0.003931004	0.001720252	0	-5.04E-05	0.002359304	0.036322954	0.000264789	-0.001340229	0.070244463	-0.009810626	0	0	4	1	15.13124574
BRA	16	BRA16	2005	30.07202673	0.340416973	4.716049557	2.109306483	0.032581492	1.079866685	0.030201307	0.741752279	0.041257071	0.000302397	0.00048683	0.000507032	0.012026176	0.14512174	-0.00038573	-0.00055943	0.058727212	-0.001433525	0	0	11	1	16.14984469
BRA	17	BRA17	2005	33.10673662	0.328177821	0.951835057	2.933167909	0.037705096	0.435826563	0.044608196	0.533215696	0.012204738	0.003378529	0	-0.00143188	0.002740613	0.085105847	0.00051552	-0.000762776	0.075761646	-0.009019139	0	0	6	1	15.97973343
BRA	18	BRA18	2005	35.47884763	0.345375627	3.275095334	4.048987653	0.058510555	2.242658712	0.021386754	0.283091455	9.68E-06	0.000700084	0	9.08E-07	0.009402729	0.340549182	0.000306173	0.000611439	0.06684985	-0.000436043	0	0	6	1	14.94097486
BRA	19	BRA19	2005	31.84521535	0.310289142	2.203747862	1.009415849	0.024485505	1.064044019	0.002278531	0.874439204	1.42E-06	-0.000201837	0.000262589	0	0.00696674	0.075706469	6.64E-05	0.000473476	0.066403212	-0.000982496	0	0	26	1	16.57618143
BRA	20	BRA20	2005	35.38793545	0.277648229	1.019177943	2.73304355	0.040366202	0.702522347	0.026593767	0.42308538	0.004911979	-0.00029971	0	0.000200598	0.002221414	0.016251104	0.000112169	-0.00374133	0.070719879	-0.008583678	0	0	3	1	14.95683242
BRA	21	BRA21	2005	28.8222486	0.338296727	5.08740758	4.16064851	0.01036581	0.736929721	0.006776908	0.737984871	0.046730166	0.000104443	0	0.000543721	0.009395214	0.184121941	8.44E-05	0.000586028	0.068318243	-0.004070008	0	0	3	1	16.17371034
BRA	22	BRA22	2005	30.88799432	0.406073162	6.162706312	2.425896885	0.033409044	3.26860987	0.000159202	0.670854346	0	-1.88E-05	0	0	0.038241175	0.188918933	-0.005101124	0.004708869	0.047122174	0.001609474	0	0	27	1	14.24498023
BRA	23	BRA23	2005	31.34710698	0.327642613	4.900623721	1.180184101	0.009103746	2.016987494	0	0.257686334	0	-6.26E-06	0	0	0.06535889	0.079458157	-0.001137711	0.00867583	0.101807251	-0.001373192	1	1	12	1	13.0074453
BRA	24	BRA24	2005	31.71259748	0.266133374	3.352024249	1.377257301	0.025822371	0.919992496	0.013161113	0.879750596	0.002999468	-0.000276246	5.43E-05	0.000159047	0.010238164	0.048168724	0.00012401	0.000773476	0.062021181	-0.003093031	0	0	18	1	17.52428886
BRA	25	BRA25	2005	26.88111467	0.379919121	4.429010647	2.334258071	0.026598453	0.856611027	0.006745836	0.662401231	0.023490094	0.000127024	2.21E-05	0.000660375	0.03324466	0.247111258	-0.000294971	0.000713923	0.049284108	-0.00264299	0	0	11	1	15.63448893
BRA	26	BRA26	2005	32.32344551	0.338288559	0.615216431	3.539270372	0.049984834	0.389706352	0.010624593	0.425966069	6.83E-06	0.005213971	0	0	0.000725149	0.225321037	0.000222598	-0.002637029	0.068105951	-0.001124888	0	0	7	1	14.5294498
BRA	27	BRA27	2005	33.93846743	0.342564462	5.305378836	3.033507278	0.041319969	3.038133003	0.000458024	0.197609307	7.75E-05	7.48E-06	0	0	0.003278198	0.317483725	-0.000350653	0.011293611	0.056210574	-0.004711358	0	0	13	1	14.12646603
CHL	1	CHL1	2005	12.6030657	0.33433724	1.531254485	5.347208249	0.071531696	0.13082426	0.000220029	0.602958385	0	0	0	0	0.097242642	0.07445968	-0.002280296	0.025633332	0.117099784	0.002718835	0	0	0	0	11.43885168
CHL	2	CHL2	2005	36.90913321	0.051985734	0.99015488	3.183062021	0.001038133	0.253579455	0	0.639960665	0	0	0	0	0	0	0	0	0.015166627	0.000946252	0	0	0	0	12.65696338
CHL	3	CHL3	2005	20.37270438	0.338918605	2.132639191	5.262983355	0.036668902	0.880777191	0.019736082	0.354825319	0.004700838	0.000587982	0	-0.000554813	0.146737104	0.422478388	-0.001569961	0.002876587	0.093858549	0.006080763	0	0	0	0	11.93787431
CHL	4	CHL4	2005	37.22829125	0.0661565	1.889067101	2.72620532	0.000104558	0.547253683	0	0.912951121	0	0	0	0	0	0.000854115	0	-0.000185869	0.015441159	-0.000696804	0	0	0	0	13.75023577
CHL	5	CHL5	2005	36.74620942	0.060658757	0.251551511	4.377005081	0.001418982	0.103017698	0.001229611	0.656058915	0	-0.00014662	4.67E-05	0	0	0.004961762	0	0.000233259	0.020373498	0.002052104	0	0	0	0	15.69145198
CHL	6	CHL6	2005	22.27262833	0.288919636	1.834152848	5.335702532	0.021661012	1.089006092	0.007866911	0.620749795	0.010587856	-0.000973011	0.000582644	0.000737629	0.128822545	0.165627948	0.001032099	-0.002089868	0.091514355	0.00609386	0	0	0	0	12.58047229
CHL	7	CHL7	2005	30.92449317	0.150026811	0.744833829	4.685378726	0.003763424	0.293671742	0.008999726	0.700629967	7.30E-05	-0.000527613	0	9.64E-06	0	0.040588998	0	-0.001084155	0.054371313	0.005174878	0	0	0	0	14.32085649
CHL	8	CHL8	2005	27.60422659	0.265927212	2.159357146	6.096615087	0.029981291	0.450133798	0.079265667	0.595838232	0.023066404	1.45E-05	1.23E-05	-0.004384624	0.012026207	0.221615942	-0.000526467	0.002476181	0.115713522	0.003628606	0	0	0	0	13.16502553
CHL	9	CHL9	2005	15.76444627	0.368410465	1.526134147	4.174511439	0.0269247	0.532870035	0.003090239	0.489271752	0.000113494	1.97E-05	0	1.23E-05	0.233138461	0.146303371	-0.003174125	0.003633035	0.120557933	0.004221751	0	0	0	0	13.73537243
CHL	10	CHL10	2005	16.65570897	0.384304461	1.945730417	4.509304522	0.031115832	0.84944697	0.019633152	0.505170563	0.024425977	-0.006854322	0	0.008450911	0.215606811	0.113779909	0.000513845	0.001810691	0.098438859	0.000810683	0	0	0	0	12.25254461
CHL	11	CHL11	2005	9.621776934	0.235330733	0.290370432	4.75088727	0.055589413	0.146799248	0	0.662716067	0	0	0	0	0.014617217	0.220613619	-1.22E-05	0.00022488	0.096936626	-0.00081385	0	0	0	0	12.5455591
CHL	12	CHL12	2005	26.41506437	0.290483708	1.809284027	6.373511805	0.029164345	0.858507685	0.014215176	0.564952266	0.059014758	0.000453381	0	-0.001979829	0.058689076	0.278168024	0.001527438	0.000305884	0.132216645	0.006233541	0	0	0	0	14.47147438
CHL	13	CHL13	2005	31.01190279	0.191300983	2.007258451	6.566570821	0.01458455	0.284364952	0.008362715	0.892618872	0.001913364	0.000518135	0.000874539	-9.58E-05	0.000423141	0.073294419	7.53E-06	-0.001487809	0.125993961	0.010429138	0	0	0	0	13.41844122
CHL	14	CHL14	2005	39.32215081	0.048957128	2.456754639	3.142257302	0.000687618	0.633866715	0	0.544160448	0	0	0	0	0	1.28E-05	0	0	0.015109716	3.27E-05	0	0	0	0	13.63186867
CHL	15	CHL15	2005	26.64279397	0.240563322	1.287936482	5.03548824	0.024380312	0.376052712	0.005043888	0.800677751	0.000133269	0.000124798	0	1.64E-05	0.004914572	0.143282119	0.000163763	0.000944176	0.107041972	0.014885276	0	0	0	0	13.53844346
COL	1	COL1	2005	26.12147442	0.439510171	8.960758428	0.884403268	0.00628738	2.395974649	0	0.440067092	0	0	0	0	0.478031419	0.0074865	-0.000150003	0	0.026653165	0.000659952	0	0	25	1	10.92846879
COL	2	COL2	2005	27.86653534	0.348654428	7.729059094	0.718479629	0.009747009	2.050040975	7.54E-05	0.682721834	1.53E-05	0	1.28E-05	-3.62E-05	0.048230683	0.247444981	-0.000520464	0.003787911	0.070705279	0.003006645	0	0	12	1	15.56783741
COL	3	COL3	2005	29.55503791	0.430490253	4.936840096	1.675931415	0.016231995	1.600755225	0	0.279406101	0	0	0	0	0.03948159	0.626694654	-0.000238792	0.000824218	0.097723633	-0.000975665	0	0	8	1	12.39877667
COL	4	COL4	2005	31.83814924	0.315196174	4.72463932	1.378227223	0.041311392	2.444555999	0.003467317	0.852078652	0	0.001256514	0	0	0.000139107	0.085116742	4.72E-05	-0.000381715	0.125281857	-0.005957817	0	0	6	1	14.62967613
COL	5	COL5	2005	30.23243005	0.344089485	6.474245266	1.061111409	0.037827785	2.492588133	0.001117184	0.661155366	0	-0.000424067	0	0	0.025276419	0.162722629	-0.000236469	0.001127168	0.080451695	0.004598744	0	0	9	1	14.39691312
COL	6	COL6	2005	24.97517579	0.365845397	3.403858227	1.395831625	0.009738648	0.736962973	0	0.43904802	0	0	0	0	0.025617695	0.375778688	-0.002258012	0.009087122	0.100309095	-0.000897857	0	0	10	1	14.00387
COL	7	COL7	2005	30.78324566	0.457168733	8.254489051	1.423434591	0.04568444	4.0076457	4.01E-05	0.359025466	2.13E-05	0	0	0	0.011739628	0.584239474	-0.000161658	-0.000300132	0.064370067	0.002676557	0	0	8	1	14.21283285
COL	8	COL8	2005	24.29386501	0.439385477	5.226031952	0.416756242	0.00668077	0.582313017	8.64E-05	0.566677235	0.002493659	-0.000240511	0	0.00063954	0.033859542	0.38365948	-0.005175354	0.005716503	0.071799678	0.003097134	0	0	4	1	13.66567508
COL	9	COL9	2005	27.18992545	0.462714075	6.850877733	0.975800463	0.003974939	1.153492313	3.61E-05	0.143466932	0.000569136	0	0	0	0.234186825	0.562935214	-0.002435818	0.011278667	0.045822092	-0.000710191	6	1	21	1	13.00618806
COL	10	COL10	2005	30.3320942	0.419585773	5.727246789	1.763535229	0.024593245	1.708194569	0.003510093	0.279078456	0	1.45E-05	0	0	0.010061108	0.619771786	-0.000196936	-0.001338006	0.062796824	-0.001989623	0	0	9	1	12.6908867
COL	11	COL11	2005	26.49139532	0.408922996	2.812908863	0.883300867	0.015200594	0.387258687	0.013296403	0.204854663	0.252911663	-0.003783837	0	0.005964841	0.093077092	0.413886682	0.001661104	-0.00520656	0.077875613	-8.33E-05	0	0	12	1	14.02913353
COL	12	COL12	2005	33.34276524	0.43524489	6.018560505	1.777466971	0.046808205	2.188779959	0.000753225	0.516748442	0	-9.75E-05	0	0	0.002113857	0.280152375	-2.31E-05	0.007858076	0.080853735	-0.000839348	0	0	5	1	13.74479808
COL	13	COL13	2005	24.61808087	0.430681314	12.72342351	0.377010599	0.019754551	2.788347684	0.000736551	0.172643824	0.000319784	-0.000351238	0	0	0.612532372	0.188939681	0.002479633	-0.002720782	0.070796134	-2.34E-05	0	0	8	1	12.78679153
COL	14	COL14	2005	25.96840291	0.230589353	2.749459098	1.562715916	0.00348499	0.573332148	0.000556668	0.847838726	0.000120804	1.17E-05	0	9.70E-07	0.005535632	0.122341538	0.0002386	0.000228994	0.094295636	0.001157179	0	0	12	1	16.08273142
COL	15	COL15	2005	27.06594724	0.435286847	9.77993654	0.575494837	0.007632801	0.997081358	0	0.002709211	0	0	0	0	0.697643416	0.106691322	-0.022877784	-0.000172013	0.033854761	-0.001197046	0	0	12	1	10.14898562
COL	16	COL16	2005	27.69360296	0.474610782	6.777081325	1.026883285	0.003785214	1.080890747	0	0.364045528	0	0	0	0	0.174783015	0.333808014	-0.001652721	0.017036537	0.027100549	-0.002396528	1	1	14	1	11.4162977
COL	17	COL17	2005	29.13094944	0.392600299	3.91909857	0.45748597	0.017231119	0.33372279	0.000544908	0.338324462	0	-1.69E-05	0	-2.67E-06	0.122149251	0.492273351	0.001085364	-0.000677573	0.080551174	-0.000562253	0	0	9	1	13.86361457
COL	18	COL18	2005	33.27891368	0.361089685	4.503739224	1.265530825	0.031568233	1.825220811	0.000905626	0.421904792	0	0.000312481	0	0	0.006581414	0.123684456	0.000114766	0.010705025	0.129863206	-0.005546551	0	0	4	1	13.65225129
COL	19	COL19	2005	31.94410056	0.390923757	6.027949773	1.335704668	0.045049445	2.423631305	0.001979564	0.591648083	0	-4.47E-05	0	0	0.003580748	0.226639939	2.77E-05	0.006859149	0.100966876	0.00090077	0	0	8	1	13.87361193
COL	20	COL20	2005	28.7922811	0.423425943	6.062329217	1.391817499	0.004977048	1.309477432	0.002212923	0.539970308	0	-0.000301224	0	0	0.026932676	0.379715773	-0.000117262	0.002076296	0.084343904	0.002330232	1	1	16	1	13.67759007
COL	21	COL21	2005	22.7523765	0.391258931	3.881252425	0.825612978	0.018271311	0.857555912	0.001643705	0.355170535	0.00035209	-0.000285996	0	-0.00016678	0.170553659	0.431918755	-0.006849696	0.007014005	0.074928274	-0.004630155	0	0	13	1	14.2633465
COL	22	COL22	2005	29.86521934	0.372788241	3.752171354	0.826273737	0.006977799	1.101785923	0.001520335	0.588783242	0.007072862	-0.000762024	0	0.001119269	0.049650405	0.311707246	-9.95E-05	0.011526172	0.093608818	-0.004838549	0	0	7	1	14.0306817
COL	23	COL23	2005	25.46887311	0.469961306	7.894635103	0.523465065	0.010425777	1.513016029	0.00032282	0.273279403	0	-3.16E-06	0	0	0.294993765	0.407562839	-0.003525696	0.015545976	0.067445835	0.002087708	6	1	18	1	12.60000759
COL	24	COL24	2005	27.17937105	0.454976973	2.869946368	0.4611252	0.008328575	0.284968417	5.43E-06	0.621474654	0.139636296	0	0	0.009355065	0.008424627	0.229698712	0.000260667	-0.009356875	0.090931955	0.010594384	0	0	4	1	13.20835315
COL	25	COL25	2005	26.35121906	0.427043818	3.739311795	0.18185997	0.004968971	0.157336538	0.004709662	0.553644435	0.065794698	-8.05E-05	0	0.016246134	0.037908004	0.335555641	0.003544318	-0.019980384	0.107014116	0.001898825	0	0	6	1	13.67467102
COL	26	COL26	2005	26.92925255	0.261033146	6.091486657	0.795633151	0.017264765	2.914500728	0	0.685490334	0	0	0	0	0.100846439	0.206651307	-0.000400681	0.000400681	0.027117621	-0.000274052	0	0	0	0	11.14887196
COL	27	COL27	2005	28.57676637	0.413143567	4.082336202	0.593572151	0.001594044	0.929820479	0	0.601810427	0	0	6.46E-06	0	0.024995407	0.310844187	-0.000774124	0.006895113	0.08201184	0.000581383	1	1	7	1	14.4509828
COL	28	COL28	2005	31.84338859	0.445438324	6.748006333	1.83719721	0.057812338	3.092812018	0.001143781	0.365171672	0	-1.24E-06	0	0	0.000597239	0.315010986	4.95E-06	0.011812479	0.081290893	0.00486564	0	0	9	1	13.54391627
COL	29	COL29	2005	27.70453714	0.408067931	4.044928158	0.546728864	0.010606241	0.344173872	0.024409807	0.464217519	0.00432461	-0.000427471	0	-0.001298053	0.036195803	0.402516421	-0.000677699	0.003136031	0.090782955	0.002107428	0	0	6	1	14.04541534
COL	30	COL30	2005	31.46323321	0.338323962	3.071485423	0.364911691	0.004560587	0.136381726	0.014143733	0.744900117	0.05573953	-0.00205255	0.002145724	0.000290152	0.034247686	0.140133343	0.0007316	-0.000683882	0.081323547	0.001684462	0	0	8	1	15.23024182
COL	31	COL31	2005	25.91793901	0.490959689	9.418796198	0.513530604	0.007850253	0.475736376	0	0.111614585	0	0	0	0	0.847791891	0.002817364	-0.000586951	0	0.025373906	-0.000882267	0	0	16	1	10.58536079
COL	32	COL32	2005	30.02082589	0.357263449	7.990592862	1.675560869	0.008736469	2.033469372	0	0.075023079	0	0	0	0	0.096539399	0.488863115	-1.18E-05	-0.006095107	0.093575642	0.003499585	0	0	15	1	11.20800012
CRI	1	CRI1	2005	28.47205992	0.435854277	6.210920816	1.712835349	0.012886343	2.884295223	3.18E-06	0.375172883	0	-4.77E-05	0.000452891	0	0.036805072	0.544058751	-0.00412905	0.005933189	0.058069061	-0.005653074	0	0	3	1	13.64258703
CRI	2	CRI2	2005	26.09925728	0.394867664	5.437761053	1.150670646	0.005107288	2.427969306	0.003579093	0.645126219	0	0	0.016789233	0	0.043654286	0.288439132	-0.002818797	-0.009849632	0.067574982	-0.002000045	0	0	3	1	13.00999901
CRI	3	CRI3	2005	30.87195847	0.436634129	5.50263378	3.223905965	0.062243021	2.965514074	0.126907118	0.13298612	0.000760221	-0.003944855	0	0.000110578	0.027829611	0.581364361	-0.000757456	0.013736499	0.062060612	-0.006507391	0	0	3	1	12.67690176
CRI	4	CRI4	2005	29.90661136	0.365308557	5.912192476	1.810178218	0.008203859	2.512091747	0	0.647914487	0	0	0	0	0.031339814	0.308067224	-0.000566003	0.001924411	0.070545907	-0.001323764	0	0	3	1	12.94213778
CRI	5	CRI5	2005	27.17748258	0.495392039	7.335457154	0.696289183	0.003856846	2.861646943	0	0.276776942	0	0	0	0	0.178164204	0.451455279	-0.005568886	0.009236604	0.07680698	-0.000440806	0	0	3	1	12.84803713
CRI	6	CRI6	2005	27.45816585	0.474107988	7.219585941	1.983717611	0.020657732	3.208282388	0.011396491	0.127936202	0	-0.01150349	0	0	0.118456579	0.553920475	-0.002656753	0.008915034	0.059680158	0.002266167	0	0	4	1	12.9232332
CRI	7	CRI7	2005	29.09013204	0.315552056	5.719372456	1.957662131	0.002899603	2.505297545	0	0.722371894	0	0	0.000449121	0	0.013519617	0.261802194	-0.000761525	0.000385234	0.063901521	-0.000474784	0	0	4	1	14.17473135
CUB	1	CUB1	2005	32.84445449	0.371098086	4.072351847	2.656253735	0.077294224	2.6647352	0.215225097	0.25692335	0.2129953	0.014340759	0	-0.022500562	0.019276113	0.264821747	0.003044078	0.005200682	0.109799667	0.011855481	0	0	0	0	13.56967451
CUB	2	CUB2	2005	32.62093186	0.381593426	3.265197774	2.642981756	0.080805521	1.943555112	0.200480333	0.286994502	0.19994349	0.012632298	0	-0.010044619	0.02085683	0.271491977	0.002992665	-0.004471339	0.099519487	0.014330089	0	0	0	0	13.18804703
CUB	3	CUB3	2005	31.84819055	0.370412294	4.498567903	2.569155972	0.073663706	2.899925766	0.232906807	0.223252093	0.289278713	0.027742191	0	-0.022892967	0.02408405	0.201743148	0.001183365	-0.006508507	0.075459124	0.004201541	0	0	0	0	13.4591205
CUB	4	CUB4	2005	32.01907543	0.278549345	4.157585745	1.827609307	0.030561265	2.494330389	0.022570282	0.808809392	0.065413166	0.002670776	0	-0.002173639	1.50E-05	0.091382	0	-0.000473394	0.078027154	0.002481143	0	0	0	0	12.83391732
CUB	5	CUB5	2005	34.19644057	0.375937163	3.563812972	2.562074698	0.079303532	2.020090694	0.291580348	0.248563071	0.20430137	0.005806122	0	-0.005217286	0.017066734	0.214547609	0.002461434	-0.003487726	0.08592873	-0.004840961	0	0	0	0	13.50145278
CUB	6	CUB6	2005	32.29354182	0.397907384	2.868035286	1.808304292	0.054096361	1.373277581	0.150934856	0.388265829	0.016798577	0.006843197	0	0.001055418	0.07467236	0.28014852	0.001201615	-0.008084866	0.082387212	-0.017575167	0	0	0	0	13.02493311
CUB	7	CUB7	2005	33.70487413	0.343417968	3.712798738	2.227671078	0.051826908	2.389706244	0.176444391	0.286536697	0.18214783	0.015897977	0	0.002847266	0.0115197	0.31839698	0.000498791	-0.019242055	0.066775934	0.001075856	0	0	0	0	13.87383626
CUB	8	CUB8	2005	29.88315763	0.398116809	2.907188091	1.592700087	0.040865244	1.543393097	0.108003869	0.312369398	0.021278374	-0.053207876	0	0.017111061	0.031774273	0.411393841	0.001289598	-0.01610804	0.0788108	-0.000729982	0	0	0	0	13.61133948
CUB	9	CUB9	2005	31.10548857	0.395282838	4.77122342	2.064202462	0.054436552	2.757960852	0.27820178	0.191868769	0.358114639	0.012698917	0	-0.004484007	0.002455528	0.14295731	-0.000331828	-0.006278764	0.070011716	0.005800727	0	0	0	0	12.98021749
CUB	10	CUB10	2005	33.72640663	0.375485832	4.322976257	2.843504556	0.086749243	2.9439351	0.322753467	0.327269668	0.207953637	0.001931144	0	0.002982757	0.024691877	0.109012134	0.00494067	-0.009816331	0.085949402	0.012888938	0	0	0	0	12.89866133
CUB	11	CUB11	2005	31.11428387	0.382171602	5.245422358	2.199975187	0.071966048	3.557305908	0.261502501	0.271019444	0.178844205	0.039705178	0	-0.023658023	0.013096246	0.251192976	0.001371718	-0.018286084	0.088232226	0.008574619	0	0	0	0	14.57413059
CUB	12	CUB12	2005	31.08948444	0.401252365	5.308520968	2.121120671	0.066004743	3.372809	0.306611018	0.164166802	0.31948356	0.020087759	0	-0.018637022	0.002195338	0.198423972	0.000354441	-0.002145881	0.06503029	0.007205582	0	0	0	0	13.65724593
CUB	13	CUB13	2005	29.7697304	0.437148024	4.390182646	1.521041994	0.0412746	1.787994972	0.301187157	0.101018062	0.112410299	0.01397757	0	-0.003152709	0.011007931	0.357462181	0.000830102	-0.00921357	0.059430811	-0.000630884	0	0	0	0	13.14838994
CUB	14	CUB14	2005	31.94142943	0.413073912	3.416218587	2.784840686	0.08182988	2.092562954	0.293697285	0.188062502	0.254718844	0.023828761	0.007810501	-0.026910318	0.024304574	0.218507745	0.003182555	-0.007931699	0.080698204	0.00247372	0	0	0	0	13.84873979
CUB	15	CUB15	2005	32.5496398	0.39740146	3.516375686	2.176183426	0.070242656	1.885635363	0.090873507	0.363047383	0.178069212	0.001758486	0	0.005877121	0.010936522	0.332530146	0.000263531	-0.003768876	0.071354446	-0.002608638	0	0	0	0	11.35593003
CUB	16	CUB16	2005	32.22402881	0.387516494	3.725860844	2.997007994	0.078179352	2.26463345	0.153781923	0.247078146	0.398934316	0.00551648	0	0.003282306	0.01027946	0.180663482	0.001473151	-0.011209739	0.093798763	0.007881587	0	0	0	0	12.78207802
DOM	1	DOM1	2005	31.8248593	0.408616321	2.632009483	1.725551428	0.053042899	1.453713352	0.038722226	0.290063597	0.013780615	-0.003811072	0	-0.001274302	0.01077042	0.602413679	0.001870029	0.001002083	0.062137433	0.006110762	0	0	0	0	12.25775575
DOM	2	DOM2	2005	34.03428298	0.384454888	2.983793838	1.665487969	0.04733995	1.544151203	0.141949954	0.278520606	0.074055615	0.01610353	0	0.011763998	0.007080741	0.284492833	0.002165469	0.002113911	0.082912651	0.00284219	0	0	0	0	10.87673377
DOM	3	DOM3	2005	30.22201089	0.394571963	2.76563706	1.272365635	0.057127541	1.518655653	0.030895194	0.548152742	0.014126686	0.002823321	0	0.001270494	0.021905943	0.266839091	-0.000952871	-0.002062032	0.082679194	-0.009040521	0	0	0	0	12.50415626
DOM	4	DOM4	2005	31.31285819	0.459307968	5.296771445	1.50572481	0.037814455	3.356210425	0.045872082	0.086090263	0.024495493	-0.000299073	0	-0.000341798	0.006152356	0.651822208	5.70E-05	0.003218594	0.044250904	-0.006898573	0	0	0	0	11.01021933
DOM	5	DOM5	2005	33.78900782	0.225494405	3.518399638	1.250437899	0.014933932	2.023163004	0.000276046	0.992017499	0	0	0.002530108	0	0	0.002423497	0	-0.002530108	0.065668122	-0.003056711	0	0	0	0	12.38671244
DOM	6	DOM6	2005	29.80290762	0.489425208	4.314442558	1.139959626	0.023290514	2.368167588	0.043738099	0.40214909	0.105505893	-0.000913497	0	0.002138413	0.054275935	0.382064028	-0.002678206	-0.002289673	0.061439601	0.000575135	0	0	0	0	12.84382585
DOM	7	DOM7	2005	29.58295613	0.502878795	3.629412574	1.534779592	0.040374976	1.719293534	0.074618374	0.146073808	0.045438327	-0.007328762	0	0.004512975	0.007830204	0.647997609	-0.000665374	-0.043876144	0.064341225	0.003332834	0	0	0	0	11.84222253
DOM	8	DOM8	2005	31.47801539	0.442544761	4.13864124	1.693203233	0.019561186	2.078565752	0	0.352503157	0	0	0	0	0.028844936	0.614809754	-0.00024949	0.001086243	0.057184023	-0.00274662	0	0	0	0	11.99378126
DOM	9	DOM9	2005	29.00927762	0.515274515	4.127800435	1.359746434	0.042513416	2.17550062	0.042576366	0.129401811	0.067871279	0.000126426	0	-0.020296226	0.048391959	0.697394653	-0.004561059	0.025275463	0.055399704	0.00584156	0	0	0	0	11.60920711
DOM	10	DOM10	2005	34.16328793	0.333861878	3.188713287	1.539153516	0.042280547	1.596358132	0.072272367	0.270261283	0.004845606	0.03162312	0	0.001852732	0.013301663	0.327806809	0.001203484	-0.016896279	0.095426591	0.001899091	0	0	0	0	12.10972573
DOM	11	DOM11	2005	29.66670774	0.474201409	2.497867541	1.345360481	0.026365115	1.132843028	0.031201169	0.388147313	0.022522213	0.000197041	0	0.000815657	0.007698335	0.480980988	0.000838569	0.005127641	0.058941289	0.001726928	0	0	0	0	10.27995988
DOM	12	DOM12	2005	32.9011599	0.370746909	3.900304204	2.105422634	0.058768075	2.308254877	0.309091159	0.1157957	0.019684444	-0.003040015	0	0.00141684	0.008280947	0.332654718	-0.000316382	0.006410168	0.052942335	0.002858771	0	0	0	0	11.46869334
DOM	13	DOM13	2005	31.49190929	0.364581091	2.527291677	1.316263704	0.048121771	1.252753193	0.038491348	0.724224105	0.070623552	-0.001587896	0	0.002971633	0.000370509	0.116857781	0.000192816	0.0002155	0.06199059	0.005648745	0	0	0	0	12.12072956
DOM	14	DOM14	2005	30.0919712	0.41639374	4.073605369	1.28847104	0.021945714	2.228193258	0.03458936	0.36955338	0.021781057	-0.000316736	0	0.008096305	0.021145415	0.549982536	0.000715911	-0.00868639	0.058791696	-0.00046039	0	0	0	0	12.66677226
DOM	15	DOM15	2005	28.11951428	0.480437194	3.366133819	0.888374913	0.017745764	1.858185477	0.022437797	0.244421095	0.078718608	-0.00095298	0	0.004746574	0.028962046	0.483325901	-0.000812477	-0.010684374	0.050350358	-0.003005894	0	0	0	0	11.89667283
DOM	16	DOM16	2005	29.40424777	0.438747654	3.926631014	0.97043081	0.024747677	2.28468933	0.001065664	0.528294103	0.042886819	-0.000515644	0	0.009659724	0.028424242	0.395670558	0.001316119	-0.010720477	0.040082265	0.002296764	0	0	0	0	11.42422355
DOM	17	DOM17	2005	31.63431827	0.41281798	3.626854894	1.423149559	0.013390554	1.762736267	0.042723129	0.25397879	0.063284511	-0.001268493	0	0.006349838	0.001467617	0.48780182	7.37E-05	-0.001954364	0.055577834	-5.25E-05	0	0	0	0	11.50189415
DOM	18	DOM18	2005	29.20129248	0.513374621	4.354657319	1.614656972	0.035626416	2.505769074	0.000549192	0.029633112	0.003122949	0	0	-0.00031183	0.037861687	0.926566478	-0.004295801	0.004556434	0.043799355	0.004297564	0	0	0	0	13.2507934
DOM	19	DOM19	2005	31.95250912	0.372073739	2.606211983	1.490420626	0.045571575	1.155167655	0	0.224448971	0	-0.000363716	0	0	0.012548192	0.508438205	0.004291845	0.00880192	0.086266903	0.007691526	0	0	0	0	10.96911837
DOM	20	DOM20	2005	32.77544729	0.38673063	2.806650635	1.699464934	0.058667361	1.493449065	0.079288297	0.388639511	0.022369681	0.019158744	0	-0.001133818	0.006640273	0.384197173	0.00023234	-0.016788877	0.07778016	-0.007124996	0	0	0	0	12.33420702
DOM	21	DOM21	2005	27.66558444	0.463972045	3.679361964	0.794178777	0.01301242	1.774944424	0	0.497747307	0.00065725	-0.000175267	0	0.000175267	0.048275684	0.433509459	0.00124491	0.007747822	0.044889992	-0.00413018	0	0	0	0	12.56425497
DOM	22	DOM22	2005	29.84922681	0.474773856	4.590272806	1.197632518	0.030493321	2.616314848	0.060996192	0.258491278	0.102711435	0.001870913	0	-1.67E-05	0.011714022	0.558242564	-0.001498951	0.00252601	0.047805349	0.005125151	0	0	0	0	10.90697295
DOM	23	DOM23	2005	30.84715043	0.475342146	4.270043152	1.655640156	0.024763268	2.122382251	0.003428135	0.130602198	0.002266468	0	0	0	0.045118157	0.817667081	-0.002542669	0.003216923	0.067465084	-0.005318495	0	0	0	0	12.10946827
DOM	24	DOM24	2005	26.92677816	0.497210068	3.111295094	1.209236563	0.020121449	1.706709042	0	0.18824354	0.005743517	-0.005069951	0	0.005069951	0.106914976	0.585511046	-0.001902369	-0.008401373	0.050246393	-0.003695577	0	0	0	0	13.74884005
DOM	25	DOM25	2005	30.43851068	0.430965144	3.556171958	1.328029525	0.037494921	2.032573098	0.047054587	0.450684212	0.011828167	-0.002735348	0	0	0.041702428	0.378130721	-0.003206494	0.02022477	0.056518517	0.001072199	0	0	0	0	14.64133519
DOM	26	DOM26	2005	27.91328775	0.437382569	3.209233169	1.579893891	0.044306801	1.688782054	0	0.20082338	0	0	0	0	0.065450827	0.697696372	0.005441124	-0.031899411	0.049153678	-0.003661554	0	0	0	0	12.00805093
DOM	27	DOM27	2005	33.06032687	0.380924975	3.238482196	2.284508201	0.060526967	1.8541451	0.213230869	0.362181904	0.080271977	0.00695506	0	-0.005637368	0.007338955	0.204868196	0.001065221	0.000338934	0.0699731	0.016015922	0	0	0	0	11.02096845
DOM	28	DOM28	2005	31.37097228	0.389461165	2.702209898	1.780822894	0.059562378	1.436578092	0.07043811	0.641590036	0.083055738	0.001581673	0	0.002723229	0.000165044	0.186054316	0	-0.001774225	0.05875369	0.015120578	0	0	0	0	13.78580704
DOM	29	DOM29	2005	31.75390256	0.437643862	5.042769733	1.298866737	0.034827253	3.077100883	0.017932838	0.145172647	0.003922808	-0.000560401	0	0	0.021726323	0.539077206	0.000675355	0.004425732	0.035095137	-0.005005748	0	0	0	0	12.55795808
DOM	30	DOM30	2005	32.12393894	0.391620462	4.203029706	1.442798712	0.019877205	2.281973602	0.000260782	0.686617394	0.010869276	0	0	0.000552784	0.006997951	0.293349237	0.000226807	0.000276392	0.068326235	0.009575951	0	0	0	0	11.33956777
DOM	31	DOM31	2005	32.59608557	0.311576233	3.49428427	1.336510253	0.024857052	1.974081676	0.01566979	0.857679125	0.010128123	0.005305918	0.003015858	0.001092315	0.001723994	0.10585185	2.94E-05	-0.003434412	0.07652991	0.002053687	0	0	0	0	12.34654057
DOM	32	DOM32	2005	32.10258161	0.436036771	4.226606408	1.245621355	0.023117649	2.178912484	0.047244251	0.519253923	0.137100867	-0.000104479	0	0.005801053	0.001835839	0.282087384	-9.95E-06	-0.006174191	0.044377754	-0.005368325	0	0	0	0	11.30056317
ECU	1	ECU1	2005	26.29814698	0.307499044	1.852753958	1.348873738	0.022272664	0.415272121	0	0.596257221	0.000202038	0	0	-7.30E-05	0.007089564	0.339537842	0.000469249	-0.002811581	0.060332124	-0.001705711	0	0	5	1	13.42158643
ECU	2	ECU2	2005	26.46321869	0.298478159	1.558669145	2.346010062	0.046348128	0.277004975	0.103634942	0.177605126	0.062144641	0.003617284	0	-0.013359231	0.043947229	0.576268194	-0.015790934	0.025502611	0.055091071	0.004146044	0	0	2	1	12.06593639
ECU	3	ECU3	2005	25.51587036	0.334273887	1.716709773	1.623478421	0.038572161	0.418642624	0.022058474	0.386223253	0.030595195	-0.004882086	0	-0.00361108	0.009902754	0.492409604	0.000930487	0.019013605	0.066478061	0.004749551	0	0	1	1	12.31921833
ECU	4	ECU4	2005	22.20163352	0.400315386	3.386877493	1.408593407	0.020787152	0.734181001	0	0.421104205	0	0	0	0	0.022485331	0.461592875	0.000429065	-0.010280168	0.071820558	0.001874536	0	0	10	1	11.91045009
ECU	5	ECU5	2005	29.50971628	0.22432898	2.317259072	1.630706689	0.020594512	0.309035747	0.022386985	0.537806203	0.013106233	0.002745127	0	0.000395101	0.00473092	0.345383906	0.000504165	0.000347771	0.057899693	-0.003544697	0	0	4	1	12.9652949
ECU	6	ECU6	2005	28.28961712	0.278465991	2.079940354	1.702010639	0.026011505	0.385374638	0.041939589	0.380757558	0.059661633	-0.003581292	0	-0.001115596	0.025588136	0.369688111	-0.003972889	0.00942565	0.058672108	-0.000207517	0	0	4	1	12.8578852
ECU	7	ECU7	2005	28.34463926	0.302905615	0.80282079	0.319895689	0.045038111	0.502480245	0.026454961	0.569653861	0.008509643	-1.00E-04	0	0.00021228	0.011959956	0.309900536	0.000970641	0.007528235	0.084420963	0.000581277	0	0	1	1	13.26209901
ECU	8	ECU8	2005	26.72523495	0.391532717	2.408378769	1.001995725	0.042956518	1.687636348	0.009156073	0.308217513	0.004892187	-0.002378984	0.021212445	-0.006994952	0.096149469	0.532929379	-0.031111587	0.021420582	0.079183475	-0.012998501	0	0	4	1	13.02516849
ECU	9	ECU9	2005	27.84990144	0.219940837	0.119633746	1.187845274	0.026900382	0.08423877	0	0	0	0	0	0	3.79E-05	0.712775631	-0.00015155	0.001326059	0.104193545	-0.004697275	0	0	0	0	10.07880782
ECU	10	ECU10	2005	31.83164448	0.231819616	0.996157705	1.340729723	0.030165497	0.676267923	0.06965708	0.72341403	0.032645429	-0.010327047	0.010570305	-0.007913222	0.000693791	0.114494279	-0.000133032	0.007165711	0.086443819	-8.29E-05	0	0	3	1	15.05823956
ECU	11	ECU11	2005	28.54077075	0.31299516	2.309919587	1.890392993	0.024473082	0.439676658	0.050806605	0.469519943	2.30E-05	0.000755941	0	0	0.018923806	0.306055112	0.000229769	0.002364327	0.062432386	-0.007555338	0	0	10	1	12.85054244
ECU	12	ECU12	2005	27.81762169	0.331891429	1.450841803	1.983639877	0.037888948	0.538531926	0.003193089	0.423154213	4.11E-06	0.000476703	0	0	0.00985666	0.450166024	0.001156827	-0.00306364	0.062971196	-0.004279534	0	0	1	1	12.96252334
ECU	13	ECU13	2005	30.42602384	0.363933907	1.276213325	1.715227065	0.036981204	0.735004439	0.098491797	0.259505939	0.15374755	-0.008736173	0	-0.023815816	0.010758191	0.440375562	-0.000936275	0.033227589	0.053747406	-0.00577538	0	0	3	1	13.50887551
ECU	14	ECU14	2005	29.820048	0.344891714	1.336706698	1.675725936	0.065003305	1.041028837	0.018963686	0.447607389	0.023996456	0.005036828	0.000112952	-0.008045938	0.001401411	0.446348013	-0.000802159	-0.004387525	0.065005062	-0.007381377	0	0	4	1	14.08786021
ECU	15	ECU15	2005	23.82591513	0.472692251	5.286373629	0.553313982	0.014502803	0.816072792	0	0.10378105	0	0	0	0	0.525501688	0.354618742	-0.003616603	0.003400225	0.108203868	-0.001670475	0	0	14	1	11.86810598
ECU	16	ECU16	2005	23.19463331	0.457775874	5.75342085	0.371276343	0.010972705	0.713641476	0	0.392746015	0.009943157	-1.74E-05	0	-8.69E-06	0.293540424	0.233716342	0.001564483	-0.002190276	0.108814656	-0.009810232	0	0	15	1	11.53169687
ECU	17	ECU17	2005	26.74562926	0.499348962	7.33920265	0.588402952	0.010351975	0.740997645	0	0.398746427	0	0	0	0	0.391741571	0.154037952	-0.024224266	0.023053346	0.033787839	-0.001276625	0	0	16	1	11.76023346
ECU	18	ECU18	2005	25.10144243	0.484251234	6.329663376	0.229072367	0.012635984	0.787795287	0	0.46862537	0	0	0	0	0.412388985	0.118203653	0.00093839	-0.000960733	0.028612838	-1.94E-05	0	0	15	1	11.27532721
ECU	19	ECU19	2005	27.71679104	0.277314467	2.096633933	1.423301553	0.018952194	0.351620242	0.010582954	0.787586045	0.035199615	0.00120945	0.000328643	-0.00112119	0.005715376	0.142170078	-0.001167831	0.002459442	0.075421871	-0.005980518	0	0	11	1	14.71111251
ECU	20	ECU20	2005	30.77458252	0.124043155	0.488058413	0.673221345	0.012365473	0.378443022	0.012524643	0.666525998	0.000320355	-0.003893544	7.39E-05	-0.000720798	0.00129066	0.031927674	-0.000261828	-0.003973632	0.097001465	-0.00624461	0	0	2	1	12.59807518
ECU	21	ECU21	2005	28.6104381	0.350504092	1.989740276	1.47175326	0.030485531	1.266113587	0.076480653	0.009680179	0.003055629	-0.002807756	0	-0.009041853	0.008943143	0.901460911	-0.005819514	0.017526542	0.050442978	-0.015603321	0	0	4	1	12.90042066
ECU	22	ECU22	2005	26.78151632	0.500095763	7.744823885	0.542519166	0.010026519	1.349354901	2.15E-05	0.363690502	1.07E-05	0	0	-5.37E-06	0.371571741	0.241587622	-0.008052921	0.020349586	0.081507444	-0.005592335	0	0	18	1	12.01279342
ECU	23	ECU23	2005	28.68217589	0.27765425	2.722967027	2.075704312	0.015332106	0.340147204	0.002245994	0.633200075	0.007102247	0	0	-0.000208674	0.004982556	0.326350068	-6.22E-05	0.000344129	0.068029927	-0.001863546	0	0	8	1	13.08313849
ECU	24	ECU24	2005	22.55276344	0.423361169	2.945291891	0.720879826	0.012454542	0.766061705	0	0.12537501	0	0	0	0	0.32444458	0.514757156	2.03E-05	-0.000972999	0.084574849	-0.003639696	0	0	3	1	11.37449103
GLP	1	GLP1	2005	27.93727343	0.428719281	1.86405684	0.608871687	0.018875243	0.854668729	0.152438787	0.253605191	0.020168264	-0.041214257	0	0.00682028	0.085536325	0.202287297	-0.001944007	0.017359531	0.062436115	0.001629423	0	0	0	0	12.07907207
GLP	2	GLP2	2005	28.513265	0.4243945	1.854736257	0.504576702	0.019532087	0.829477255	0.157002506	0.448807769	0.078645434	-0.062229154	0	0.032158363	0.007550189	0.245659352	0.000134027	0.038039306	0.065539431	-0.002819525	0	0	0	0	12.52312309
GTM	1	GTM1	2005	26.71466174	0.496338326	4.739427176	1.790397706	0.014529024	3.108913917	0.023468334	0.023463338	0.010359319	-0.000144879	0	-0.001070103	0.14097886	0.734687332	-0.007462746	0.008776645	0.038374702	-0.006683119	0	0	3	1	13.77876929
GTM	2	GTM2	2005	30.51895043	0.380497739	2.831972914	3.314956101	0.055091009	1.827565601	0.204545777	0.029031228	0.000251952	0.003892832	0	-0.002214336	0.055766501	0.664971611	0.002189496	-0.006405252	0.061015764	-0.003817634	0	0	3	1	12.53817764
GTM	3	GTM3	2005	26.0399702	0.357581508	4.132195935	3.089163417	0.050711848	2.558281329	0.246441552	0.108697514	0.030310608	-0.00112363	0	0.000215819	0.068861742	0.541956281	-0.004326661	0.001533001	0.056443736	-0.000975736	0	0	2	1	12.87306728
GTM	4	GTM4	2005	31.6454563	0.382770702	4.211501381	3.257240102	0.058122839	2.928831092	0.092578146	0.111765057	0.002444635	0.00077016	0	0	0.001647148	0.685191074	-0.000655878	-0.018458985	0.049239908	-0.006057132	0	0	2	1	13.26941544
GTM	5	GTM5	2005	33.70034268	0.357862869	3.134476681	3.897088246	0.082241967	2.193227637	0.041627633	0.032518488	0	0.008767483	0	0	0.018686696	0.725116551	0.003317426	-0.042889577	0.061089142	-0.000292152	0	0	3	1	13.47794937
GTM	6	GTM6	2005	32.06042113	0.423200677	5.372039848	2.364904872	0.055635734	3.263157876	0.171558112	0.142547202	0.377860948	-0.002692576	0.001939418	-0.005916314	0.004833563	0.269520498	-0.000340488	0.007199271	0.053759014	-0.001138368	0	0	2	1	13.64787479
GTM	7	GTM7	2005	30.45751797	0.282375171	3.492741444	2.531643934	0.039296108	2.253782088	0.021307708	0.715945416	0.002688556	-0.000115705	0.001110589	-0.000255402	0.005298152	0.247940839	-0.000305814	-0.000543603	0.065167149	-0.000257387	0	0	3	1	12.54791289
GTM	8	GTM8	2005	25.76031227	0.368529701	3.46359109	2.757457656	0.036672742	2.023372015	0.029279567	0.032140492	0.011625132	0.003190722	0.000949173	0.008047412	0.150612806	0.686908834	-0.010305049	-0.002933319	0.077902226	-0.004610218	0	0	3	1	12.5871196
GTM	9	GTM9	2005	29.44434477	0.474252247	4.080868976	1.607919583	0.015135546	2.395309296	0	0.085579147	0	0	0	0	0.088356639	0.65598892	-0.000194007	0.011908095	0.04899289	-0.0004455	0	0	3	1	13.72457354
GTM	10	GTM10	2005	29.6226522	0.356996111	3.57014443	3.525955341	0.063916731	2.495782432	0.096759262	0.108739649	0	-0.000574599	0	0	0.007817737	0.727394322	0.000932127	-0.002761267	0.054636892	-0.003420992	0	0	3	1	12.65100402
GTM	11	GTM11	2005	32.86001278	0.388677733	4.413680587	3.373331396	0.085473276	2.954134958	0.129481261	0.063176389	0.000286564	-0.005334034	0	0	0.009790591	0.712620258	0.001604756	-0.004549443	0.068971984	-5.49E-05	0	0	2	1	12.89588483
GTM	12	GTM12	2005	30.93201344	0.466142253	4.488458991	3.030231357	0.036650776	2.85363873	0.000523876	0.034489912	1.68E-05	-2.10E-05	0	1.68E-05	0.052672607	0.65768673	-0.006680469	0.008136845	0.051588077	0.018044149	0	0	2	1	12.4225405
GTM	13	GTM13	2005	27.25504357	0.338598033	5.613521252	3.095577729	0.045438097	3.288607065	0.234097229	0.217918039	0.070954623	-0.007447157	0	-0.001967542	0.040412623	0.435374058	-0.002311313	0.010975079	0.083614289	0.002241221	0	0	2	1	13.01350412
GTM	14	GTM14	2005	26.72556878	0.380968916	3.063299917	2.848122622	0.039221827	1.86760008	0.058529353	0.032992992	0.013531076	0.000846066	0	-0.000142407	0.128344774	0.714844573	-0.001559299	-0.002234237	0.089315373	-0.006932371	0	0	3	1	12.95853143
GTM	15	GTM15	2005	32.28814859	0.425379702	6.811394733	2.213185487	0.051463956	4.014942269	0.018391772	0.069829983	0.027970757	0.00031193	0	-0.001314347	0.005772224	0.77614006	-0.00179587	0.001005445	0.065840396	-0.006069863	0	0	3	1	12.18106889
GTM	16	GTM16	2005	26.00681443	0.36058952	4.386463488	2.496801138	0.044521026	2.694819986	0.127141778	0.108074675	0.028374657	-0.000903992	0	4.16E-05	0.024815187	0.711593703	-0.001403567	0.002265928	0.039508926	0.000442726	0	0	2	1	13.22603441
GTM	17	GTM17	2005	25.71536532	0.381643384	5.424853757	2.302128514	0.024682069	3.099886	0.090028763	0.030044417	0.097636133	0.004026691	0	-0.000416988	0.121378324	0.635056206	-0.00897153	0.006581831	0.075550054	-0.003053118	0	0	2	1	12.7222069
GTM	18	GTM18	2005	30.51655203	0.433390866	4.394958635	2.365513022	0.059631477	2.843319473	0.053344595	0.016915517	0.061046303	0.005393763	0	-0.002836796	0.016879576	0.843552644	-0.003707089	0.001838141	0.055965725	-0.002396563	0	0	2	1	11.85533358
GTM	19	GTM19	2005	23.15915483	0.335539531	5.8612287	2.069217558	0.042478053	3.330218828	0.139088699	0.109955977	0.034486012	-0.010421038	0	0.000223468	0.10692675	0.585758163	-0.001544409	0.002994465	0.081934014	-0.007708554	0	0	2	1	13.39248656
GTM	20	GTM20	2005	30.59378687	0.466193613	7.296422957	1.787155448	0.027621194	4.351948252	0.041562398	0.103088232	0.326984554	-0.000901044	0	-0.010162328	0.045032118	0.475869487	-0.001388691	0.022371571	0.056308149	-0.005589928	0	0	2	1	14.84610788
GTM	21	GTM21	2005	25.59219969	0.30227717	3.648904451	3.989984276	0.047564967	2.217001407	0.228433415	0.057910762	0.001410224	-0.010663675	0	-0.000327373	0.060628191	0.63963966	0.001366727	0.009896751	0.035286631	-0.00867539	0	0	2	1	13.84243484
GTM	22	GTM22	2005	33.38746384	0.392555037	4.354214914	3.348071833	0.06823052	2.952816858	0.107108119	0.141483755	0	0.020675147	0	0	0.030737504	0.530055119	-0.001391161	0.00086712	0.068656213	-0.009678884	0	0	3	1	12.85510504
GUF	1	GUF1	2005	28.10233505	0.383212161	3.101229785	1.261961891	0.012565575	1.518479777	0	0.698928915	0	0	0	0	0.046434928	0.180515065	-0.001531032	0.003221547	0.03546963	-0.003569248	0	0	8	1	11.84471753
GUF	2	GUF2	2005	26.55932527	0.416549763	4.003087085	0.66013827	0.004156041	0.954540652	0.007423347	0.33871091	0	-0.001718957	0	0	0.181725578	0.099164714	-0.014604767	0.022881226	0.025254235	-0.004934997	0	0	8	1	11.06895899
GUY	1	GUY1	2005	26.28708674	0.501725208	3.533337991	0.15249079	0.001189471	0.434933881	0	0.020121975	0	0	0	0	0.860816533	0.075127219	-0.020898885	0.021520413	0.026242665	0.002026158	0	0	6	1	10.21280732
GUY	2	GUY2	2005	25.33357846	0.378636482	4.669135014	0.437272786	0.005909393	0.412840483	0	0.497188517	0	0	0	0	0.278188813	0.13357009	-0.002022295	0.00231824	0.042023874	-0.001246805	0	0	7	1	9.938426797
GUY	3	GUY3	2005	29.46029952	0.310429915	3.919248627	0.451848676	0.015276806	0.801407521	0.01397737	0.64496129	0.054473756	-0.00595857	0	0.028144667	0.007687231	0.270112186	-2.90E-05	-0.01672005	0.073680116	0.008648822	0	0	8	1	12.68851123
GUY	4	GUY4	2005	28.61354377	0.358479183	2.907221525	0.778927753	0.013791382	0.377638407	0.080104935	0.387787507	0.130501317	-0.004153674	0	0.00173741	0.060141984	0.280102634	-0.000575301	0.012472529	0.032449697	-0.002367802	0	0	8	1	11.40578074
GUY	5	GUY5	2005	27.98748872	0.370091283	3.845555137	0.33658496	0.008495407	0.587897478	0.205763718	0.106981982	0.10744267	-0.014250614	0	0.007800983	0.164670352	0.292618755	-0.003286241	0.0124181	0.064352234	0.005715623	0	0	7	1	11.55258075
GUY	6	GUY6	2005	28.76574221	0.354631245	3.25183979	0.770022959	0.012924792	0.312205045	0.278610715	0.030556121	0.099348136	-0.001446323	0	-0.001242616	0.027276431	0.496842534	-0.001568548	0.001120391	0.053981667	-6.99E-05	0	0	8	1	10.86282139
GUY	7	GUY7	2005	27.99857675	0.387067075	3.134580168	0.470294908	0.008836361	0.481933098	0.243381266	0.034157595	8.96E-05	-0.004009318	0	8.96E-05	0.305738476	0.090108856	-0.000739148	0.00468127	0.042084528	0.000626888	0	0	6	1	10.7960096
GUY	8	GUY8	2005	27.86748196	0.381776567	3.776917521	0.776242803	0.011062851	1.465505425	0	0	0	0	0	0	0.258576052	0.30021575	1.96E-16	0.00420712	0.054077125	-0.001659839	0	0	9	1	9.167664602
GUY	9	GUY9	2005	27.66817323	0.401365899	4.323951549	0.669417447	0.009352142	0.906615439	0	0.66529338	0	0	0	0	0.022697613	0.221295325	-0.000255892	0.000997978	0.033448179	-0.000368441	0	0	8	1	10.61787739
GUY	10	GUY10	2005	31.54049941	0.311238848	4.103193183	1.212840734	0.01308873	1.84824819	0	0	0	-8.40E-05	0	0	0.037536214	0.122307595	0.003568879	-0.002813117	0.084164663	-0.004872785	0	0	10	1	10.13378016
HND	1	HND1	2005	28.59036191	0.506259418	4.05387873	0.993160152	0.016549238	1.931854339	0.002701611	0.399007205	0.00029047	-0.001518476	0	5.43E-05	0.035574364	0.522813738	-0.002158455	0.00748847	0.05078511	-0.002036922	0	0	3	1	12.78208756
HND	2	HND2	2005	34.8145702	0.42014009	6.242591082	3.770409119	0.080248585	3.732306959	0.24552264	0.132482147	0.037952342	-0.006320865	0	0.000624522	0.001834777	0.551098345	6.79E-05	-0.001225771	0.096090204	-0.000681815	0	0	2	1	12.19235862
HND	3	HND3	2005	29.04735592	0.522490099	4.693169976	1.702337991	0.017171652	2.199891805	0.00353506	0.183385219	0.000345196	-0.000415513	0	0.000137439	0.096622835	0.589479202	-0.001153849	0.006382924	0.035312858	-0.001204306	0	0	3	1	10.87485858
HND	4	HND4	2005	31.03077814	0.386267704	3.951333104	2.792498712	0.047164354	2.258310561	0.079734523	0.216555945	0.012695429	0.000333866	0	0.001826696	0.011944761	0.586182185	0.000250931	-0.027708783	0.054024627	-0.00142566	0	0	3	1	11.9625693
HND	5	HND5	2005	29.55874287	0.435342077	4.402853049	2.636639923	0.03228628	2.966671882	0.013056019	0.042862203	0	-0.000265675	0	0	0.006462224	0.853714387	-0.000409898	0.009447902	0.049232169	-0.001332134	0	0	2	1	12.4821356
HND	6	HND6	2005	31.23665725	0.438656348	3.923732426	1.989335623	0.021871265	2.341859985	0.035742622	0.651148088	0.009167727	0.010101934	0.000728287	0.000568419	0.008888123	0.243585881	9.47E-05	0.001538152	0.059548336	0.004530861	0	0	3	1	11.73007415
HND	7	HND7	2005	30.75945304	0.405907438	3.398965885	3.341897724	0.067422676	2.108846208	0.136131148	0.033971847	5.94E-05	-0.000688891	0	0	0.005246167	0.708987161	-0.000262838	0.007268326	0.070803484	-0.012358957	0	0	3	1	12.97986547
HND	8	HND8	2005	32.31507105	0.284106744	3.525243774	2.90152233	0.045658124	2.043595797	0.011321627	0.70479162	0	9.78E-05	0	0	0.005625243	0.227470445	0.001174466	-0.000518315	0.051966264	0.003381169	0	0	3	1	12.77180759
HND	9	HND9	2005	28.7768666	0.384065796	5.506435786	1.554035236	0.014418512	2.744317134	0	0	0	0	0	0	0.226482278	0.558319437	-0.002896225	0.003748793	0.112991201	0.005534692	0	0	3	1	11.88000981
HND	10	HND10	2005	28.33016586	0.400986045	4.82542246	2.240283993	0.040795583	2.93253665	0.012855653	0	0	0.004980331	0	0	0.046102624	0.868591921	0.000548982	-0.002235422	0.051001887	-0.001353629	0	0	2	1	13.06964214
HND	11	HND11	2005	26.64560086	0.39739151	3.796471745	0.790163781	0.009142842	2.609569285	0	0	0	0	0	0	0.365144085	0.310981321	-0.013582016	0.014215659	0.062076424	-0.000344523	0	0	0	0	12.79001187
HND	12	HND12	2005	28.94499722	0.394560814	5.134123536	2.31855216	0.042236886	3.007788436	0.109295943	0.049429081	0.000323495	0	0	0	0.012505118	0.749179889	0.000187021	0.000288113	0.047415877	-0.000278698	0	0	2	1	12.46929461
HND	13	HND13	2005	29.55130733	0.414004612	4.549799102	2.482156517	0.043224542	2.979811454	0.006250824	0	0	0.000190485	0	0	0.01339253	0.959189415	-0.000972937	0.008935191	0.04851147	-0.002662975	0	0	2	1	12.92603792
HND	14	HND14	2005	28.48691878	0.402456495	4.452476724	2.342441098	0.039306584	2.938575362	0.078164734	0	0	-0.010536185	0	0	0.012451855	0.788696198	-0.001470479	-0.001423262	0.04290769	-0.006695069	0	0	2	1	12.65079741
HND	15	HND15	2005	30.46316144	0.42947179	3.734541361	2.922538399	0.056001971	2.038451836	0.098990751	0.015937055	0.000709814	0.001134972	0	-9.12E-06	0.034685994	0.699329053	-0.000897759	0.013661636	0.066069306	-0.001173006	0	0	3	1	14.07124973
HND	16	HND16	2005	30.14366221	0.458435783	4.637736709	2.827321452	0.041008761	3.049339814	0.016327234	0	0.000112007	8.83E-05	0	0	0.047572993	0.79363281	0.001130844	-0.000133547	0.042885799	0.00292863	0	0	3	1	12.81279212
HND	17	HND17	2005	34.87626806	0.396617647	6.093613915	3.370283869	0.080798172	3.740120648	0.298832342	0.018492991	0.000228058	-0.02182771	0	0	0.026191224	0.583646702	0.001778854	0.021244894	0.07693414	-0.001623953	0	0	2	1	14.03589538
HND	18	HND18	2005	31.81810755	0.44680009	3.937192973	2.752104595	0.044434793	2.335223576	0.034538685	0.273712586	0.001292074	0.005819909	0	-0.005093416	0.014061462	0.481892642	0.000283587	0.013043416	0.059286527	0.008638395	0	0	3	1	11.27310747
HTI	1	HTI1	2005	34.52086641	0.364933912	4.800121111	2.59482569	0.05821918	3.084509264	0.590808903	0.009602212	0.205106229	0.0051068	0	0.000372832	3.57E-05	0.130749793	0	-0.005192509	0.054043016	0.003375719	0	0	0	0	13.36637657
HTI	2	HTI2	2005	27.99776686	0.474007771	2.935418363	1.019469974	0.029040077	1.700412438	0	0.076733707	0	0	0	0	0.026861609	0.822501232	-0.002152026	0.009307456	0.042600841	0.000636777	0	0	0	0	13.40730834
HTI	3	HTI3	2005	33.87105753	0.347600157	5.466669862	2.14198835	0.051952799	3.681319584	0.508800816	0.221437685	0.097411395	0.004968062	0	0.000774764	0.000186254	0.106301782	1.16E-05	-0.003168255	0.072079657	-0.000517386	0	0	0	0	12.89024984
HTI	4	HTI4	2005	30.31085188	0.428871862	3.405267004	1.704027822	0.055363396	1.93212874	0.050690546	0.003327776	0.108836342	-0.000309561	0	0.002595794	0.003008542	0.759300522	0.000506261	0.001802545	0.060374155	0.010987333	0	0	0	0	14.19374909
HTI	5	HTI5	2005	31.01664867	0.443677818	4.900031572	1.432311554	0.031937338	3.118264185	0.041218202	0.140322683	0.048878222	-0.00112865	0	0.001485483	0.000216743	0.699977268	-1.85E-05	0.004601827	0.056355042	0.002617215	0	0	0	0	12.5454444
HTI	6	HTI6	2005	30.67270668	0.415919451	2.397484388	1.509098218	0.026109973	1.494525747	0.300529481	0.084052652	0.005624479	0.013908138	0	-0.00861837	0.009974031	0.310525377	0.0023497	0.00027416	0.068057462	-0.006762987	0	0	0	0	12.73148024
HTI	7	HTI7	2005	29.75814667	0.435611702	4.462484484	1.252799662	0.023440004	2.833917044	0.039552288	0.228549095	0.06397986	0.000274248	0	0.002758913	0.015166829	0.622204624	0.000575201	-0.005080261	0.057731987	0.001906176	0	0	0	0	13.32401797
HTI	8	HTI8	2005	32.88411668	0.301243646	3.85176344	1.497051188	0.038230637	2.21982737	0.125810782	0.655203625	0.039024389	-0.000389164	0	0.001480136	0.000238582	0.139525001	6.04E-05	0.002035188	0.068163379	0.005671956	0	0	0	0	13.71592211
HTI	9	HTI9	2005	30.49997504	0.415225137	2.971485455	1.636017414	0.043381245	1.518984899	0.074185601	0.06288651	0.111264493	-0.001575162	0	0.005866	0.002868672	0.551313591	0	0.011639855	0.057719263	0.008014716	0	0	0	0	15.04495021
HTI	10	HTI10	2005	31.49311344	0.397743239	3.038423134	1.440694054	0.046440183	1.536920756	0.15066356	0.071864701	0.2146243	-0.001366973	0	0.005322354	0.001440422	0.477269481	-0.000100653	0.004121322	0.065347431	0.008460799	0	0	0	0	13.21579297
MEX	1	MEX1	2005	37.96790584	0.186807302	1.025353603	3.53356537	0.033406142	0.58109655	0.216486875	0.646782916	0	-0.011297543	0.001136291	0	0	8.31E-05	0	-8.07E-06	0.046980851	-0.006401321	0	0	0	0	13.97791255
MEX	2	MEX2	2005	39.06386375	0.147907939	0.414216216	3.463572131	0.005652917	0.0437037	3.02E-06	0.422937784	0	-1.51E-06	0	0	3.93E-05	0.006357251	1.06E-05	-2.27E-05	0.043673796	-0.012913353	0	0	0	0	14.02447234
MEX	3	MEX3	2005	35.10486863	0.151142053	0.593116144	5.493550673	0.023080208	0.203310477	0.040967418	0.748228004	0	0.001487298	0.000991232	0	0	0.000957941	0	-4.74E-05	0.050412391	0.010394308	0	0	0	0	15.50327295
MEX	4	MEX4	2005	32.20788032	0.355515274	4.635813534	2.815612409	0.051967637	3.104882161	0.096624743	0.447431996	0.000610659	0.00103265	0	0.000112754	0.044777919	0.283346767	-6.59E-05	-0.000188668	0.073800722	0.002800969	0	0	2	1	14.99295381
MEX	5	MEX5	2005	30.08806826	0.413465977	4.384065176	2.542509555	0.049996654	2.903830315	0.130217274	0.252920214	0.048792143	-0.000614037	0.001886344	-0.000688924	0.053276453	0.43690323	-0.002616785	-0.000103212	0.082285238	-0.003777299	0	0	3	1	14.85187216
MEX	6	MEX6	2005	36.0841133	0.146683143	1.005661075	6.300209237	0.018357416	0.502841433	0.047770992	0.69431189	0	0.002788342	0.001144222	0	0.000701704	0.055181565	4.62E-05	-0.000161781	0.061872238	0.000650458	0	0	0	0	15.798895
MEX	7	MEX7	2005	38.47789384	0.165433207	1.065958436	4.399319722	0.016093851	0.52327762	0.021361895	0.657645195	0	-0.00037721	0.000148221	0	2.10E-05	0.002375681	5.92E-07	4.41E-05	0.052791638	-0.007546193	0	0	0	0	16.545264
MEX	8	MEX8	2005	35.71188329	0.318661795	2.206419573	2.397424556	0.060967558	1.442196342	0.195789513	0.629222362	0.066413811	0.008256081	0.000389411	-0.003852743	0.010907784	0.088496118	0.000330928	-0.004958213	0.076813114	-0.001904124	0	0	0	0	15.2469974
MEX	9	MEX9	2005	35.33903024	0.141095994	1.468840701	2.794095	0.02228834	0.782878568	0.027122053	0.953681262	0	-6.73E-05	0	0	0.000118387	0.009328991	7.95E-07	5.42E-20	0.073349602	-0.00073412	0	0	0	0	14.38263256
MEX	10	MEX10	2005	36.73346679	0.193528677	1.479719774	3.972403615	0.034320129	0.835855271	0.106938301	0.382020702	0	-0.001822516	0	0	0.007124245	0.114573574	0.000320335	-0.001043915	0.076399445	0.003820119	0	0	0	0	13.83349302
MEX	11	MEX11	2005	36.9453536	0.228236911	1.299687415	3.161590583	0.041068572	0.761869312	0.28341765	0.590180469	0.002606573	-0.0073084	0.000218847	0.00065063	0.000234889	0.008302329	-3.71E-06	0.000293147	0.066809271	-0.001649325	0	0	0	0	15.36531259
MEX	12	MEX12	2005	33.6262752	0.336582021	3.11353876	3.11464969	0.073850633	2.373729167	0.239821655	0.300232795	0.025573988	-7.51E-05	0.000731041	-0.001044344	0.02495871	0.339165265	0.000607543	-0.007189395	0.080657927	-0.00133678	0	0	0	0	13.3716159
MEX	13	MEX13	2005	33.29178292	0.283552496	1.296842726	3.332474104	0.041359867	0.750370135	0.173088659	0.20517625	0.003592645	-0.004764437	0.000984188	0.000243264	0.017470147	0.28128446	-0.001181942	0.002922441	0.118423997	-0.000925815	0	0	1	1	15.09730652
MEX	14	MEX14	2005	36.62564135	0.229388429	2.051487341	3.541642869	0.050467502	1.491713691	0.258172184	0.634541068	0.001747939	-0.005961812	0.000441242	-0.000112266	0.00515476	0.033459079	1.60E-05	-0.001125936	0.088516897	-0.003825408	0	0	0	0	15.60196297
MEX	15	MEX15	2005	33.81745146	0.195337976	1.473637978	3.244658984	0.041082654	0.776587356	0.196075064	0.67695301	0.002141864	-0.004189414	0.001253926	-3.30E-05	0.00422842	0.038334212	7.30E-05	-0.000139602	0.074821291	0.000885933	0	0	0	0	14.44630222
MEX	16	MEX16	2005	33.51825987	0.289449991	2.180229581	3.627523261	0.059545555	1.461812061	0.290460737	0.433488957	0.030416638	-0.005281594	0.000702619	0.000188799	0.01173031	0.185969036	6.56E-05	-0.003451829	0.08296836	0.000592085	0	0	0	0	14.11528845
MEX	17	MEX17	2005	36.04325899	0.295383876	1.990558157	3.652454254	0.067596243	1.362908267	0.337027682	0.524507796	0.002174808	-0.003858296	0.000541232	-0.000467404	0.00692112	0.110932376	-0.000283874	-0.000787153	0.06993582	0.000457063	0	0	0	0	14.71616731
MEX	18	MEX18	2005	34.71802062	0.316693932	4.039314853	2.872405766	0.055516325	2.984703119	0.388572026	0.411662664	0.036565331	0.002980934	0	-0.003300222	0.011428883	0.131964305	0.000580359	-0.000935124	0.08008076	-0.0028629	0	0	0	0	14.8114195
MEX	19	MEX19	2005	35.29238879	0.223243189	1.776138319	3.768217031	0.024029158	0.786723138	0.00586805	0.724407743	0.000641671	-0.000129898	0.000711832	-0.000781391	0.000804243	0.075804945	7.22E-06	-0.000444018	0.073599634	0.001314113	0	0	0	0	14.78432283
MEX	20	MEX20	2005	32.66044997	0.342402804	2.751879731	2.839459665	0.053799484	1.825625348	0.145124071	0.163185188	0.05221472	-0.000109258	0	-0.000979835	0.081048794	0.323513747	-0.000149825	0.004217994	0.10203549	-0.005743859	0	0	2	1	14.59217063
MEX	21	MEX21	2005	33.71672833	0.258815058	1.67365798	2.907685531	0.042880349	0.98847032	0.186447757	0.44500415	0.003242142	0.000899147	1.77E-05	-0.000248684	0.012354798	0.186987677	-0.000794771	0.00129846	0.112455072	-0.001541463	0	0	1	1	14.97008044
MEX	22	MEX22	2005	37.12687541	0.205427345	1.156461936	3.271436529	0.039689329	0.737500008	0.13850852	0.535745309	0.000543614	-0.019862553	0.001083153	6.73E-05	0.005626687	0.059792978	0.0006557	0.000885984	0.078340963	-0.001406209	0	0	0	0	13.79241476
MEX	23	MEX23	2005	30.21753401	0.360335125	2.873169962	1.194252318	0.018704647	1.303156846	0.043181347	0.52471442	0.006974044	-0.000603455	0.009473466	0.000739285	0.099240411	0.09104177	-0.006633053	0.002393304	0.079372801	-0.00291754	0	0	2	1	14.92370787
MEX	24	MEX24	2005	36.10773866	0.242843801	1.210662546	3.216906059	0.028604462	0.613008633	0.032199054	0.404429203	0.022286787	-0.001246849	0	-0.001336432	0.021068458	0.189383208	-0.000451571	0.002149261	0.110544583	-0.002650143	0	0	1	1	15.79722362
MEX	25	MEX25	2005	37.21612713	0.251459154	2.256859665	2.282867578	0.006201278	1.418289754	0.366628666	0.499744831	0.011764994	-0.000294439	0.000577319	-0.002757734	0.00443019	0.056211055	0.0002006	-0.002202515	0.083520881	-0.005199781	0	0	0	0	14.46540208
MEX	26	MEX26	2005	39.86659742	0.166457583	1.511952661	5.3187691	0.005456833	0.807774903	0.100024358	0.562881546	0	5.41E-05	0	0	5.65E-05	0.034821865	2.09E-06	-0.000315113	0.060554169	-0.006129068	0	0	0	0	14.20878196
MEX	27	MEX27	2005	32.23348547	0.439520373	4.866798801	2.716627056	0.024307288	3.227686232	0.011600924	0.269328317	0.148642075	0.003483746	0.000362079	-0.000612067	0.003665631	0.523243724	-0.000134934	-0.004795861	0.072596334	0.003169743	0	0	3	1	13.64130284
MEX	28	MEX28	2005	35.04918826	0.247196135	1.500614757	2.849572236	0.024827191	0.705055769	0.054926472	0.659656354	0.001965341	0.001860841	0.000861558	-0.000488993	0.002303547	0.061270029	7.30E-05	-0.003686186	0.096789749	0.003467957	0	0	1	1	15.3871882
MEX	29	MEX29	2005	33.89850222	0.228247653	1.375921711	3.896463968	0.060529136	0.693109968	0.567343932	0.325602077	0	-0.001266595	0	0	0.001419186	0.001633562	0.000219993	-9.36E-05	0.052399185	-0.000324087	0	0	0	0	14.98719822
MEX	30	MEX30	2005	30.53900661	0.394835866	3.206951453	2.254716817	0.042379597	2.200785053	0.053342641	0.360171539	0.104876478	0.001958288	0.000865173	-0.002841722	0.018574019	0.426573129	-0.000308037	0.001972897	0.075731258	-0.001527749	0	0	2	1	14.94598719
MEX	31	MEX31	2005	33.70630972	0.375666136	4.034343152	3.135820893	0.06481815	2.376861326	0.052820385	0.439819066	0.0001342	0.003890833	0.001063979	-3.03E-05	0.046637091	0.26591146	0.00110775	-0.002707085	0.076555408	-0.000516787	0	0	2	1	13.40499175
MEX	32	MEX32	2005	37.45773372	0.175486987	0.959618078	3.670309974	0.032612383	0.458906465	0.278129014	0.240270959	0	-0.010585992	0	-4.30E-06	8.84E-05	0.009197071	-2.46E-06	5.46E-05	0.051067717	-0.00305152	0	0	0	0	15.85684928
MTQ	1	MTQ1	2005	28.42278268	0.376199753	1.573456657	0.44070596	0.013587271	0.634341859	0.070708507	0.74007555	0	-0.002110617	0	0	0.003697846	0.078491051	0	0.000989885	0.073972906	0.007887495	0	0	0	0	12.07326313
MTQ	2	MTQ2	2005	27.13877685	0.46445656	1.972880517	0.44812067	0.023327773	0.83411729	0.236895975	0.037988387	0.004812518	0.001604173	0	0	0.020736148	0.225843913	0.000560968	0.014309615	0.069374234	-0.003692688	0	0	0	0	11.55591558
MTQ	3	MTQ3	2005	26.58085507	0.446023344	1.614158324	0.503478898	0.011356086	0.656887205	0.122436864	0.00897617	0	0	0	0	0.024280778	0.108248341	0.000759887	0.003324508	0.070803595	0.002992601	0	0	0	0	11.45554175
MTQ	4	MTQ4	2005	26.0998963	0.486779701	1.768916977	0.510941687	0.023654389	0.747627667	0.047312743	0.163840306	0	0	0	0	0.052150338	0.442347563	0.000372123	0.006432407	0.026727101	-0.006801108	0	0	0	0	10.04818077
NIC	1	NIC1	2005	29.134519	0.449627513	5.857700153	1.668478287	0.029797422	2.871788009	0.036592852	0.040266076	0	0	0	-4.40E-05	0.132189628	0.605162568	-0.011467211	0.017121336	0.107894669	0.001378184	0	0	3	1	12.83974496
NIC	2	NIC2	2005	28.33791887	0.493403892	6.849300496	1.892687307	0.028932798	4.021722691	0	0.026586012	0	0	0	0	0.080570603	0.755684964	-0.008035392	0.012733237	0.049583612	0.002756809	0	0	3	1	10.13413859
NIC	3	NIC3	2005	31.06478135	0.45913143	4.733749975	3.568637389	0.093307857	3.039049497	0.100288199	0.075396655	0.001774471	-0.008015713	0	0	0.001382864	0.775810903	-0.000104021	0.006810297	0.087326054	-0.011175166	0	0	3	1	12.77996266
NIC	4	NIC4	2005	29.77412024	0.452590349	4.012541265	3.356152477	0.064938356	2.118342277	0.159358354	0.124609918	0.007155883	-0.00204533	0	-2.22E-05	0.014156565	0.68087866	-9.98E-05	0.01030425	0.071331711	-0.002851879	0	0	2	1	11.79298607
NIC	5	NIC5	2005	33.70447824	0.415435112	5.386850116	3.590751336	0.069169469	3.285033922	0.246124999	0.208446091	0.172753539	-0.008143314	0	-0.044023866	0.003079716	0.311689565	-4.21E-05	0.057411356	0.090272755	-0.002556733	0	0	2	1	14.07206787
NIC	6	NIC6	2005	30.81797787	0.453580626	5.487045021	3.232438365	0.07556045	3.500034016	0	0.211639832	0	0	0	0	0.001051864	0.735270915	-8.96E-05	0.00251013	0.091564457	-0.004852603	0	0	3	1	12.61941262
NIC	7	NIC7	2005	31.69997898	0.400014305	3.611948605	4.079195447	0.092323609	2.2113611	0.058380892	0.333291059	0	-0.001949318	0	0	0.003086028	0.481678762	0.000305315	0.004429414	0.072417036	0.005237988	0	0	2	1	13.17286312
NIC	8	NIC8	2005	30.71114824	0.38243007	3.891398641	2.757561841	0.061208269	2.385142222	0.256094619	0.390816112	0.021242001	-0.009530053	0	0.007211791	0.004830588	0.293910626	-5.24E-06	0.001447603	0.107082851	-0.007071143	0	0	4	1	12.23606383
NIC	9	NIC9	2005	28.57584629	0.482852225	4.330262625	2.644394286	0.058198975	2.643952591	0.113008822	0.008872205	0.007569695	-8.26E-05	0	0.000332507	0.103168907	0.747987186	-0.004700962	0.010741124	0.051817273	-0.00776262	0	0	3	1	11.52452677
NIC	10	NIC10	2005	26.24727645	0.281983111	4.078088894	1.266079093	0.027566007	2.448806604	0.151696676	0	0.00017313	0	0	0	0.023060942	0.363469529	-0.001731302	0.011184211	0.087186092	-0.001630516	0	0	15	1	11.81289702
NIC	11	NIC11	2005	35.39356071	0.393979818	4.211259959	4.555419213	0.082211443	2.392855615	0.20554971	0.277682463	0.042787761	-0.002845606	0	0.001876338	0.001430578	0.450865344	0.000103665	-0.003452047	0.078069963	0.002628214	0	0	2	1	12.64678214
NIC	12	NIC12	2005	30.95291577	0.426744679	3.554583183	3.753284962	0.089793569	2.160902044	0.127118528	0.010348129	0.013966213	-0.000937008	0	-0.002530607	0.048013132	0.796634977	-0.002003967	0.005786198	0.078568436	-0.00567749	0	0	2	1	11.92889342
NIC	13	NIC13	2005	32.03897092	0.295085822	4.219522083	3.181308293	0.05810083	2.417764587	0.165099265	0.693786435	0.01205053	-0.004759191	0	-0.001875219	0.006569284	0.103615584	0.00094929	0.004028642	0.164382256	0.007348375	0	0	2	1	12.00321801
NIC	14	NIC14	2005	30.72038535	0.416428372	4.09592198	3.314563698	0.049834301	2.421269487	0.211300406	0.34381616	0.052227328	-0.004589155	0	0.001755959	0.001450846	0.327147002	-0.00016501	0.007073651	0.064696598	-0.008833333	0	0	2	1	12.83172267
NIC	15	NIC15	2005	30.15274238	0.472697159	4.460301165	2.888898058	0.078829	2.818536663	0.05512825	0.182029164	0.054205903	0.001626845	0	-0.000195011	0.010131764	0.683399508	-0.001213985	0.005314476	0.075894775	-0.013441085	0	0	3	1	11.95091855
NIC	16	NIC16	2005	30.33697846	0.430974974	3.598340357	3.222586894	0.075160811	2.292547632	0.050997533	0.084989874	0	-0.000180426	0	0	0.015742207	0.722973247	0.003500273	-0.035783073	0.068782544	-0.006425692	0	0	3	1	12.1899781
NIC	17	NIC17	2005	27.88171532	0.476669368	6.705839586	1.781257129	0.02925228	3.817559087	0.002967719	0	0	0.00087725	0	0	0.090870064	0.835982194	-0.002407772	0.008492529	0.079567385	-0.001484488	0	0	11	1	12.0872308
NIC	18	NIC18	2005	29.66558207	0.416578055	3.279317979	2.785004864	0.067622372	1.884014492	0.225322034	0.02719322	0.013966102	0.004894915	0	0.003335593	0.003857627	0.415464407	0.000101695	-0.004176271	0.094950586	-0.003142685	0	0	5	1	12.894278
PAN	1	PAN1	2005	26.20498161	0.512368013	6.094351756	0.463091779	0.009976465	2.702380315	0	0.101289931	0	0	0	0	0.390854881	0.115112401	-0.004707291	0.000274453	0.076619716	0.000135602	0	0	4	1	11.7034638
PAN	2	PAN2	2005	27.87854179	0.456308796	8.938943432	2.036279707	0.013015266	4.137101467	0.00108322	0.332310414	0	-0.000189729	0	0	0.02106213	0.595043219	-0.000500796	0.006861132	0.058046603	0.001771553	0	0	3	1	12.95075793
PAN	3	PAN3	2005	30.42397798	0.42885664	3.805448879	2.446348995	0.045912473	1.903743583	0.04808957	0.20824381	8.17E-06	-0.003659921	0	0	0.016065258	0.580412068	-0.001707419	0.000596371	0.079231189	0.000461881	0	0	5	1	12.32668888
PAN	4	PAN4	2005	26.92468699	0.392122145	6.551486901	0.930484417	0.007628936	3.06959957	0	0.519122572	0	0	0	0	0.103886194	0.369312948	-0.003641453	0.005369266	0.075496992	-0.000246394	0	0	5	1	12.3561691
PAN	5	PAN5	2005	27.04850575	0.502666296	7.45063561	1.099485464	0.014690796	3.050365199	2.02E-05	0	0	0	0	-0.001415342	0.362913988	0.592462291	-0.005459177	0.006429698	0.063799424	0.009481625	0	0	6	1	10.75737347
PAN	6	PAN6	2005	24.61197094	0.463423988	8.487372571	0.685887103	0.010193117	3.454100187	0	0	0	0	0	0	0.962517971	0.017354693	-0.009036763	-0.000410762	0.068522995	0.018566198	0	0	6	1	9.088281654
PAN	7	PAN7	2005	30.6873212	0.41838222	4.681647809	2.673326789	0.050179121	2.234410052	0.001987058	0.415778645	0	0	0.032795245	0	0.000211015	0.438884786	3.52E-05	-0.033595344	0.051024863	-0.005442822	0	0	5	1	11.55489719
PAN	8	PAN8	2005	25.31973899	0.481170647	5.216967687	0.462725405	0.017841061	2.701325941	0	0	0	0	0	0	0.876478415	0.007872561	-0.000295683	0.000776168	0.043666725	0.000173268	0	0	6	1	10.36454891
PAN	9	PAN9	2005	30.7230593	0.408207522	4.416755309	2.753538152	0.054788601	2.302120561	0.00229348	0.19401775	0	0.000170678	0	0	0.000416027	0.405124595	2.13E-05	-4.27E-05	0.047775106	-0.005654543	0	0	4	1	11.37608744
PAN	10	PAN10	2005	25.33809989	0.45017216	9.431205118	1.336639542	0.011789048	4.089754807	0.000431626	0	0.002020797	-0.000804395	0	0	0.384814597	0.580851481	-0.006938722	0.006716369	0.068290851	-0.003792581	0	0	4	1	11.82473321
PAN	11	PAN11	2005	28.77318028	0.440034194	4.773586766	1.649677514	0.021108905	2.651214493	0.000172036	0.631596269	0	7.48E-05	0	0	0.007036644	0.338974367	0.000366511	0.00169792	0.069008528	0.002930017	0	0	5	1	13.11464634
PAN	12	PAN12	2005	29.97205156	0.29760169	5.725705374	1.515880246	0.017217318	3.420551439	0	0.850063099	0	0	0	0	0.010045961	0.129217886	-1.56E-06	0.000424554	0.063863355	-6.65E-05	0	0	6	1	13.97762813
PAN	13	PAN13	2005	29.67762682	0.435819069	6.775369194	2.568833087	0.033220014	2.937108552	0.000217523	0.127983887	0	-0.000153072	0	0	0.039009063	0.804563948	-0.000382679	0.015919436	0.056560369	-0.003764676	0	0	7	1	12.35166394
PER	1	PER1	2005	26.1632756	0.383546942	2.65029477	1.230938946	0.007636509	0.737673939	0.027177619	0.124463727	0.043042113	-7.26E-06	0	0.001409909	0.320561932	0.37068019	0.002050776	-0.006718226	0.085199138	0.001020178	1	1	17	1	12.85031701
PER	2	PER2	2005	30.49503565	0.157713844	2.024196881	1.302974917	0.017080443	0.293471638	0.028793296	0.391352239	0	-0.000116579	0	0	3.86E-05	0.016328773	8.57E-07	3.69E-05	0.070117099	-0.002741927	0	0	0	0	13.88465184
PER	3	PER3	2005	27.69786219	0.246095288	2.342682633	2.8308491	0.041123405	1.221906335	0.051695885	0.15941323	0	0.000931559	0	0	0.002583672	0.025886103	0.000105502	-0.001230106	0.04932143	-0.00482879	0	0	1	1	12.91847703
PER	4	PER4	2005	36.74826812	0.120907112	0.595372139	1.579255408	0.007141354	0.203451404	0.012688214	0.754712167	0.000274096	0.000169039	0.00032307	-2.76E-05	0	0.001268584	0	-6.87E-05	0.042799483	-0.002106687	0	0	0	0	13.9642165
PER	5	PER5	2005	31.04006103	0.206702232	2.096543807	2.337636519	0.028300176	1.028189586	0.028203461	0.366214498	0	0.00044639	0	0	0.030114703	0.019014186	-0.000868221	5.92E-05	0.093427886	-0.000803057	0	0	2	1	13.36167447
PER	6	PER6	2005	27.35098007	0.316210377	1.834301809	1.96629508	0.023520514	0.624423567	0.035578681	0.190292077	0.010486445	0.002065571	0	-0.000364358	0.043778056	0.298771273	-0.000529499	-0.001288361	0.088810138	-0.002162028	0	0	2	1	14.14832713
PER	7	PER7	2005	35.03152385	0.074770161	0.449088056	3.011421001	0.007751402	0.266792618	0	0.836788108	0	0	0	0	0	0.002155223	0	0	0.020789398	-0.001997522	0	0	0	0	13.55684882
PER	8	PER8	2005	26.53494519	0.241278808	2.739482748	2.318570035	0.032467547	1.306912985	0.0438749	0.334191767	0.001218898	-0.00126551	0	0.000564003	0.111372655	0.042061702	-0.000800169	0.000828136	0.139869568	0.003506415	0	0	16	1	13.98111839
PER	9	PER9	2005	25.47696406	0.288748417	3.597425999	1.811719017	0.017530619	1.656791442	0.007623997	0.267563617	0	0.000714153	0	0	0.114346825	0.123211633	-0.00147488	0.002081552	0.126359396	-0.000362387	0	0	16	1	13.54754455
PER	10	PER10	2005	27.31241134	0.223066839	1.676969796	3.050092798	0.037245433	0.792332422	0.037881729	0.10536331	0	0.000124058	0	0	0.004746221	0.022706627	-0.000142066	-0.00055626	0.060832849	-0.004473671	0	0	1	1	13.03647383
PER	11	PER11	2005	40.14571747	0.141783383	0.317958479	1.800269284	0.016581709	0.184500453	0.021932361	0.833383667	0	0.00055154	0	0	0	0.000844586	0	3.33E-05	0.037768539	0.000962485	0	0	0	0	13.48271744
PER	12	PER12	2005	26.71438921	0.28049743	2.4333316	2.024466024	0.02307729	1.067645761	0.030198598	0.446608131	0.000437833	0.000389597	0	-2.23E-06	0.187014766	0.042865327	-0.001585846	0.001561357	0.143533598	0.003050211	2	1	12	1	14.02429188
PER	13	PER13	2005	32.60029423	0.182334679	0.999665659	0.919877771	0.014717548	0.371866875	0.079007732	0.577474027	0.000114296	0.001828734	0	0	0.005062238	0.032993786	5.63E-06	-0.003226747	0.088986392	0.001625271	0	0	3	1	14.30146101
PER	14	PER14	2005	36.17176008	0.183342383	0.510877479	1.535505602	0.02442018	0.263037879	0.067829847	0.645403271	0	0.01018825	7.36E-06	0	0.000173292	0.03317312	5.72E-06	-0.001284158	0.080155424	0.012216761	0	0	0	0	13.9326636
PER	15	PER15	2005	36.32625927	0.074301373	0.500628371	2.887825548	0.010006861	0.299764917	0	0.943205734	0	0	0	0	0	0.004381661	0	3.79E-05	0.022587907	-0.001783651	0	0	0	0	15.86510955
PER	16	PER16	2005	33.1652375	0.15629053	0.680847826	1.030505992	0.01880444	0.254342062	0.024117133	0.453212915	0	-0.000656374	5.44E-05	0	0	0.029365951	0	0.000346148	0.047910551	-0.004227841	0	0	0	0	13.64880375
PER	17	PER17	2005	27.43408788	0.435081436	7.086236053	0.903233416	0.009146751	1.83152327	0	0.584837224	0	0	0	0	0.267762559	0.015853274	-0.000663744	0.00619018	0.029756804	-0.001045501	1	1	31	1	13.7045861
PER	18	PER18	2005	27.29543297	0.459764281	5.818662302	1.270271959	0.02599754	2.775203242	0.013098891	0.665194376	0	0	0	0	0.218382279	0.017878216	0.002705755	-0.001795408	0.033481194	0.00126561	0	0	18	1	11.59789332
PER	19	PER19	2005	34.96765752	0.07867029	1.000607022	1.687002231	0.002596968	0.072821962	0.001543871	0.325125651	0	6.76E-05	0.001115644	0	0	0.001070567	0	-0.001352296	0.029605498	-0.001259864	0	0	0	0	11.99470889
PER	20	PER20	2005	24.05217628	0.294976579	2.976029907	2.467484452	0.023716814	1.31602817	0.000542229	0.504542385	0	0.0002078	0	0	0.193273764	0.054385236	-0.000948089	0.004857332	0.114491601	0.002655759	0	0	11	1	12.55731367
PER	21	PER21	2005	38.85983974	0.191145538	0.416020582	1.056235282	0.019127702	0.215716538	0.028390898	0.459835451	0.000141197	0.001649289	0	2.23E-05	0.004876181	0.082077224	0.000423591	-0.000733681	0.100894401	0.009804235	0	0	1	1	14.33619917
PER	22	PER22	2005	29.45580789	0.184623102	1.719408829	2.344383477	0.029235666	0.482553628	0.051950063	0.304333736	0	-0.000587181	0	0	0.023204027	0.003858615	8.17E-05	2.80E-05	0.134389641	0.00179492	1	1	11	1	14.06037691
PER	23	PER23	2005	28.15787867	0.475901768	4.062198616	1.081157679	0.009126937	1.233152429	0.024526883	0.458590279	0.033804389	0.001148917	0	-0.000749294	0.165731298	0.213696091	-0.002616284	0.003741474	0.091572283	-0.004990944	8	1	17	1	13.50787854
PER	24	PER24	2005	39.66902197	0.082846382	0.321511016	2.530194035	0.000832404	0.089711152	2.20E-05	0.796870424	0	0	1.89E-05	0	0	0.001662725	0	0	0.018272335	-0.000317698	0	0	0	0	12.58387599
PER	25	PER25	2005	32.64795389	0.236954755	0.756240279	0.304475404	0.018061776	0.588546044	0.025087782	0.503100201	9.54E-05	0.00016807	0	0	0.021181302	0.063475768	-0.000467869	-0.00086306	0.091026295	-0.007901097	0	0	2	1	12.19467288
PER	26	PER26	2005	29.49416542	0.399808068	4.069691464	1.854299962	0.012207914	1.502755823	8.40E-05	0.765079472	0	2.52E-05	0	0	0.145915941	0.020584109	-0.002268221	0.003312023	0.034371055	0.002730924	1	1	19	1	12.99019966
PRY	1	PRY1	2005	29.62401207	0.319741459	4.646280491	3.264810805	0.012507541	1.191334952	0	0.371110908	0	0	0	0	0.001186889	0.615265224	0.000263753	-0.000588373	0.035646758	-0.00051727	0	0	3	1	11.36297421
PRY	2	PRY2	2005	32.52017089	0.374363677	4.441761527	1.268184457	0.045680988	2.070538036	0	0.34948791	0	0	0	0	0.011456024	0.284975187	5.28E-05	-0.002798015	0.062484412	-0.000746232	0	0	5	1	9.70381559
PRY	3	PRY3	2005	32.07896737	0.339287251	5.754831387	3.349796326	0.018154877	0.899955682	0.072591929	0.646303633	0.130278023	0.001712597	0	0.001001211	0.001970527	0.144846886	-0.00027041	-0.002740155	0.067660478	-0.002428518	0	0	3	1	13.3390177
PRY	4	PRY4	2005	32.12043549	0.36400676	5.366060933	1.499294731	0.038157524	2.293025346	0.045862078	0.56362236	0.001856338	1.32E-05	0	-7.24E-05	0.003679762	0.187740271	-0.000348886	-0.000770183	0.048921495	0.003168823	0	0	2	1	11.70696132
PRY	5	PRY5	2005	32.70357252	0.258999866	4.956096327	3.144562478	0.014628148	0.961608907	0	0.99179253	0	0	0	0	6.45E-05	0.006590545	0	0	0.034223652	-0.000584288	0	0	4	1	13.17956555
PRY	6	PRY6	2005	35.94067638	0.328153965	3.504291388	2.822340708	0.041426053	1.863258793	0.000119434	0.50114315	0	3.41E-05	0	0	0.002473981	0.086657567	6.82E-05	-0.000955468	0.049512487	0.002873392	0	0	4	1	10.82411128
PRY	7	PRY7	2005	30.88677263	0.404193159	5.521371066	2.676326797	0.021299056	0.529867626	0.068606716	0.353390356	0.105414461	0.001322289	0	0.004551858	0.003824946	0.443698878	-0.000714798	-0.004925699	0.0541025	-0.001931027	0	0	2	1	13.12325813
PRY	8	PRY8	2005	29.96030644	0.41632467	5.598123162	2.765598509	0.022939547	0.565640389	0.03143182	0.131135084	0.042957375	0.001913531	0	0.000687762	0.013400261	0.776926703	-0.001913531	0.004614659	0.051471941	-0.005342407	0	0	2	1	11.97847113
PRY	9	PRY9	2005	31.04167744	0.419166545	4.959791736	1.938838769	0.034876386	1.417985462	0.242318735	0.183090767	0.108340759	0.011105244	0	-0.000357524	0.02821139	0.310776322	-0.004158279	-0.0089491	0.062324263	0.000189201	0	0	3	1	11.97966914
PRY	10	PRY10	2005	31.69629351	0.3428028	5.007777822	2.962698152	0.018669288	0.908105935	0	0.729586876	0	0	0	0	4.41E-05	0.260873055	0	0.002958801	0.051403435	-0.002299239	0	0	4	1	14.26752921
PRY	11	PRY11	2005	31.72647994	0.398820088	5.719825948	1.500209729	0.025444353	2.195411072	0.000846071	0.374200873	0.000198568	0.000103601	0	0	0.00627215	0.482804467	-0.00056117	-0.002158345	0.044983245	0.003931166	0	0	4	1	12.19959686
PRY	12	PRY12	2005	30.53607702	0.402273104	5.164695602	2.562138984	0.020455548	0.433677741	0.000118479	0.341025415	0	0	0	0	0.000930903	0.654343764	-3.39E-05	0.002545597	0.044995363	0.000728805	0	0	4	1	12.45322878
PRY	13	PRY13	2005	30.53483987	0.420565041	5.510424632	2.686413607	0.018180721	0.264294444	0.005161347	0.328224743	0.004954717	0.000263783	0	0.001059527	0.001916821	0.651187022	-0.000430845	0.008889475	0.038322655	-0.001051421	0	0	2	1	12.17812878
PRY	14	PRY14	2005	30.36433236	0.370258142	5.891662568	3.34116971	0.021577047	1.183447571	0.027946091	0.28334105	0.289576455	0.001545012	0	0.002122084	0.004628325	0.391340889	-0.000474743	-0.003281263	0.095976946	-0.004476762	0	0	3	1	13.1565028
PRY	15	PRY15	2005	29.69374194	0.367142439	5.543548352	3.273573382	0.014654612	1.484549436	0.00029113	0.295974201	0.00081367	6.72E-05	0	0.000365778	0.001328745	0.67611469	8.96E-05	0.006382455	0.051663022	0.001290104	0	0	2	1	11.66222293
PRY	16	PRY16	2005	30.77194166	0.4005608	5.040923273	2.790311507	0.017844514	0.426418166	3.42E-05	0.276970784	0	-5.48E-05	0	0	0.001892747	0.701959147	8.56E-05	0.002755264	0.053994747	-0.004961354	0	0	2	1	12.44406862
PRY	17	PRY17	2005	31.93597932	0.35704996	4.743183667	2.363580345	0.019377581	1.402811691	4.81E-05	0.354685247	0	-1.92E-05	0	0	0.003450264	0.410197021	0.000201826	-0.002614128	0.035910251	-0.002621345	0	0	4	1	11.37450644
PRY	18	PRY18	2005	31.35093378	0.424733613	5.422681633	1.852647096	0.027245692	1.476702276	0.058046555	0.116336676	0.04380771	0.005721356	0	0.002676786	0.011798318	0.69421556	-0.001739058	-0.005580088	0.053577768	-0.002186769	0	0	4	1	12.78483075
SLV	1	SLV1	2005	32.16358627	0.430569954	5.427839777	2.513662864	0.06549162	3.574483782	0.061872129	0.058874481	0.410938159	-0.015092972	0	-0.001007708	0.024176496	0.428598522	-0.00491116	0.007266253	0.06346882	-0.005348082	0	0	2	1	12.69073388
SLV	2	SLV2	2005	32.66252747	0.433828265	5.905781494	3.278335498	0.083517594	3.873476278	0.085239518	0.031998689	0.094055226	0	0	0.002476464	0.004908818	0.767149357	-3.15E-05	-0.002407148	0.065783323	-0.001406624	0	0	2	1	14.31359125
SLV	3	SLV3	2005	32.84445616	0.414639033	5.445636712	3.177394124	0.076564757	3.555149197	0.089253662	0	0.013953092	-0.005845959	0	0.003850512	0.012077973	0.83572152	-0.002035557	-0.000145397	0.064642255	-0.005669477	0	0	2	1	12.04196012
SLV	4	SLV4	2005	30.73500599	0.4534843	6.74830688	2.551351326	0.066344544	4.243420869	0.047252387	0.094724534	0.000742206	0.004386892	0	0	0.001438801	0.847619758	7.88E-05	-0.001745635	0.064090982	-0.003128961	0	0	2	1	13.1958415
SLV	5	SLV5	2005	31.5012703	0.440530844	5.981342662	2.479987578	0.059992313	3.972205123	0.085912037	0.31729019	0.273082204	-0.007146317	0.004311296	0.004274031	0.017874393	0.283130907	-0.000505947	-0.000404184	0.060570464	-0.003448078	0	0	2	1	12.98908054
SLV	6	SLV6	2005	32.87150988	0.457544176	5.810317247	2.913985677	0.07135548	3.705650943	0.276821168	0.057249888	0.137311696	-0.018370199	0	0.021950048	0.006691825	0.472847935	-0.007282823	0.004213941	0.05961835	-0.006634432	0	0	2	1	12.75867422
SLV	7	SLV7	2005	33.91724735	0.411806273	5.402141157	3.397576121	0.078795593	3.408899094	0.141236215	0	0	-0.011719783	0	0	0.00824351	0.790875367	0.000279968	0.002745244	0.070378899	-0.004699422	0	0	2	1	11.96360096
SLV	8	SLV8	2005	32.39333209	0.444164382	5.744230164	3.113823517	0.067615178	3.494779708	0.01770955	0	0.02333539	0.013758789	0	-0.013758789	0.010871482	0.948072557	-0.001206718	0.002027727	0.056332004	-0.002466763	0	0	2	1	12.12990049
SLV	9	SLV9	2005	35.3175378	0.413038336	5.348979239	3.76726129	0.077686016	3.333951364	0.08903263	0.29279826	0.080023521	-0.000869845	0	-0.000703421	0.006983169	0.521818242	-0.000135359	0.001595456	0.068058228	-0.001822345	0	0	2	1	12.36517379
SLV	10	SLV10	2005	32.25032939	0.373310503	6.197332386	2.199859698	0.050392755	4.047833045	0.061991566	0.630474778	0.114867203	-0.000594007	0	0.000498918	0.002594492	0.186089647	-4.51E-05	0.000131199	0.084974459	-0.00186086	0	0	2	1	13.47133792
SLV	11	SLV11	2005	33.07554013	0.436879988	6.34206671	3.420874362	0.082641082	4.083102619	0.341379369	0.0507766	0.036845073	-0.001908038	0	0.000637911	0.006868938	0.504644792	0.000324651	0.0016973	0.070329219	-0.001940927	0	0	2	1	12.6443779
SLV	12	SLV12	2005	32.37517792	0.431767902	5.726236981	2.52108464	0.063392083	3.77303673	0.071809824	0.280109497	0.173244523	-0.002723163	0	-0.00071512	0.017326949	0.457184638	-0.001218022	0.004656305	0.076918923	-0.000433734	0	0	2	1	12.4564037
SLV	13	SLV13	2005	31.76358836	0.443438256	5.217762316	2.495410997	0.055454222	3.486858782	0.078247613	0.144474598	0.347601388	0.001710437	0	-0.00347277	0.009901504	0.411566531	-0.001115784	0.003440335	0.056444047	-0.00640014	0	0	2	1	12.12359825
SLV	14	SLV14	2005	32.73086899	0.451372286	5.243789764	3.090464514	0.073033188	3.352278697	0.137625668	0.098106402	0.227764693	0.000242251	0	-0.005003836	0.027678559	0.485619692	-0.000990539	0.00555563	0.078110485	-0.001471743	0	0	2	1	13.01091291
SUR	1	SUR1	2005	26.24451008	0.452329426	4.295284224	0.781101077	0.006981988	0.813999635	0	0.179712555	0	0	0	0	0.553925644	0.191412282	-0.020964485	-0.002138021	0.141118477	-0.001135847	0	0	8	1	9.532789709
SUR	2	SUR2	2005	27.75988921	0.404502918	3.923744317	0.908811811	0.006814608	1.209841025	0	0.261877556	0	0	0	0	0.121391629	0.267410392	-0.005412557	0.023153717	0.062263917	0.00077596	0	0	6	1	10.40268345
SUR	3	SUR3	2005	27.80956372	0.38570566	2.64213011	0.607942558	0.011321944	0.444016433	0	0	0	0	0	0	0.069359331	0.132869081	0.009470752	0.019498607	0.072005118	-0.00055715	0	0	8	1	7.98105405
SUR	4	SUR4	2005	26.9290171	0.475171453	4.028223104	0.683732779	0.006439927	0.914924483	0	0.48372193	0	0	0	0	0.252927904	0.12947244	-0.001504244	-0.00053723	0.045885682	0.000713543	0	0	7	1	9.558700157
SUR	5	SUR5	2005	28.04018907	0.366325703	3.239506663	0.921623288	0.011286504	0.44803431	0.223086355	0.428971799	0.015326677	-0.008547907	0	0.002995271	0.024294973	0.12315642	0.004992118	-0.000262743	0.067577677	-0.004463394	0	0	8	1	10.77174765
SUR	6	SUR6	2005	27.4111669	0.475253574	4.698497492	0.832292559	0.006895129	1.304408121	0	0.071335679	0	0	0	0	0.289320685	0.462668299	-0.001988984	0.024518054	0.026024456	-0.000329832	0	0	8	1	9.997366619
SUR	7	SUR7	2005	29.29022639	0.373248618	3.600448925	1.270954953	0.011814795	1.037265307	0	0.820073329	0	0	0	0	1.96E-05	0.12118895	-7.84E-06	0.002482207	0.053485325	-0.003968464	0	0	5	1	12.23071787
SUR	8	SUR8	2005	27.15878341	0.508554106	3.819856814	0.76313301	0.00750201	0.882339264	0	0	0	0	0	0	0.211024048	0.589840584	-0.00389084	0.015779519	0.045071328	0.00136784	0	0	7	1	9.628780685
SUR	9	SUR9	2005	26.05954209	0.504245756	4.684161671	0.672896084	0.002604506	1.387917446	0	0.229193935	0	0	0	0	0.728730366	0.012216405	-0.000163613	0.000981675	0.024975421	-0.005208153	0	0	8	1	10.50090801
SUR	10	SUR10	2005	28.73743844	0.452749826	4.26072525	1.250122549	0.017444433	1.248930214	0	0.246156059	0	0	0	0	0.019347569	0.611785954	-0.001342582	0.028034396	0.042582575	0.000742039	0	0	5	1	11.53268059
URY	1	URY1	2005	29.64712464	0.343530694	5.758362374	5.068961618	0.003502616	0.492427546	0.004351907	0.568450095	0	0.000156441	0	0	0.000639986	0.1114714	1.42E-05	0.004721677	0.031823096	0.002276151	0	0	1	1	11.14920985
URY	2	URY2	2005	24.84255745	0.349995046	3.030351958	4.987455356	0.003267825	0.994568982	0	0.669708571	0	0	0	0	0.000171746	0.263125089	1.93E-06	0.000453488	0.028706987	-0.001301953	0	0	0	0	14.10832112
URY	3	URY3	2005	27.77685444	0.370291553	3.908991707	5.628860411	0.024744515	0.52621072	0.002003559	0.666395597	0	-0.000153213	0	0	0.000494997	0.212400853	0	0.010618864	0.037193998	0.005379104	0	0	0	0	11.57513346
URY	4	URY4	2005	25.48527138	0.366325734	3.337544216	5.664364857	0.009532576	0.611194462	0.001811537	0.552132888	0	0.00025204	0	0	0.000118144	0.281205696	0	0.000653729	0.033912402	0.004099776	0	0	0	0	11.06842698
URY	5	URY5	2005	27.38929043	0.374170309	5.802810055	5.819257141	0.010529914	1.552443773	0	0.609555003	0	0	0	0	0.001710284	0.065023073	0.000209752	-0.005808513	0.083580828	0.007168296	0	0	0	0	11.56787917
URY	6	URY6	2005	27.01226462	0.386606423	4.678442858	5.90551459	0.013365221	1.275612272	0	0.602903638	0	-3.99E-05	0	0	0	0.094846841	0	-0.055081366	0.043109426	-0.000713936	0	0	0	0	11.20864372
URY	7	URY7	2005	26.33980314	0.404765988	4.585285003	5.852355241	0.019521705	1.477861305	0	0.640616174	0	0	0	0	0.001068686	0.10496023	0.000167936	0.003068655	0.029499417	-0.005036332	0	0	0	0	11.76387331
URY	8	URY8	2005	25.85116589	0.390123091	4.543552271	5.424627482	0.014657284	1.643651507	0	0.656193672	0	0	0	0	0.001157696	0.154764871	-0.000219816	0.004147189	0.030704633	0.001025754	0	0	0	0	11.55656519
URY	9	URY9	2005	24.18648893	0.315857595	2.82830612	4.60231587	0.001331333	1.032919914	0	0.675053835	0	0	0	0	0.002032089	0.273349307	0.000291165	0.00618119	0.040945886	-0.002141105	0	0	0	0	11.23931658
URY	10	URY10	2005	24.64348612	0.250700084	2.784569855	5.053329165	0.013563287	0.865362669	0	0.93388468	0	0	0	0	0	0.057506562	0	-7.38E-05	0.071751331	0.00456141	0	0	0	0	11.27892013
URY	11	URY11	2005	27.18431152	0.322348691	6.316722737	5.054115667	0.014822997	1.424133749	0.007064922	0.700952595	0.001937005	0.000935751	0	-0.000243295	0.00195572	0.139501806	0.000954466	-0.001759212	0.027427985	0.002938498	0	0	0	0	10.81891781
URY	12	URY12	2005	26.28601527	0.346700015	5.805650012	5.201307269	0.00764525	1.436581777	0.009150262	0.605450589	0.000230817	0.002159792	0	-0.000296765	0.001994922	0.167837241	0.000428661	0.01013948	0.033402976	0.001452779	0	0	0	0	13.17292778
URY	13	URY13	2005	28.44109259	0.351009863	5.464649274	5.214955976	0.006872174	0.533357372	9.77E-05	0.755127968	0	-1.09E-05	0	0	0.003072981	0.135808368	0.000629798	0.002334597	0.113710673	0.001738911	0	0	0	0	11.34627241
URY	14	URY14	2005	25.20777689	0.370579559	3.758098978	4.976659191	0.013319849	1.670337103	4.25E-05	0.601761003	0	2.84E-05	0	0	0.005146892	0.375382827	0.000326112	0.005756579	0.066172561	-0.000849891	0	0	0	0	11.77454096
URY	15	URY15	2005	28.83852349	0.319916814	6.492726014	5.222516392	0.008639941	1.19498836	0	0.746230214	0	-7.80E-06	0	0	0.000124879	0.06014486	7.80E-06	0.000624395	0.036430414	-0.000438372	0	0	1	1	11.03109613
URY	16	URY16	2005	25.26598118	0.381962767	3.391921013	5.404884004	0.009832376	0.938535521	0.000162345	0.475614764	0	3.82E-05	0	0	0.000401089	0.384701332	2.86E-05	-0.002158239	0.032159355	0.002180984	0	0	0	0	10.12622806
URY	17	URY17	2005	26.7448566	0.369758082	4.712546324	5.493996207	0.005161606	1.299493184	0.010401777	0.722291709	0	0.00131458	0	0	0.000204207	0.102626608	6.38E-05	-0.001799571	0.035477688	-0.002143285	0	0	0	0	11.08489149
URY	18	URY18	2005	28.03671291	0.377256429	5.546685117	5.697980557	0.008911771	1.049817266	1.26E-05	0.591644442	0	1.26E-05	0	0	0.005660947	0.166167665	0.001333468	0.000842852	0.035727833	0.004265437	0	0	0	0	11.12621468
URY	19	URY19	2005	27.2286479	0.384754574	5.053322674	5.848772627	0.025282989	1.728415856	0.001158772	0.660260124	0	-7.99E-05	0	0	0.000599365	0.087527221	5.99E-05	0.002117755	0.042626089	0.009662729	0	0	0	0	12.0285896
VEN	1	VEN1	2005	30.18541388	0.359531316	7.532972007	2.23029513	0.013575395	2.445884038	4.54E-05	0.114793091	4.54E-05	0	0	0	0.168800026	0.448647072	-5.83E-05	0.058115947	0.054718642	-0.001465842	0	0	15	1	11.87663373
VEN	2	VEN2	2005	32.45751664	0.30342146	2.720888066	1.711274578	0.045119203	1.436603585	0.003893213	0.763390022	0	-5.98E-05	1.51E-05	0	0.00749979	0.080344908	5.38E-05	0.002879429	0.092772952	0.000872312	0	0	4	1	14.40381359
VEN	3	VEN3	2005	31.05416194	0.396933378	4.746766777	2.443845299	0.029144755	2.274608082	0.003451498	0.152520294	0	0	0	0	0.002367959	0.545403634	-6.09E-05	0.012573314	0.085729246	0.005212517	1	1	10	1	12.6415359
VEN	4	VEN4	2005	31.78893151	0.366035101	3.283828937	2.466573152	0.0565514	1.421315169	0.036839725	0.766177475	0	-0.003051851	0.003529617	-1.50E-06	0.010173338	0.121120027	-0.000123004	0.002764592	0.068796562	0.001980597	0	0	2	1	14.07428371
VEN	5	VEN5	2005	32.15791984	0.418198177	3.915182573	2.462983042	0.047365163	1.804342503	0.007651228	0.499491574	0.014465568	-6.51E-05	0.001279621	-0.00054762	0.002579115	0.412387923	-4.53E-05	0.004961705	0.053509857	-0.00205645	0	0	2	1	13.64115906
VEN	6	VEN6	2005	30.87946828	0.33974027	3.081112905	1.012926517	0.02367824	1.502188214	1.41E-06	0.471167453	0	-0.000100376	0	0	0.013984729	0.166038259	-0.000383124	0.004792583	0.102796634	0.000491116	1	1	11	1	13.4660987
VEN	7	VEN7	2005	31.28090513	0.335179676	2.960013552	1.903206619	0.035853209	1.135424978	0.016863604	0.842600523	0	-0.00099969	0	0	0.000786019	0.074286054	0.000285626	0.002000841	0.112233387	0.004815871	0	0	2	1	14.72375175
VEN	8	VEN8	2005	31.62672839	0.409241914	3.39572752	2.873602311	0.055422746	1.679555995	0.005305175	0.507200523	0.000230921	-0.003223891	0	-5.70E-05	0.0026151	0.330954152	-0.000395864	0.006951609	0.062197148	-0.002196767	0	0	2	1	12.64006891
VEN	9	VEN9	2005	27.76372549	0.45073404	3.016628326	0.244512606	0.009715569	0.937983368	0	0.307602414	0	0	0	0	0.145119576	0.293036176	-0.000683291	0.008346371	0.049474134	0.002706828	0	0	6	1	11.90567515
VEN	10	VEN10	2005	32.84462724	0.217238106	1.305069063	1.040687337	0.021045734	0.480340364	0	0	0	0	0	0	0	0.019902698	0	0	0.032846707	-0.001351097	0	0	0	0	7.657716462
VEN	11	VEN11	2005	28.56378819	0.30570211	2.627532106	0.568864381	0.017028028	0.718779088	0	0.925587117	0	0	0	0	0.000807583	0.054108512	-2.90E-05	0.003325473	0.054279032	-8.04E-05	0	0	2	1	14.52869179
VEN	12	VEN12	2005	34.19290969	0.287187036	2.719118836	1.515146205	0.015093351	0.910009432	0.001054209	0.604658702	5.58E-05	-0.000508854	0	-6.12E-05	0.002117006	0.161059963	1.61E-05	0.010910313	0.135574498	-0.006721903	0	0	3	1	13.68168016
VEN	13	VEN13	2005	32.73858958	0.375668265	3.762092836	3.260769171	0.066454908	2.110686576	0.04638966	0.46903269	9.81E-05	-0.000888015	0	5.95E-05	0.007122904	0.176757795	0.000478965	0.009654425	0.086806565	0.000316699	0	0	3	1	13.69707059
VEN	14	VEN14	2005	34.16191159	0.289686946	2.49807168	0.629472284	0.015217119	1.001844204	0.012028345	0.843013693	0.000179071	-0.001154521	0	2.70E-05	0.001191764	0.064590433	-0.000122952	0.002977369	0.113450482	-0.002415278	0	0	3	1	14.41198449
VEN	15	VEN15	2005	25.81288126	0.41871218	3.368672455	0.510397637	0.012349528	1.014800214	0	0.548756658	8.92E-06	0	0	7.81E-06	0.013965845	0.371773424	-0.000461736	0.005240817	0.110171053	-0.002491729	2	1	2	1	13.63071527
VEN	16	VEN16	2005	28.91662828	0.422404706	3.024622331	0.865251685	0.032327168	1.142683944	0.006188816	0.678614137	0	-0.010369877	0.000805515	0	0.037997616	0.192722155	-0.001897637	0.01023223	0.062433676	-0.010038659	0	0	2	1	14.73206567
VEN	17	VEN17	2005	31.20159075	0.353039711	3.241128148	0.959245243	0.029298677	1.609038042	0	0.599407944	0	0	0	0	0.013934126	0.196208684	-0.000401642	0.005101856	0.088678317	-0.001222757	0	0	3	1	13.99595361
VEN	18	VEN18	2005	32.86370914	0.281751154	0.875415564	1.633419274	0.024978281	0.517636002	0	0.816467021	0	0	0	0	0.000121116	0.016155247	1.56E-05	0.000101581	0.099983702	0.006235427	0	0	1	1	13.08763738
VEN	19	VEN19	2005	32.36146603	0.388233597	3.38874355	2.837846837	0.052745735	1.598461027	0.138012348	0.590650844	0.038492456	0.000543933	0.003189189	0.000379391	0.005761082	0.177469002	-0.000858346	-0.002325603	0.062936891	0.004285229	3	1	2	1	13.69268563
VEN	20	VEN20	2005	30.45744064	0.354083339	1.945682682	0.678662804	0.023862865	0.853033133	0.008873287	0.628491023	6.48E-05	-0.000175954	0	0	0.043112084	0.167135159	-0.00082256	0.001574954	0.097630567	-0.001854837	0	0	2	1	13.68411918
VEN	21	VEN21	2005	27.1523546	0.428228503	3.762056755	0.643352651	0.007376271	1.281470904	2.97E-05	0.701522407	0	-2.17E-05	0	-8.03E-07	0.01467258	0.266204018	-0.002015694	0.004680006	0.076827583	-0.007391157	0	0	4	1	13.97665269
VEN	22	VEN22	2005	27.15712647	0.473798036	3.137186177	0.554103312	0.015601282	1.244220601	8.21E-05	0.401096753	0.003197587	8.21E-05	0	0.000246289	0.011251386	0.500766001	-0.000272727	0.012439697	0.081861753	-0.006240782	0	0	2	1	13.40949411
VEN	23	VEN23	2005	27.7358466	0.367590946	1.59310369	0.789791004	0.013526495	0.276145039	0	0.718553246	0	-9.24E-05	0	0	0.010910413	0.169400944	0.000400439	0.01233043	0.051813493	-0.015124465	0	0	2	1	12.74214277
VEN	24	VEN24	2005	29.24331665	0.454402456	2.777688576	0.51851913	0.028312218	1.024850423	0.106282531	0.597373283	0.00841252	-0.00453856	0	0.001714873	0.006046822	0.222596035	-0.000421831	0.019139086	0.052416051	-0.007382926	0	0	2	1	13.19567244
VEN	25	VEN25	2005	33.43409529	0.310879062	4.921402047	0.756730334	0.024044372	1.830355872	0.000134392	0.753289365	0	-8.29E-06	0	-4.48E-05	0.000465063	0.093056678	-1.73E-05	0.004232438	0.088846289	-0.005068708	0	0	4	1	15.1024564
VIR	1	VIR1	2005	28.16352366	0.428381725	2.161245171	0.497446645	0.015716599	1.171758322	0.178360067	0.213909636	0	-0.049242888	0	0	0.007101751	0.279437574	0.00030611	0.06107914	0.068420857	-0.002114107	0	0	0	0	10.8444606
VIR	2	VIR2	2005	25.50309117	0.28136733	1.845687148	0.39348504	0.009388819	1.002262361	0	0	0	0	0	0	0.256877456	0.172561629	0	0	0.053973573	-0.002417896	0	0	0	0	8.348386352
VIR	3	VIR3	2005	26.74196638	0.33145387	1.80459136	0.323045563	0.01921938	0.961711124	0.071797466	0.215687514	0	0	0	0	0.070701322	0.320748751	0	-0.02335631	0.056178434	0.00043391	0	0	0	0	10.86465925
ARG	1	ARG1	2006	26.29460727	0.272341118	3.568289264	5.036983567	0.031932955	1.762975366	0.037543295	0.856926317	0.000963747	0.001249485	0.000291541	-0.000114606	0.000111376	0.051952123	1.18E-05	-0.000773593	0.07919443	0.002178633	0	0	0	0	16.53289678
ARG	2	ARG2	2006	30.48313755	0.26733137	3.478355116	4.019599864	0.057810928	2.172549916	0.227447862	0.679984642	0.000460674	0.001091738	0	-0.000117637	0.000995258	0.006402603	-6.94E-05	-0.000252764	0.086764609	-0.005829168	0	0	0	0	14.99703236
ARG	3	ARG3	2006	34.51603621	0.196150616	1.196051116	4.448196043	0.033509622	0.883980141	0.013588581	0.53752963	8.76E-05	0.000450891	0	-1.29E-05	0.005753375	0.105956921	-4.12E-05	-0.000322065	0.092472155	0.003433496	0	0	0	0	12.7865878
ARG	4	ARG4	2006	32.34409079	0.334945085	4.207551775	3.249958248	0.028580237	1.485237035	0.091085187	0.635154818	0.001007093	-9.84E-05	0	-9.49E-05	0.005664012	0.190818432	-0.000731384	-0.004093089	0.045424009	-0.003542064	0	0	3	1	13.85596247
ARG	5	ARG5	2006	23.23115873	0.132053384	0.474662852	7.299203385	0.008755649	0.074761869	0.000326801	0.802925983	0	-3.71E-06	0	0	0.001086242	0.011035105	-3.71E-06	0.000718591	0.044805276	0.001750972	0	0	0	0	13.15157391
ARG	6	ARG6	2006	26.25865525	0.131239808	3.747772672	5.454600209	0.020855256	1.849861189	0	0.954632858	0	0	0	0	0	0	0	0	0.029173066	4.83E-05	0	0	0	0	14.88831637
ARG	7	ARG7	2006	29.83959625	0.299566155	5.004774133	3.362006116	0.015438309	1.486584883	0.000441573	0.596300555	0	8.46E-05	0	0	0.003616203	0.317723248	0.000108045	-0.003550437	0.048509396	-0.005135001	0	0	2	1	13.79348808
ARG	8	ARG8	2006	28.98001793	0.322371694	4.516356731	4.423423509	0.025878334	1.693052769	0.103245735	0.507404929	0.004911721	0.002318544	0	-1.06E-05	0.00128414	0.18288352	-0.000124491	-0.009689143	0.046973573	0.001316148	0	0	1	1	14.00628202
ARG	9	ARG9	2006	31.63514283	0.349033164	5.146318	2.315937052	0.027646411	1.771315014	0.000167774	0.628168673	0	-5.88E-05	0	0	0.004861976	0.352447419	-0.000781791	-0.000863083	0.039453099	-0.000108926	0	0	4	1	13.19293398
ARG	10	ARG10	2006	29.90426431	0.326368695	2.263636345	2.688245706	0.066088939	1.721411181	0.137020908	0.669695678	0.000595938	0.009625957	0.002307732	-8.82E-05	0.054397315	0.02143883	0.000597295	-0.000595938	0.148442853	0.011023355	0	0	1	1	13.42888696
ARG	11	ARG11	2006	30.46939699	0.235420689	2.870112042	5.858983551	0.040751745	1.721260768	0.233350429	0.594739107	2.36E-05	-0.001512124	0	-1.47E-05	0	0.004801655	0	-0.000165066	0.062423225	0.002139379	0	0	0	0	12.6502133
ARG	12	ARG12	2006	36.59665853	0.161853691	1.011505141	5.503566401	0.022944224	0.756742299	0.00094663	0.628005131	0	-2.24E-05	0	0	0	0.014501927	-5.60E-06	0.001209894	0.051396769	0.001025299	0	0	0	0	12.72133165
ARG	13	ARG13	2006	31.75755852	0.176998476	1.019631529	5.92212816	0.02813344	0.677108146	0.028859451	0.765695058	0	0.001073143	2.63E-05	0	0	0.005833842	0	0.00016642	0.047871187	-0.00580315	0	0	0	0	14.35904139
ARG	14	ARG14	2006	28.95463856	0.381175966	6.39990149	2.819842947	0.028830938	1.350343802	0	0.647995692	0.000850602	0	0	0.000206681	0.096099088	0.247758215	-0.001873301	0.001674031	0.052466375	0.007185187	0	0	4	1	13.92280869
ARG	15	ARG15	2006	27.88970017	0.163199204	0.637778596	7.554842203	0.022575976	0.079709712	0.006874237	0.770713719	0	-0.002290848	0	0	0.011926632	0.011046188	0.000243815	0.000421597	0.057130071	0.001194357	0	0	0	0	13.2413021
ARG	16	ARG16	2006	25.96003002	0.183572688	0.884640814	6.964102875	0.020205393	0.191362805	0.012267648	0.674246546	1.46E-06	-0.000297574	0	1.46E-06	0.01871655	0.048368957	-0.000808119	0.001482037	0.041052088	0.002829856	0	0	0	0	13.36826986
ARG	17	ARG17	2006	31.17176738	0.315081782	2.415851892	3.008929062	0.06661765	1.710718455	0.089549283	0.61565478	0.000566427	0.002707636	0	0.000156532	0.071595452	0.086017489	0.00199487	-0.002062579	0.147625836	0.012303638	0	0	3	1	14.05213747
ARG	18	ARG18	2006	34.9227737	0.183044026	0.396139101	5.862022076	0.025999693	0.339640499	0.041558983	0.747027927	0	-0.000323566	0	0	0	0.002027769	0	0.000244045	0.042854145	-0.004871017	0	0	0	0	13.42109429
ARG	19	ARG19	2006	31.58042997	0.225761519	3.267287516	4.84716146	0.045298461	2.282101908	0.068450984	0.619006279	0	0.000735248	0	0	7.72E-05	0.011718959	3.22E-05	0.006280693	0.041756617	0.001408624	0	0	0	0	12.98795033
ARG	20	ARG20	2006	17.49274466	0.111934398	0.381133498	7.126488505	0.009040392	0.015296355	0	0.684191862	0	0	0	0	6.82E-05	0.006328574	-3.41E-06	0.000310291	0.040918571	-0.002993523	0	0	0	0	12.57083699
ARG	21	ARG21	2006	28.86247344	0.289203824	4.241532282	4.292115514	0.03723158	2.04730945	0.189558439	0.715285781	0.001785164	0.002030278	0	1.28E-05	7.90E-05	0.027761116	4.37E-06	-0.002057383	0.058309455	-0.002378821	0	0	1	1	14.95338223
ARG	22	ARG22	2006	33.12275	0.280143217	2.639473712	3.838937516	0.050214155	1.609940368	0.052810222	0.572476979	3.48E-05	0.003654665	0	-4.64E-05	0.001772502	0.168999248	-0.000277316	-0.001067086	0.05949901	0.004457096	0	0	0	0	13.66588418
ARG	23	ARG23	2006	7.96427928	0.215101056	0.211585892	4.203802494	0.061997192	0.068679951	0	0.613112949	0	0	0	0	0.077645204	0.081922459	-0.000104142	0.005779874	0.078125414	0.002126688	0	0	0	0	11.82782766
ARG	24	ARG24	2006	30.82531924	0.323776624	2.104832644	3.321446795	0.066432569	1.360258808	0.161460645	0.700016342	0.036016797	0.009960526	0	-0.006063519	0.010777651	0.07047815	0.000295844	-0.004108233	0.10965658	0.000701578	0	0	0	0	14.18601801
BOL	1	BOL1	2006	31.50393618	0.197806754	2.38966946	1.914229648	0.037277237	1.477346481	0.004038331	0.435507844	0	9.82E-05	0	0	0.061614416	0.056191234	0.000374859	0.00147652	0.131259875	0.00365302	0	0	4	1	13.19261998
BOL	2	BOL2	2006	31.51049307	0.240896664	2.772407453	1.683460274	0.036976852	1.444187348	0.057178572	0.618783756	0.000850704	0.000185706	0.000174971	3.22E-06	0.054829341	0.029596444	-0.000900082	0.00081206	0.149030474	-0.00103596	5	1	8	1	14.30941867
BOL	3	BOL3	2006	29.4730383	0.409086196	4.682639618	1.575912372	0.03024328	2.209981492	0	0.59099666	0	0	0	0	0.072330568	0.233834716	-0.000504256	-0.004243077	0.092388138	-0.002482802	0	0	19	1	12.93545887
BOL	4	BOL4	2006	27.56062726	0.160128932	2.035687863	1.892116503	0.02103182	0.611180072	0.005277492	0.628660745	0.000725494	0.000414071	0	0.000145795	0.0700215	0.02315179	-0.000529593	0.000832318	0.169801159	-0.005275102	3	1	15	1	14.74092557
BOL	5	BOL5	2006	33.59035859	0.102733357	0.559352997	2.702059161	0.010325641	0.298053546	0.001529119	0.621965863	0	-2.29E-05	0	0	0	1.53E-05	0	0	0.044320657	0.004559104	0	0	1	1	13.03977663
BOL	6	BOL6	2006	28.43193627	0.48025687	5.103227845	1.393325969	0.025631469	2.509159015	0.000574565	0.389623531	0	-0.00093474	0	0	0.326498585	0.057850956	-0.002872824	-0.000900437	0.030096054	0.003603196	0	0	19	1	11.50996416
BOL	7	BOL7	2006	31.90523352	0.109738437	1.604016398	1.931971419	0.0159124	0.976645289	0.002120512	0.349578573	0	-7.10E-05	0	0	0.000351286	8.14E-05	3.84E-05	-2.91E-05	0.042632452	0.001236489	0	0	2	1	13.53297867
BOL	8	BOL8	2006	31.2224706	0.361026326	3.653845304	1.558861191	0.041506195	1.438367945	0.060260384	0.719978799	0.002165875	0.001519975	0	-9.84E-05	0.033412265	0.092384068	0.00047602	-0.000326169	0.085114088	-0.00270971	2	1	15	1	14.71307198
BOL	9	BOL9	2006	32.09359091	0.264584835	2.88488136	2.388376556	0.048643962	1.945923819	0.049879617	0.519788528	0	0.001227743	0	0	0.079994624	0.093176346	-0.002646822	0.002510153	0.120783515	0.002031139	0	0	3	1	12.90672555
BRA	1	BRA1	2006	29.37106821	0.452823816	5.654188571	1.604710644	0.022641144	2.525164345	0	0.617107927	0	0	0	0	0.12779061	0.119053908	-0.002985006	0.007495533	0.027107731	-0.00115578	0	0	22	1	13.4558984
BRA	2	BRA2	2006	32.92104117	0.336793244	0.461545369	3.640931449	0.051254799	0.337304463	0.155607955	0.3701517	0.054783449	0.001455798	0	-0.000394215	0.001237398	0.133789236	0.000120759	-0.000368968	0.068859882	0.002267316	0	0	7	1	14.9561786
BRA	3	BRA3	2006	29.5738464	0.342530994	4.417873253	2.11047899	0.006595201	1.950457581	0	0.538165848	0	0	0.00383825	0	0.037923455	0.278058623	-0.001377137	0.001055376	0.051086582	0.00169835	0	0	9	1	13.41462942
BRA	4	BRA4	2006	28.74853228	0.34012057	6.032006432	1.698311485	0.008775435	1.881944227	2.14E-06	0.671371843	2.68E-07	0	0.000431487	0	0.148995479	0.05094363	-0.001110879	0.001163407	0.049723794	0.000574235	2	1	74	1	15.07658951
BRA	5	BRA5	2006	32.06798421	0.358741982	1.128681753	2.190821323	0.00640175	0.398404266	0.012767597	0.432359995	0.001580271	-0.000770696	0.001202834	0.000142468	0.012567113	0.214527579	-0.000767856	0.000303193	0.086823079	-0.002975489	0	0	28	1	16.45586098
BRA	6	BRA6	2006	34.26361164	0.324897191	1.549106727	3.520983258	0.059487623	1.166736957	0.059337222	0.449073704	0.001398068	0.000987711	0	0.000718933	0.004102455	0.150087991	6.62E-05	-0.004182498	0.081333569	0.004885692	0	0	3	1	15.94970382
BRA	7	BRA7	2006	31.76785722	0.250498376	3.736422848	0.727679025	0.032545984	1.78576778	0.001650745	0.875762696	0	1.85E-05	0.002493229	0	8.46E-05	0.014882468	4.00E-05	-0.000452965	0.053346677	-0.001026226	0	0	3	1	14.71638977
BRA	8	BRA8	2006	29.99246873	0.339200219	1.95582702	0.972288367	0.026675922	0.919903973	0.002204243	0.670970852	0.000373466	8.46E-06	0.000229972	-5.18E-06	0.008669933	0.208439578	-7.45E-05	-0.002731843	0.05008941	0.006953066	0	0	8	1	15.06949016
BRA	9	BRA9	2006	33.31111514	0.315091717	4.322784621	1.702224516	0.053615731	2.290734802	0.014508619	0.755090432	3.66E-05	-0.0001359	0.000284796	2.35E-06	0.000545011	0.035109427	6.26E-06	-0.00015234	0.060921968	0.001987686	0	0	6	1	15.60721267
BRA	10	BRA10	2006	30.58981799	0.40586736	4.03604524	2.269969283	0.030695317	2.459314147	0.007775688	0.250461807	0.000293357	-8.36E-05	0	-3.74E-06	0.010093467	0.47296272	-0.00103625	-0.000459324	0.070086296	-0.002569783	0	0	13	1	15.69804235
BRA	11	BRA11	2006	33.66334816	0.326222557	4.430629962	1.183020167	0.043429231	1.829458288	0.030223396	0.754642955	0.003555626	-0.002009065	0	2.08E-05	0.001203437	0.04495269	1.54E-06	0.003219049	0.060491145	0.004712232	0	0	10	1	14.71267884
BRA	12	BRA12	2006	33.02684605	0.366247017	5.529727098	2.06419058	0.049947081	2.619069274	0.024624181	0.520214522	0.00084512	-8.79E-05	0	1.86E-05	0.014532542	0.099311221	-0.001368526	0.00205681	0.076367577	-0.000623991	2	1	27	1	14.92622223
BRA	13	BRA13	2006	30.61019987	0.337129019	3.195307298	1.102970609	0.047406065	1.781460904	0.004490529	0.685373488	0.000275029	-1.34E-05	0.000187746	-6.23E-06	0.004087811	0.153293987	-4.15E-05	-0.002315412	0.06680897	-0.002759383	0	0	16	1	16.79193313
BRA	14	BRA14	2006	28.90733801	0.390130826	5.91055164	1.698555494	0.005083416	2.648398748	1.24E-06	0.394557025	0	0	0.000702954	0	0.100553676	0.30268936	-0.003058026	0.005455602	0.063866727	-0.000352411	0	0	35	1	15.84133452
BRA	15	BRA15	2006	34.55256309	0.325242011	0.893773921	3.374711955	0.05481142	0.666706843	0.038903708	0.402326387	0.003856602	0.000175357	0	-7.44E-05	0.002584512	0.037682722	0.000225209	0.001359768	0.074702514	0.004458051	0	0	4	1	15.14295016
BRA	16	BRA16	2006	30.49216326	0.335502246	3.956275632	1.865370174	0.046221732	1.10038955	0.030701485	0.741987577	0.041511218	0.000500178	0.000235298	0.000254147	0.011856174	0.144886442	-0.000170003	-0.000235298	0.06527947	0.006552259	0	0	11	1	16.16154911
BRA	17	BRA17	2006	33.3422529	0.328785542	0.639609771	2.807633082	0.037649716	0.381202494	0.045674711	0.533215696	0.011942691	0.001066515	0	-0.000262047	0.002976509	0.08791366	0.000235896	0.002807813	0.080170283	0.004408637	0	0	6	1	15.99143785
BRA	18	BRA18	2006	34.07298214	0.36336256	3.541052206	3.42472359	0.049624798	2.308337183	0.0215589	0.283091455	9.68E-06	0.000172147	0	0	0.009083244	0.341758143	-0.000319485	0.001208961	0.067766982	0.000917132	0	0	6	1	14.95267928
BRA	19	BRA19	2006	32.25327799	0.307093921	2.105704639	1.534470447	0.029037769	1.194875515	0.002318224	0.874764319	1.42E-06	3.97E-05	0.000325116	0	0.00701365	0.07538993	4.69E-05	-0.000316538	0.071121139	0.004717927	0	0	26	1	16.58788585
BRA	20	BRA20	2006	35.10660762	0.292231492	1.060586024	3.049003082	0.047364418	0.803944993	0.028061455	0.42308538	0.005192994	0.001467688	0	0.000281015	0.002515783	0.016468913	0.000294369	0.000217809	0.076318483	0.005598604	0	0	3	1	14.96853684
BRA	21	BRA21	2006	28.1048527	0.348709106	3.932291406	3.591317506	0.025287057	0.649698797	0.008119773	0.738083761	0.047370927	0.001342866	9.89E-05	0.000640761	0.009643498	0.182636821	0.000248284	-0.00148512	0.073105803	0.00478756	0	0	3	1	16.18541476
BRA	22	BRA22	2006	30.92189191	0.403939212	6.180030395	2.442074962	0.036345717	3.038503475	0.000169493	0.670854346	0	1.03E-05	0	0	0.033781097	0.191533963	-0.004460078	0.00261503	0.04935296	0.002230786	0	0	27	1	14.25668465
BRA	23	BRA23	2006	31.14211533	0.321174821	5.192218263	1.212882594	0.007676724	2.321128985	0	0.257686334	0	0	0	0	0.063133569	0.078817282	-0.002225321	-0.000640876	0.10414825	0.002340999	0	0	12	1	13.01914972
BRA	24	BRA24	2006	31.80141399	0.260210496	3.266296301	1.459049149	0.03232098	1.670418259	0.013263732	0.880022774	0.003008907	0.000102618	0.000272178	9.44E-06	0.010381189	0.048182071	0.000143026	1.33E-05	0.069577128	0.007555946	0	0	18	1	17.53599328
BRA	25	BRA25	2006	27.07455897	0.373335298	3.028045632	1.971483841	0.032954187	0.764607677	0.007012055	0.662900505	0.024056912	0.000266219	0.000499275	0.000566818	0.033515899	0.24579568	0.000271239	-0.001315578	0.053115768	0.003831659	0	0	11	1	15.64619335
BRA	26	BRA26	2006	32.33697301	0.346704654	0.357909264	3.30696625	0.047284304	0.147148466	0.012014803	0.425966069	6.83E-06	0.00139021	0	0	0.000799803	0.222164613	7.47E-05	-0.003156424	0.06962098	0.001515029	0	0	7	1	14.54115422
BRA	27	BRA27	2006	32.84652971	0.360174607	5.517394516	2.726661331	0.039896347	2.624727346	0.000451908	0.197609307	7.75E-05	-6.12E-06	0	0	0.00321432	0.32305272	-6.39E-05	0.005568996	0.058841593	0.002631019	0	0	13	1	14.13817045
CHL	1	CHL1	2006	12.07646375	0.341288536	1.262397157	4.614074449	0.062146548	0.201829579	0.000220029	0.602958385	0	0	0	0	0.097022613	0.076799984	-0.000220029	0.002340304	0.110565145	-0.00653464	0	0	0	0	11.45016606
CHL	2	CHL2	2006	37.15299789	0.050872816	0.392384911	3.200989588	0.001036246	0.137988877	0	0.639960665	0	0	0	0	0	0	0	0	0.014357668	-0.000808959	0	0	0	0	12.66827777
CHL	3	CHL3	2006	20.45250128	0.358392323	1.995917619	4.800941073	0.032799074	0.931717342	0.018700832	0.354825319	0.005126999	-0.00103525	0	0.000426161	0.147594451	0.426884732	0.000857348	0.004406345	0.092873466	-0.000985083	0	0	0	0	11.9491887
CHL	4	CHL4	2006	37.20327311	0.062519849	0.802927609	2.663586743	0.000892127	0.463793271	0	0.913048481	0	0	9.74E-05	0	0	0.000854115	0	0	0.016449569	0.001008411	0	0	0	0	13.76155016
CHL	5	CHL5	2006	37.37836331	0.058581157	0.113094584	4.215237689	0.00152497	0.058668245	0.001256269	0.65646212	0	2.67E-05	0.000403206	0	0	0.004521901	0	-0.000439861	0.016965344	-0.003408154	0	0	0	0	15.70276636
CHL	6	CHL6	2006	22.36672508	0.303947591	1.574040785	4.810613865	0.019344243	0.880044059	0.007431502	0.621171159	0.01041253	-0.000435409	0.000421364	-0.000175326	0.128889866	0.166501673	6.73E-05	0.000873725	0.090983488	-0.000530866	0	0	0	0	12.59178667
CHL	7	CHL7	2006	31.71696837	0.148882103	0.247852062	4.590747654	0.011971014	0.149107921	0.007203362	0.700629967	6.47E-05	-0.001796363	0	-8.27E-06	0	0.04128192	0	0.000692922	0.053071542	-0.001299772	0	0	0	0	14.33217088
CHL	8	CHL8	2006	27.92312085	0.267556945	1.501243207	5.469413967	0.030331013	0.446220262	0.076843026	0.595838232	0.022495321	-0.002422642	0	-0.000571083	0.011345815	0.224190278	-0.000680392	0.002574336	0.114173435	-0.001540087	0	0	0	0	13.17633991
CHL	9	CHL9	2006	15.55545186	0.374377579	1.557587738	3.633334484	0.027118866	0.510256461	0.003672511	0.490145161	0.00048975	0.000582273	0.000873409	0.000376257	0.231230038	0.150798713	-0.001908423	0.004495341	0.118850204	-0.001707729	0	0	0	0	13.74668681
CHL	10	CHL10	2006	16.8302199	0.397090145	1.83125959	3.799938219	0.030852363	0.687915582	0.016675486	0.505170563	0.023759203	-0.002957666	0	-0.000666775	0.214842161	0.119471963	-0.00076465	0.005692054	0.096809147	-0.001629712	0	0	0	0	12.26385899
CHL	11	CHL11	2006	9.132946553	0.240504318	0.179152936	4.164759782	0.052921559	0.010373499	0	0.662716067	0	0	0	0	0.014720541	0.221738021	0.000103323	0.001124401	0.097088687	0.000152061	0	0	0	0	12.55687349
CHL	12	CHL12	2006	26.48593746	0.301965401	1.46812644	5.94908476	0.027249712	0.752298151	0.014904156	0.564952266	0.056372675	0.000688981	0	-0.002642082	0.059021687	0.279757827	0.000332611	0.001589803	0.130395093	-0.001821553	0	0	0	0	14.48278877
CHL	13	CHL13	2006	31.98529599	0.183445964	1.206905445	5.992432445	0.018679408	0.211949947	0.007891012	0.892992316	0.001934805	-0.000471703	0.000373443	2.14E-05	0.000380827	0.075309592	-4.23E-05	0.002015174	0.119684374	-0.006309587	0	0	0	0	13.4297556
CHL	14	CHL14	2006	39.55921327	0.04578423	1.578962269	3.348666852	0.000616121	0.930766065	0	0.544160448	0	0	0	0	0	1.28E-05	0	0	0.015562789	0.000453073	0	0	0	0	13.64318306
CHL	15	CHL15	2006	27.55316531	0.232615577	0.816587173	4.418578573	0.024241	0.533569879	0.004606812	0.800677751	0.000133269	-0.000437077	0	0	0.004640694	0.143868276	-0.000273879	0.000586157	0.099278973	-0.007762999	0	0	0	0	13.54975784
COL	1	COL1	2006	25.84916645	0.435197927	8.251461661	0.713232786	0.012219704	2.149714013	0	0.440067092	0	0	0	0	0.478045055	0.007922871	1.36E-05	0.000436372	0.025630487	-0.001022678	0	0	25	1	10.9410975
COL	2	COL2	2006	28.14550312	0.348152571	7.882262661	0.179437419	0.007035942	1.876938878	7.51E-05	0.68272541	1.11E-05	-3.25E-07	3.58E-06	-4.23E-06	0.046619228	0.252628164	-0.001611455	0.005183183	0.069929105	-0.000776173	0	0	12	1	15.58046612
COL	3	COL3	2006	29.39353618	0.420569409	4.521305845	1.117458433	0.012405914	1.865529991	0	0.279406101	0	0	0	0	0.039751194	0.623401633	0.000269604	-0.003293021	0.098364098	0.000640465	0	0	8	1	12.41140538
COL	4	COL4	2006	32.32276478	0.318280808	5.077462731	1.088429009	0.038517203	2.393816794	0.002858726	0.852078652	0	-0.000608592	0	0	0.000137865	0.085296835	-1.24E-06	0.000180093	0.122237526	-0.003044331	0	0	6	1	14.64230484
COL	5	COL5	2006	30.50209794	0.340392261	6.117648235	0.830916493	0.035228822	2.338662073	0.00103153	0.661174283	0	-8.57E-05	1.89E-05	0	0.024539687	0.164098878	-0.000736732	0.001376249	0.091477905	0.01102621	0	0	9	1	14.40954183
COL	6	COL6	2006	23.98404466	0.373463419	3.083699585	1.096597337	0.006166808	0.451252903	0	0.43904802	0	0	0	0	0.025671218	0.378046009	5.35E-05	0.00226732	0.099883323	-0.000425772	0	0	10	1	14.01649871
COL	7	COL7	2006	30.93953114	0.461162925	7.96762644	1.279959201	0.040518037	3.719543896	0	0.35933625	2.13E-05	-4.01E-05	0.000310784	0	0.01152471	0.58495503	-0.000214917	0.000715556	0.061233194	-0.003136873	0	0	8	1	14.22546156
COL	8	COL8	2006	24.59248238	0.432197116	4.485512618	0.379326895	0.004010963	0.235496181	8.42E-05	0.566677235	0.002303437	-2.19E-06	0	-0.000190222	0.035886391	0.382697437	0.00202685	-0.000962043	0.073593824	0.001794146	0	0	4	1	13.67830379
COL	9	COL9	2006	27.06983023	0.467442139	5.828534835	0.816558317	0.013838338	0.148271985	0	0.143466932	0.000284568	-3.61E-05	0	-0.000284568	0.23636993	0.570121621	0.002183105	0.007186407	0.046028538	0.000206446	1	1	21	1	13.01881677
COL	10	COL10	2006	30.37763579	0.408511047	4.751071644	1.43788564	0.025452828	1.497052213	0.003811289	0.279078456	0	0.000301196	0	0	0.009395001	0.612598106	-0.000666107	-0.00717368	0.061710066	-0.001086758	2	1	9	1	12.70351541
COL	11	COL11	2006	26.70075972	0.412626468	2.905886004	0.732076722	0.016200454	0.473025377	0.012051521	0.204854663	0.253536752	-0.001244882	0	0.00062509	0.092914387	0.41429685	-0.000162705	0.000410168	0.080879771	0.003004158	0	0	12	1	14.04176224
COL	12	COL12	2006	34.04896563	0.433547266	5.861653129	1.196119141	0.035626098	1.906759587	0.000834682	0.516748442	0	8.15E-05	0	0	0.001989157	0.287692668	-0.000124699	0.007540294	0.083747046	0.002893311	0	0	5	1	13.75742679
COL	13	COL13	2006	24.8701439	0.43002515	14.57984318	0.100666654	0.022285417	2.271327771	0.000589765	0.172643824	0.000188725	-0.000146786	0	-0.000131059	0.617352716	0.183600344	0.004820345	-0.005339338	0.07168239	0.000886256	0	0	8	1	12.79942024
COL	14	COL14	2006	25.67255972	0.229983302	2.26366302	0.65330652	0.004457716	0.532238711	0.000571126	0.848055106	6.35E-05	1.45E-05	0.00021638	-5.73E-05	0.005620825	0.12325043	8.52E-05	0.000908892	0.091131363	-0.003164273	0	0	12	1	16.09536013
COL	15	COL15	2006	26.85476877	0.436118046	10.07518338	0.396857785	0.008153881	1.194582224	0	0.002709211	0	0	0	0	0.699879591	0.101444913	0.002236174	-0.005246409	0.03552465	0.001669889	0	0	12	1	10.16161433
COL	16	COL16	2006	28.21759188	0.463587311	6.196984947	0.741768972	0.006838615	0.483277939	0	0.364045528	0	0	0	0	0.170999428	0.339514578	-0.003783587	0.005706564	0.029199047	0.002098498	0	0	14	1	11.42892641
COL	17	COL17	2006	29.02437346	0.403810193	3.36545311	0.574408647	0.016977255	0.272107956	0.00047902	0.338324462	0	-6.59E-05	0	0	0.123776851	0.4900216	0.0016276	-0.002251751	0.086885459	0.006334285	0	0	9	1	13.87624328
COL	18	COL18	2006	34.73251097	0.337055857	2.89778027	0.749226095	0.02444184	1.008402132	0.000963577	0.421904792	0	5.80E-05	0	0	0.005905319	0.129720449	-0.000676095	0.006035993	0.135826319	0.005963113	0	0	4	1	13.66488
COL	19	COL19	2006	32.40169349	0.367527139	6.00934904	0.811294499	0.030699628	2.264587326	0.001914264	0.591648083	0	-6.53E-05	0	0	0.003629051	0.234763933	4.83E-05	0.008123994	0.106045323	0.005078447	0	0	8	1	13.88624064
COL	20	COL20	2006	29.11433115	0.419706342	6.270393827	0.579303892	0.011783825	0.756519178	0.00212901	0.539970308	0	-8.39E-05	0	0	0.027520064	0.379437141	0.000587387	-0.000278632	0.08780175	0.003457846	1	1	16	1	13.69021878
COL	21	COL21	2006	22.88379105	0.392739558	3.531295944	0.773149617	0.016679188	0.561855336	0.002118717	0.355170535	0.000346531	0.000475013	0	-5.56E-06	0.166038258	0.435797305	-0.004515401	0.00387855	0.085053356	0.010125082	0	0	13	1	14.27597521
COL	22	COL22	2006	30.30574172	0.359953424	3.123955509	0.87751102	0.008429477	0.785064108	0.001559699	0.588783242	0.007005275	3.94E-05	0	-6.76E-05	0.048216225	0.31522548	-0.00143418	0.003518234	0.095565388	0.00195657	2	1	7	1	14.04331041
COL	23	COL23	2006	25.36266431	0.458290336	7.63185829	0.625199712	0.012123211	1.525874423	0	0.273279403	0	-0.00032282	0	0	0.296826241	0.409854225	0.001832476	0.002291386	0.068921433	0.001475598	2	1	18	1	12.6126363
COL	24	COL24	2006	27.09114659	0.443975406	2.316740763	0.669674189	0.00997208	0.395543858	5.43E-06	0.621474654	0.129611461	0	0	-0.010024836	0.00787614	0.240367976	-0.000548488	0.010669264	0.087170527	-0.003761428	0	0	4	1	13.22098186
COL	25	COL25	2006	26.61388396	0.416324992	3.609135475	0.395860473	0.009369439	0.609672676	0.004635621	0.553644435	0.050334044	-7.40E-05	0	-0.015460654	0.03751741	0.35204858	-0.000390594	0.016492938	0.105652912	-0.001361204	0	0	6	1	13.68729973
COL	26	COL26	2006	26.9557667	0.250321935	3.836099855	0.629041399	0.019101388	1.721212246	0	0.685490334	0	0	0	0	0.100846439	0.206651307	0	0	0.029952834	0.002835213	0	0	0	0	11.16150067
COL	27	COL27	2006	28.57966026	0.412062398	4.212717383	0.292535432	0.008557147	0.971539299	0	0.601810427	0	0	0	0	0.023553421	0.318349562	-0.001441985	0.007505375	0.081376097	-0.000635743	0	0	7	1	14.46361151
COL	28	COL28	2006	31.85146051	0.451942759	7.855242133	1.412779782	0.052505075	3.46145202	0.001143781	0.365171672	0	0	0	0	0.0003623	0.317605206	-0.000234939	0.00259422	0.094798953	0.01350806	0	0	9	1	13.55654498
COL	29	COL29	2006	27.94923087	0.406055092	3.694857696	0.740580139	0.003476946	0.301910856	0.02395478	0.464217519	0.004583774	-0.000455026	0	0.000259164	0.036730514	0.402123207	0.000534712	-0.000393214	0.093678923	0.002895968	0	0	6	1	14.05804405
COL	30	COL30	2006	31.69228356	0.33413057	3.35757065	0.753433394	0.009984987	0.589066174	0.015178376	0.745480647	0.05677666	0.001034643	0.000580531	0.00103713	0.033694972	0.139658878	-0.000552714	-0.000474466	0.077873127	-0.003450421	0	0	8	1	15.24287053
COL	31	COL31	2006	26.02398825	0.485248243	8.539706965	0.393353575	0.012432258	0.580111263	0	0.111614585	0	0	0	0	0.848331886	0.002817364	0.000539995	0	0.027351154	0.001977248	0	0	16	1	10.5979895
COL	32	COL32	2006	30.2947477	0.34898536	7.751989769	1.476059368	0.009069374	2.185954582	0	0.075023079	0	0	0	0	0.095805619	0.488259521	-0.00073378	-0.000603593	0.092763976	-0.000811666	2	1	15	1	11.22062883
CRI	1	CRI1	2006	28.88175842	0.440174952	5.435257047	1.708186117	0.017526038	2.743563946	3.18E-06	0.375172883	0	0	0	0	0.034340158	0.549325861	-0.002464914	0.00526711	0.056466017	-0.001603044	0	0	3	1	13.65683282
CRI	2	CRI2	2006	26.46380426	0.404170927	4.388889511	0.890939493	0.015836965	2.042063892	0.003579093	0.645126219	0	0	0	0	0.0431772	0.292903969	-0.000477086	0.004464837	0.079712311	0.012137329	0	0	3	1	13.0242448
CRI	3	CRI3	2006	31.40975679	0.448557259	4.665221578	3.07004179	0.072051656	2.714383959	0.129776606	0.13298612	0.000826567	0.002869488	0	6.63E-05	0.027478527	0.582074822	-0.000351084	0.000710461	0.067470496	0.005409884	0	0	3	1	12.69114756
CRI	4	CRI4	2006	30.56971473	0.376044882	5.035988084	1.580975853	0.019143862	2.279037464	0	0.647914487	0	0	0	0	0.025046695	0.313964141	-0.006293118	0.005896916	0.069990852	-0.000555055	0	0	3	1	12.95638358
CRI	5	CRI5	2006	27.2924555	0.502808485	5.502109755	0.471178092	0.0035367	2.73153273	0	0.276776942	0	0	0	0	0.170176938	0.465835664	-0.007987266	0.014380385	0.080539932	0.003732953	0	0	3	1	12.86228292
CRI	6	CRI6	2006	28.50066465	0.477790876	6.486621227	2.068224382	0.023565133	3.196535635	0.012871706	0.127936202	0	0.001475215	0	0	0.113464069	0.574700973	-0.00499251	0.020780498	0.056394757	-0.0032854	0	0	4	1	12.937479
CRI	7	CRI7	2006	29.60617951	0.321982193	4.764844319	1.639320462	0.013160103	2.145458004	0	0.722371894	0	0	0	0	0.012775342	0.262415502	-0.000744275	0.000613308	0.065286678	0.001385157	0	0	4	1	14.18897715
CUB	1	CUB1	2006	31.97536145	0.414359382	4.945102723	2.119191944	0.063171126	2.969947911	0.201277755	0.25692335	0.22163217	-0.013947342	0	0.00863687	0.021639228	0.269257815	0.002363115	0.004436068	0.11633676	0.006537093	0	0	0	0	13.57093
CUB	2	CUB2	2006	31.9198618	0.41144741	3.638311236	2.263597682	0.065846854	2.342509024	0.201050141	0.286994502	0.214052107	0.000569807	0	0.014108617	0.023110159	0.254070472	0.002253329	-0.017421504	0.103405192	0.003885705	0	0	0	0	13.18930252
CUB	3	CUB3	2006	31.68836463	0.389655691	2.932703942	2.063649489	0.057114947	2.080535222	0.221886078	0.223252093	0.29654869	-0.011020729	0	0.007269977	0.026250122	0.20425394	0.002166072	0.002510792	0.074235053	-0.001224071	0	0	0	0	13.46037599
CUB	4	CUB4	2006	32.80170915	0.272361872	2.447635687	1.590987229	0.027996743	1.508693844	0.025606884	0.808955723	0.066015932	0.003036602	0.000146331	0.000602766	1.79E-05	0.086978516	2.91E-06	-0.004403485	0.081661831	0.003634677	0	0	0	0	12.83517281
CUB	5	CUB5	2006	33.33842653	0.405759229	4.395528758	2.127105791	0.061368243	2.601299594	0.273350244	0.248563071	0.216857661	-0.018230104	0	0.012556291	0.019526976	0.21449397	0.002460242	-5.36E-05	0.083065169	-0.002863561	0	0	0	0	13.50270827
CUB	6	CUB6	2006	31.62605315	0.424566271	3.340273161	1.318048186	0.041164821	1.725894719	0.14759637	0.388265829	0.017251186	-0.003338487	0	0.000452608	0.074087574	0.286248718	-0.000584786	0.006100199	0.070450512	-0.011936699	0	0	0	0	13.0261886
CUB	7	CUB7	2006	32.77169322	0.366859598	4.635461614	1.962323781	0.045199977	2.410468944	0.162736542	0.286536697	0.194420665	-0.013707849	0	0.012272835	0.012576662	0.318613717	0.001056962	0.000216737	0.062659067	-0.004116867	0	0	0	0	13.87509175
CUB	8	CUB8	2006	30.37181449	0.391964818	2.164315337	2.091977192	0.052433259	1.358994642	0.115992215	0.312369398	0.021278374	0.007988346	0	0	0.033338508	0.417232856	0.001564235	0.005839015	0.082184316	0.003373516	0	0	0	0	13.61259497
CUB	9	CUB9	2006	32.05320071	0.382977948	3.01450844	2.412980744	0.058445718	2.135606939	0.289385829	0.191868769	0.337725968	0.011184049	0	-0.020388672	0.002856607	0.148038607	0.000401079	0.005081298	0.076447802	0.006436086	0	0	0	0	12.98147298
CUB	10	CUB10	2006	32.64455525	0.416264997	6.170784996	2.274483859	0.071285128	3.493478239	0.303065357	0.327269668	0.220641828	-0.019688111	0	0.012688191	0.027814212	0.110729131	0.003122335	0.001716998	0.082911874	-0.003037528	0	0	0	0	12.89991682
CUB	11	CUB11	2006	31.63087655	0.385336124	3.695167619	2.314072351	0.065735078	2.455791761	0.256527599	0.271019444	0.179184522	-0.004974902	0	0.000340317	0.014499308	0.252922923	0.001403063	0.001729946	0.092100962	0.003868736	0	0	0	0	14.57538607
CUB	12	CUB12	2006	32.06229272	0.393661311	3.317593055	2.48583788	0.066925366	2.337036503	0.3156479	0.164166802	0.308383225	0.009036881	0	-0.011100334	0.003280643	0.197781032	0.001085305	-0.00064294	0.068178661	0.003148371	0	0	0	0	13.65850142
CUB	13	CUB13	2006	30.58598947	0.430430752	2.397989847	2.088528634	0.046509621	1.381647246	0.298469063	0.101018062	0.115004018	-0.002718094	0	0.002593718	0.01137966	0.358387311	0.000371729	0.00092513	0.061599882	0.002169071	0	0	0	0	13.14964543
CUB	14	CUB14	2006	31.80664778	0.431696318	3.303278301	2.539325325	0.073254851	2.245053648	0.286358107	0.188062502	0.258069729	-0.007339178	0	0.003350885	0.026162934	0.222803521	0.001858361	0.004295776	0.087213283	0.006515079	0	0	0	0	13.84999528
CUB	15	CUB15	2006	32.2608046	0.413957288	3.570892939	1.653084625	0.054310547	2.124492741	0.084484827	0.363047383	0.207952813	-0.006388681	0	0.029883601	0.01060614	0.310716203	-0.000330382	-0.021813943	0.068934368	-0.002420078	0	0	0	0	11.35718552
CUB	16	CUB16	2006	31.78369424	0.409712613	3.202805963	2.517052991	0.063197566	2.06889858	0.140497235	0.247078146	0.405956545	-0.013284688	0	0.007022229	0.01153822	0.185595717	0.001258761	0.004932235	0.09779722	0.003998457	0	0	0	0	12.78333351
DOM	1	DOM1	2006	32.37718804	0.394802977	1.627089848	0.699108983	0.030031489	1.139258914	0.031127699	0.290063597	0.013559683	-0.007594527	0	-0.000220932	0.009851187	0.603111981	-0.000919234	0.000698302	0.061266825	-0.000870608	0	0	0	0	12.27213277
DOM	2	DOM2	2006	34.69806861	0.372136996	1.174174854	1.082588883	0.025152695	0.834582543	0.146212147	0.278520606	0.075507854	0.004262194	0	0.001452239	0.006771388	0.285695872	-0.000309353	0.001203039	0.083523592	0.000610941	0	0	0	0	10.8911108
DOM	3	DOM3	2006	30.50684288	0.408096436	1.408792576	0.59937727	0.034592781	0.985948613	0.021668986	0.551898683	0.014378769	-0.009226208	0.003745941	0.000252082	0.020408575	0.275651885	-0.001497368	0.008812794	0.087695097	0.005015903	0	0	0	0	12.51853328
DOM	4	DOM4	2006	31.99395608	0.434134573	5.842742027	1.251121741	0.037117262	3.557647414	0.045872082	0.086090263	0.015238475	0	0	-0.009257018	0.003845223	0.665978324	-0.002307134	0.014156116	0.047325931	0.003075027	0	0	0	0	11.02459635
DOM	5	DOM5	2006	34.82600428	0.221718937	1.65608485	0.910738766	0.014538072	1.118200782	0.000276046	0.992017499	0	0	0	0	0	0.002423497	0	0	0.067784145	0.002116023	0	0	0	0	12.40108946
DOM	6	DOM6	2006	29.89949111	0.493681056	3.857408033	0.780687638	0.015050213	2.091430483	0.043640225	0.40214909	0.105953744	-9.79E-05	0	0.000447851	0.049646168	0.38986434	-0.004629767	0.007800312	0.05972881	-0.001710791	0	0	0	0	12.85820287
DOM	7	DOM7	2006	29.89094871	0.502341847	2.256212831	1.155210185	0.035115704	1.320441297	0.074493014	0.146073808	0.044213653	-0.00012536	0	-0.001224675	0.00629695	0.676926934	-0.001533254	0.028929326	0.068687332	0.004346107	0	0	0	0	11.85659956
DOM	8	DOM8	2006	31.80616592	0.436375293	2.993933844	1.360252825	0.006983624	1.212959753	0	0.352503157	0	0	0	0	0.026403768	0.617250922	-0.002441168	0.002441168	0.055501103	-0.001682921	0	0	0	0	12.00815828
DOM	9	DOM9	2006	28.89308633	0.524033086	3.043342433	0.875090056	0.030936468	1.945007589	0.041535783	0.129401811	0.068328357	-0.001040583	0	0.000457078	0.043072345	0.706429245	-0.005319614	0.009034592	0.048792536	-0.006607168	0	0	0	0	11.62358414
DOM	10	DOM10	2006	34.25979121	0.336686932	1.457233281	0.779395878	0.023645612	0.996282991	0.073776722	0.270261283	0.006951702	0.001504355	0	0.002106097	0.013887569	0.327300079	0.000585907	-0.00050673	0.100615613	0.005189022	0	0	0	0	12.12410276
DOM	11	DOM11	2006	30.36551216	0.478815885	1.628320546	1.288337935	0.021482823	1.096872731	0.03038093	0.388147313	0.021404121	-0.000820239	0	-0.001118092	0.007290507	0.491094218	-0.000407828	0.01011323	0.059392398	0.000451109	0	0	0	0	10.2943369
DOM	12	DOM12	2006	32.2113459	0.380121238	3.443292648	1.605662267	0.052214181	2.100161677	0.307275403	0.1157957	0.022229253	-0.001815756	0	0.002544809	0.008198413	0.35288939	-8.25E-05	0.020234673	0.048030844	-0.004911491	0	0	0	0	11.48307036
DOM	13	DOM13	2006	33.28467866	0.328249213	1.430660389	1.161783344	0.026750559	0.942730484	0.038997962	0.724224105	0.071183096	0.000506614	0	0.000559544	0.000461246	0.116543983	9.07E-05	-0.000313798	0.062382848	0.000392258	0	0	0	0	12.13510658
DOM	14	DOM14	2006	30.49023374	0.411063426	3.878492849	1.07864687	0.01086388	2.095711312	0.034684815	0.36955338	0.021950272	9.55E-05	0	0.000169215	0.021203989	0.550077991	5.86E-05	9.55E-05	0.056411502	-0.002380194	0	0	0	0	12.68114928
DOM	15	DOM15	2006	28.35073667	0.473429337	2.632234184	0.758099335	0.010194308	1.352189309	0.020116435	0.244421095	0.085377252	-0.002321362	0	0.006658644	0.027147718	0.510760735	-0.001814328	0.027434834	0.051938794	0.001588436	0	0	0	0	11.91104986
DOM	16	DOM16	2006	29.70885722	0.439273484	3.515531171	0.959563637	0.013813966	1.996788964	0.001316119	0.553649038	0.042926106	0.000250455	0.025354935	3.93E-05	0.025084836	0.373615742	-0.003339406	-0.022054815	0.037584929	-0.002497335	0	0	0	0	11.43860058
DOM	17	DOM17	2006	33.07946924	0.370027135	3.555030507	1.036575221	0.01535114	1.798081425	0.039898521	0.25397879	0.063070637	-0.002824609	0	-0.000213874	0.001106244	0.477676003	-0.000361373	-0.010125817	0.047957577	-0.007620257	0	0	0	0	11.51627118
DOM	18	DOM18	2006	28.74577819	0.525864051	3.570351	0.841837857	0.01789288	2.30844573	0.000549192	0.029633112	0.003122949	0	0	0	0.029177003	0.936172688	-0.008684685	0.009606211	0.030174227	-0.013625129	0	0	0	0	13.26517043
DOM	19	DOM19	2006	31.93079321	0.382948803	1.203564166	0.995908449	0.028422874	0.833183364	0	0.224448971	0	0	0	0	0.013057394	0.559031061	0.000509202	0.050592857	0.083777655	-0.002489248	0	0	0	0	10.98349539
DOM	20	DOM20	2006	33.05149854	0.384913014	2.038699666	1.141992408	0.042660194	1.469232144	0.079553164	0.388639511	0.022369681	0.000264867	0	0	0.006017602	0.384787316	-0.000622671	0.000590143	0.087515796	0.009735636	0	0	0	0	12.34858404
DOM	21	DOM21	2006	28.59398127	0.448426567	2.82271237	1.002872719	0.002527696	1.212958893	0	0.497747307	0.003497603	0	0	0.002840353	0.04686324	0.432934687	-0.001412444	-0.000574772	0.051110233	0.006220241	0	0	0	0	12.578632
DOM	22	DOM22	2006	30.01493373	0.476673072	3.901585025	0.700049757	0.017103581	2.236992281	0.06159022	0.258491278	0.101057038	0.000594029	0	-0.001654397	0.01094234	0.560901813	-0.000771682	0.00265925	0.043996207	-0.003809142	0	0	0	0	10.92134997
DOM	23	DOM23	2006	31.11040182	0.481134292	3.446581268	1.368840769	0.015404723	1.591003952	0.003428135	0.130602198	0.002266468	0	0	0	0.042388647	0.821314552	-0.00272951	0.003647471	0.068479962	0.001014878	0	0	0	0	12.1238453
DOM	24	DOM24	2006	27.10250915	0.500631257	2.297125918	0.781382479	0.011589257	1.368198685	0	0.18824354	0.005743517	0	0	0	0.101326197	0.594667905	-0.005588779	0.009156859	0.052594648	0.002348255	0	0	0	0	13.76321707
DOM	25	DOM25	2006	30.48201039	0.441456834	1.827718192	1.128373176	0.031376555	1.214804757	0.037357081	0.450684212	0.012944513	-0.009697506	0	0.001116346	0.03380698	0.408084506	-0.007895448	0.029953786	0.052621812	-0.003896706	0	0	0	0	14.65571221
DOM	26	DOM26	2006	27.07570238	0.457572283	1.807300432	0.864967535	0.0308222	1.18708924	0	0.20082338	0	0	0	0	0.057217029	0.70593017	-0.008233798	0.008233798	0.050116801	0.000963123	0	0	0	0	12.02242796
DOM	27	DOM27	2006	33.47992777	0.376262934	2.452381592	1.222721194	0.038664115	1.671873766	0.19681333	0.362181904	0.06971661	-0.016417539	0	-0.010555367	0.006453576	0.217930982	-0.000885378	0.013062786	0.059804809	-0.010168291	0	0	0	0	11.03534548
DOM	28	DOM28	2006	32.02001807	0.388979179	1.74073734	1.260724845	0.039577421	1.078263457	0.069808191	0.641590036	0.083124507	-0.000629919	0	6.88E-05	0.000118282	0.187941321	-4.68E-05	0.001887005	0.047936554	-0.010817136	0	0	0	0	13.80018407
DOM	29	DOM29	2006	32.67429067	0.415877011	5.522018476	1.133383089	0.035107722	3.061644845	0.017932838	0.145172647	0.003922808	0	0	0	0.021654477	0.540528501	-7.18E-05	0.001451295	0.037809496	0.002714358	0	0	0	0	12.5723351
DOM	30	DOM30	2006	33.27113161	0.372559165	3.283819392	1.386598253	0.006806622	1.324634098	0.000370971	0.687107737	0.010613085	0.000110189	0.000490343	-0.000256191	0.006646263	0.292540263	-0.000351688	-0.000808975	0.063614622	-0.004711613	0	0	0	0	11.3539448
DOM	31	DOM31	2006	33.54807438	0.313645971	1.670514442	1.161557109	0.021039498	1.123570347	0.011879719	0.859578685	0.009257076	-0.003790071	0.00189956	-0.000871047	0.001665622	0.112221576	-5.84E-05	0.006369726	0.073504108	-0.003025802	0	0	0	0	12.3609176
DOM	32	DOM32	2006	33.29243773	0.400274935	3.279454885	1.105254744	0.018385194	1.422232347	0.047572613	0.519253923	0.127041065	0.000328361	0	-0.010059802	0.00171146	0.290530254	-0.000124379	0.00844287	0.04134531	-0.003032444	0	0	0	0	11.3149402
ECU	1	ECU1	2006	25.72040554	0.307742302	1.574292987	1.584966258	0.024558429	0.548552745	0	0.596257221	0.000189003	0	0	-1.30E-05	0.006900561	0.34051023	-0.000189003	0.000972387	0.061276683	0.000944559	0	0	5	1	13.43835471
ECU	2	ECU2	2006	24.35952585	0.296940905	1.492422813	1.922432675	0.041532663	0.493605177	0.102777287	0.177605126	0.067058497	-0.000857655	0	0.004913856	0.04039553	0.578306384	-0.003551699	0.002038191	0.054462005	-0.000629065	0	0	2	1	12.08270467
ECU	3	ECU3	2006	24.40913214	0.345578098	1.566584399	1.443469183	0.028207245	0.584834583	0.023099827	0.386223253	0.032630387	0.001041353	0	0.002035192	0.011672659	0.489673577	0.001769904	-0.002736027	0.064431927	-0.002046134	0	0	1	1	12.3359866
ECU	4	ECU4	2006	21.65376684	0.406038448	2.850549102	1.276213397	0.023736782	0.366059608	0	0.421104205	0	0	0	0	0.022543312	0.46685762	5.80E-05	0.005264745	0.073166979	0.001346421	0	0	10	1	11.92721837
ECU	5	ECU5	2006	27.47450001	0.231526732	1.998082573	1.298799796	0.017389789	0.288818494	0.022055676	0.537806203	0.023438529	-0.000331308	0	0.010332296	0.005218622	0.338671309	0.000487702	-0.006712597	0.056347169	-0.001552524	0	0	4	1	12.98206317
ECU	6	ECU6	2006	26.39243022	0.302139029	1.852001842	1.351166962	0.019674288	0.398680261	0.032752996	0.380757558	0.065733664	-0.009186594	0	0.006072031	0.023743987	0.381028489	-0.001844149	0.011340378	0.058719755	4.76E-05	0	0	4	1	12.87465347
ECU	7	ECU7	2006	27.94450845	0.320282164	0.808431619	0.536566512	0.033111326	0.468604538	0.030892836	0.569653861	0.008232757	0.004437874	0	-0.000276886	0.013865858	0.310600444	0.001905902	0.000699907	0.083374269	-0.001046694	0	0	1	1	13.27886728
ECU	8	ECU8	2006	26.45026651	0.406947409	2.724455613	0.230647443	0.034662472	0.874141953	0.008387718	0.308217513	0.0074015	-0.000768355	0	0.002509313	0.081716059	0.537216608	-0.014433411	0.004287229	0.09023039	0.011046915	0	0	4	1	13.04193677
ECU	9	ECU9	2006	28.81243541	0.218409913	0.047849133	1.230194557	0.015183506	0.021696578	0	0	0	0	0	0	0	0.761119952	-3.79E-05	0.048344321	0.101035953	-0.003157592	0	0	0	0	10.09557609
ECU	10	ECU10	2006	31.27479742	0.234981576	0.870993986	1.466081776	0.026313749	0.686102434	0.070476301	0.725518462	0.028742411	0.000819221	0.002104432	-0.003903018	0.000725972	0.11316447	3.22E-05	-0.001329808	0.078920064	-0.007523755	0	0	3	1	15.07500784
ECU	11	ECU11	2006	27.35437109	0.339703031	2.122230876	1.762537117	0.024582736	0.353505898	0.061247326	0.469519943	2.30E-05	0.010440721	0	0	0.01885028	0.308839917	-7.35E-05	0.002784805	0.06552582	0.003093435	0	0	10	1	12.86731071
ECU	12	ECU12	2006	26.90397955	0.338416744	1.546497571	1.865813111	0.035628337	0.725155538	0.003517741	0.423154213	4.11E-06	0.000324651	0	0	0.010456649	0.445105162	0.000599988	-0.005060862	0.059698122	-0.003273073	0	0	1	1	12.97929162
ECU	13	ECU13	2006	30.19015668	0.373174553	1.711531653	1.452135663	0.035321706	1.222062834	0.099651677	0.25963508	0.128481286	0.001159881	0.000129141	-0.025266264	0.015969283	0.454998428	0.005211092	0.014622865	0.062319619	0.008572213	0	0	3	1	13.52564378
ECU	14	ECU14	2006	29.34480551	0.338416578	1.355827563	1.181106726	0.055868877	1.05978089	0.019468248	0.447607389	0.018719522	0.000504562	0	-0.005276934	0.001186329	0.446694307	-0.000215081	0.000346295	0.072637547	0.007632485	0	0	4	1	14.10462849
ECU	15	ECU15	2006	23.49501545	0.460963782	4.765941795	0.363999827	0.017728385	0.947263566	0	0.10378105	0	0	0	0	0.517897548	0.359651075	-0.00760414	0.005032333	0.112956285	0.004752417	0	0	14	1	11.88487426
ECU	16	ECU16	2006	22.88232109	0.462091174	5.716577185	0.401235648	0.003049926	0.419604694	0	0.392746015	0.009456429	0	0	-0.000486728	0.290733047	0.231117562	-0.002807377	-0.00259878	0.114699867	0.005885211	0	0	15	1	11.54846514
ECU	17	ECU17	2006	26.56675157	0.494152483	7.372555574	0.405197726	0.005614057	1.230656992	0	0.398746427	0	0	0	0	0.367400214	0.17729793	-0.024341358	0.023259979	0.031900463	-0.001887376	0	0	16	1	11.77700174
ECU	18	ECU18	2006	24.60887525	0.466862956	6.229404267	0.74724207	0.021783059	1.00095257	0	0.46862537	0	0	0	0	0.411059599	0.118840418	-0.001329386	0.000636765	0.029504951	0.000892112	0	0	15	1	11.29209548
ECU	19	ECU19	2006	27.10934566	0.28284976	2.162415687	1.495843494	0.02015253	0.48525164	0.011859137	0.787586045	0.036000055	0.001276183	0	0.00080044	0.006559229	0.139098556	0.000843852	-0.003071521	0.079108418	0.003686547	0	0	11	1	14.72788078
ECU	20	ECU20	2006	30.1894235	0.154595952	0.262303291	1.077349354	0.03290908	0.20555403	0.016341178	0.667431617	0.000406604	0.003816535	0.000905619	8.62E-05	0.001127403	0.031887629	-0.000163258	-4.00E-05	0.10136002	0.004358555	0	0	2	1	12.61484345
ECU	21	ECU21	2006	27.43276648	0.38809478	2.723778017	0.64629089	0.009926897	1.534848379	0.075973941	0.009680179	0.003178468	-0.000506712	0	0.000122839	0.013332456	0.894652101	0.004389313	-0.006808809	0.067788777	0.017345799	0	0	4	1	12.91718893
ECU	22	ECU22	2006	26.85338172	0.491676683	7.882280199	0.518344827	0.007801618	1.678766507	2.15E-05	0.363690502	1.07E-05	0	0	0	0.362746255	0.249635177	-0.008825486	0.008047556	0.084836814	0.003329369	0	0	18	1	12.0295617
ECU	23	ECU23	2006	27.77955917	0.278919614	2.304427383	0.583237139	0.010410317	0.157714639	0.001317943	0.633200075	0.007171805	-0.000928051	0	6.96E-05	0.00496242	0.328347117	-2.01E-05	0.001997049	0.072701962	0.004672035	0	0	8	1	13.09990677
ECU	24	ECU24	2006	21.85530509	0.411666601	2.864453079	0.640132151	0.021467158	0.978256441	0	0.12537501	0	0	0	0	0.324535798	0.505756912	9.12E-05	-0.009000243	0.09161465	0.007039801	0	0	3	1	11.39125931
GLP	1	GLP1	2006	27.66193058	0.42229975	1.803768733	0.721146981	0.014615696	1.070017469	0.165520201	0.253605191	0.024667438	0.013081414	0	0.004499174	0.083085185	0.224568612	-0.00245114	0.022281315	0.057071849	-0.005364266	0	0	0	0	12.08339539
GLP	2	GLP2	2006	28.68892602	0.405147482	1.65022159	0.964722469	0.021918345	0.923795099	0.110686015	0.448807769	0.081395018	-0.046316491	0	0.002749585	0.006620123	0.293303929	-0.000930066	0.047644577	0.066048588	0.000509156	0	0	0	0	12.5274464
GTM	1	GTM1	2006	25.87585001	0.492151947	3.829424857	1.263648682	0.008422314	2.25925753	0.022526123	0.023463338	0.011466391	-0.00094221	0	0.001107072	0.133956744	0.749958535	-0.007022115	0.015271203	0.044061154	0.005686452	0	0	3	1	13.80175457
GTM	2	GTM2	2006	29.58498543	0.388409972	2.30568478	2.729607578	0.057380164	1.301363524	0.223030518	0.029031228	5.32E-05	0.018484741	0	-0.000198722	0.056501065	0.65212917	0.000734564	-0.012842441	0.059477859	-0.001537905	0	0	3	1	12.56116292
GTM	3	GTM3	2006	25.28630175	0.364146029	4.13308811	2.724683807	0.051883176	2.188625503	0.245800946	0.109958172	0.031355447	-0.000640606	0.001260658	0.001044839	0.067582243	0.54157089	-0.0012795	-0.000385391	0.055749146	-0.000694591	0	0	2	1	12.89605256
GTM	4	GTM4	2006	31.09031446	0.379339678	4.445303603	2.631102832	0.057879947	2.796703705	0.09167383	0.111765057	0.002444635	-0.000904316	0	0	0.001647148	0.684609728	2.09E-18	-0.000581346	0.047441579	-0.001798329	0	0	2	1	13.29240072
GTM	5	GTM5	2006	33.37714067	0.352475261	2.484323081	2.644537341	0.071540067	1.457753457	0.063868714	0.032518488	0	0.022241081	0	0	0.021045265	0.706192896	0.002358569	-0.018923655	0.057626944	-0.003462198	0	0	3	1	13.50093465
GTM	6	GTM6	2006	32.11346899	0.435253993	5.411489803	2.351956461	0.056774639	3.326861517	0.172579575	0.142547202	0.377559956	0.001021463	0	-0.000300991	0.003794394	0.269942703	-0.001039168	0.000422205	0.056393298	0.002634284	0	0	2	1	13.67086008
GTM	7	GTM7	2006	29.70258477	0.287858971	3.110181828	2.13801403	0.039046441	1.734707455	0.021516645	0.716871059	0.002725302	0.000208938	0.000925643	3.67E-05	0.005405962	0.245539269	0.000107809	-0.00240157	0.06453522	-0.000631929	0	0	3	1	12.57089817
GTM	8	GTM8	2006	25.21880081	0.366198377	2.637505456	2.458748967	0.036541696	1.478462407	0.032745567	0.032140492	0.011872704	0.003466	0	0.000247571	0.158874721	0.676505471	0.008261914	-0.010403363	0.081332279	0.003430053	0	0	3	1	12.61010488
GTM	9	GTM9	2006	28.71949598	0.466222169	4.727215116	1.015231799	0.012523203	2.693759971	0	0.085579147	0	0	0	0	0.083263344	0.676106699	-0.005093295	0.020117779	0.050466916	0.001474027	0	0	3	1	13.74755883
GTM	10	GTM10	2006	29.26306299	0.363631884	3.516803264	2.987520213	0.061698514	2.072599026	0.106948816	0.108739649	0	0.010189554	0	0	0.008398721	0.732942393	0.000580983	0.005548072	0.052361648	-0.002275244	0	0	3	1	12.6739893
GTM	11	GTM11	2006	32.47483528	0.397490222	4.953695005	3.339380068	0.080487788	2.935465483	0.128607736	0.063176389	0.000286564	-0.000873525	0	0	0.010015889	0.711213132	0.000225298	-0.001407126	0.068464338	-0.000507645	0	0	2	1	12.91887012
GTM	12	GTM12	2006	29.26674559	0.482589031	5.012946977	1.671956005	0.022424886	2.791744278	0.000637033	0.034489912	1.68E-05	0.000113157	0	0	0.04770207	0.673968802	-0.004970537	0.016282072	0.03745503	-0.014133047	0	0	2	1	12.44552579
GTM	13	GTM13	2006	26.53424225	0.351388768	5.806562471	2.632640046	0.045348961	2.808774568	0.232068735	0.217918039	0.071152109	-0.002028494	0	0.000197486	0.040144433	0.437474476	-0.00026819	0.002100418	0.082811912	-0.000802378	0	0	2	1	13.0364894
GTM	14	GTM14	2006	25.86461144	0.378508057	2.705369638	2.396324902	0.041390123	1.501968498	0.059428074	0.032992992	0.014197637	0.000898721	0	0.000666561	0.128615228	0.712084985	0.000270454	-0.002759588	0.090454319	0.001138946	0	0	3	1	12.98151671
GTM	15	GTM15	2006	32.36839439	0.432077909	7.149341934	2.111005917	0.047611603	4.107568232	0.019388132	0.069829983	0.028558276	0.00099636	0	0.000587519	0.005230132	0.777318126	-0.000542092	0.001178067	0.0648303	-0.001010096	0	0	3	1	12.20405418
GTM	16	GTM16	2006	25.30999502	0.373769714	4.289087277	2.338948208	0.043632033	2.409367188	0.101499914	0.108074675	0.056773104	-0.025641864	0	0.028398447	0.02444348	0.709066093	-0.000371707	-0.00252761	0.036743633	-0.002765293	0	0	2	1	13.2490197
GTM	17	GTM17	2006	25.43624326	0.378682323	5.092905923	2.193418312	0.029633971	2.48071338	0.068833005	0.030044417	0.098003779	-0.021195759	0	0.000367646	0.125063491	0.650061	0.003685167	0.015004794	0.08067197	0.005121916	0	0	2	1	12.74519218
GTM	18	GTM18	2006	30.21912382	0.442594071	4.313301807	2.657934735	0.063063942	2.662841951	0.060663785	0.016915517	0.06928713	0.00731919	0	0.008240827	0.0087209	0.841683696	-0.008158676	-0.001868948	0.056070594	0.000104869	0	0	2	1	11.87831887
GTM	19	GTM19	2006	22.62999169	0.344668544	6.561172482	1.943979424	0.038089936	2.918740211	0.104637449	0.109955977	0.035134068	-0.034451251	0	0.000648056	0.112262659	0.616549512	0.005335909	0.030791348	0.082478174	0.00054416	0	0	2	1	13.41547184
GTM	20	GTM20	2006	30.57528888	0.475965438	8.644457838	1.631855237	0.025687455	4.592484456	0.04141791	0.103088232	0.326185856	-0.000144488	0	-0.000798698	0.037382277	0.475662789	-0.007649841	-0.000206698	0.053715767	-0.002592382	0	0	2	1	14.86909316
GTM	21	GTM21	2006	24.92115465	0.310702028	3.426329618	3.322303771	0.053792917	1.713080211	0.226791969	0.057910762	0.001410224	-0.001641446	0	0	0.066548385	0.637441908	0.005920194	-0.002197752	0.04223936	0.006952729	0	0	2	1	13.86542012
GTM	22	GTM22	2006	33.32343415	0.3792833	3.591746519	2.087386044	0.05780463	2.216796355	0.144458352	0.141483755	0	0.037350233	0	0	0.029402894	0.532034413	-0.00133461	0.001979295	0.072897921	0.004241708	0	0	3	1	12.87809032
GUF	1	GUF1	2006	27.90368369	0.387634294	3.393636658	1.090827789	0.008593696	1.207145318	0	0.698928915	0	0	0	0	0.043360105	0.181899373	-0.003074823	0.001384308	0.038345861	0.002876231	0	0	8	1	11.87761594
GUF	2	GUF2	2006	26.30398573	0.416414892	4.460266985	0.646604696	0.008036739	0.839337438	0.007423347	0.33871091	0	0	0	0	0.175219008	0.105620352	-0.00650657	0.006455638	0.030384176	0.005129941	0	0	8	1	11.10185739
GUY	1	GUY1	2006	25.91223317	0.496436095	3.082800661	0.392971862	0.006713085	0.79616804	0	0.020121975	0	0	0	0	0.856155071	0.07633143	-0.004661461	0.001204211	0.025526315	-0.00071635	0	0	6	1	10.21443563
GUY	2	GUY2	2006	25.14910202	0.375802099	4.273094597	0.301125223	0.008972473	1.318560481	0	0.497188517	0	0	0	0	0.281098944	0.133718063	0.002910131	0.000147973	0.043172085	0.001148211	0	0	7	1	9.940055111
GUY	3	GUY3	2006	28.83890546	0.32822079	3.44805053	0.210485707	0.006081879	0.906365157	0.013233756	0.64496129	0.029499911	-0.000743614	0	-0.024973845	0.007706546	0.294638575	1.93E-05	0.024526389	0.070430452	-0.003249664	0	0	8	1	12.69013955
GUY	4	GUY4	2006	28.67291454	0.353509297	1.989095221	0.719719534	0.009004483	0.501923889	0.073419935	0.387787507	0.133769028	-0.006685	0	0.003267711	0.060372105	0.278284682	0.00023012	-0.001817952	0.035328647	0.002878951	0	0	8	1	11.40740905
GUY	5	GUY5	2006	27.55942243	0.365849914	3.485433612	0.174741957	0.007239106	0.923719995	0.172952498	0.106981982	0.113769451	-0.03281122	0	0.006326781	0.157985258	0.326709664	-0.006685094	0.034090909	0.063996507	-0.000355727	0	0	7	1	11.55420907
GUY	6	GUY6	2006	28.74148263	0.34560198	2.226171228	0.4296473	0.014280008	0.466282955	0.26701976	0.030556121	0.109920554	-0.011590955	0	0.010572418	0.024648605	0.498268486	-0.002627826	0.001425952	0.05557092	0.001589254	0	0	8	1	10.8644497
GUY	7	GUY7	2006	27.2194941	0.376847801	3.04599323	0.270059265	0.007867248	0.504459223	0.244501187	0.034157595	8.96E-05	0.001119921	0	0	0.297854231	0.097791515	-0.007884245	0.007682659	0.041372159	-0.000712369	0	0	6	1	10.79763791
GUY	8	GUY8	2006	27.43587899	0.382297839	4.413107475	0.545827069	0.01005674	2.441177514	0	0	0	0	0	0	0.2596548	0.299568501	0.001078749	-0.000647249	0.055281474	0.001204349	0	0	9	1	9.169292916
GUY	9	GUY9	2006	27.52380872	0.399233839	4.277222366	0.417358718	0.012134541	1.167991514	0	0.66529338	0.000102357	0	0	0.000102357	0.02246731	0.239003045	-0.000230303	0.01770772	0.034127635	0.000679457	0	0	8	1	10.6195057
GUY	10	GUY10	2006	31.47312035	0.301636945	4.776214636	0.955648846	0.009222344	2.52493718	0	0	0	0	0	0	0.03745224	0.121215938	-8.40E-05	-0.001091657	0.088951014	0.004786351	0	0	10	1	10.13540847
HND	1	HND1	2006	28.46673071	0.495607912	3.287865264	1.102539376	0.020369514	1.74004047	0.003695823	0.399007205	0.000425079	0.000994212	0	0.000134608	0.033397016	0.52478563	-0.002177348	0.001971893	0.053887247	0.003102137	0	0	3	1	12.80035639
HND	2	HND2	2006	35.377687	0.421524273	5.600109428	3.681277492	0.086118406	3.38206496	0.245476092	0.132482147	0.038823183	-4.65E-05	0	0.00087084	0.001285895	0.550619286	-0.000548881	-0.000479059	0.098820147	0.002729943	0	0	2	1	12.21062745
HND	3	HND3	2006	29.06364682	0.515273787	2.772674471	1.16535285	0.020382574	1.392118124	0.00319306	0.183385219	0.000294056	-0.000341999	0	-5.11E-05	0.092707421	0.594439792	-0.003915414	0.00496059	0.033496752	-0.001816105	0	0	3	1	10.89312741
HND	4	HND4	2006	30.30863573	0.387940633	3.210834713	2.364040611	0.046227112	1.915552956	0.081573978	0.216555945	0.010679471	0.001839455	0	-0.002015958	0.011653425	0.587105102	-0.000291336	0.000922917	0.052620285	-0.001404342	0	0	3	1	11.98083813
HND	5	HND5	2006	28.47160423	0.441340457	3.75168605	2.150193705	0.036776496	2.466866411	0.013056019	0.042862203	0	0	0	0	0.00588533	0.858233389	-0.000576894	0.004519002	0.047134567	-0.002097602	0	0	2	1	12.50040443
HND	6	HND6	2006	30.75044806	0.437926262	3.452729749	1.446453511	0.022421679	2.028897296	0.041241942	0.652142163	0.006930236	0.00549932	0.000994075	-0.002237491	0.008028916	0.250464801	-0.000859207	0.00687892	0.059445569	-0.000102766	0	0	3	1	11.74834298
HND	7	HND7	2006	30.52322748	0.397478522	1.919289068	2.335347886	0.054056077	1.057497917	0.13630708	0.033971847	0.000220445	0.000175932	0	0.000161094	0.005307637	0.708874819	6.15E-05	-0.000112342	0.071766354	0.00096287	0	0	3	1	12.9981343
HND	8	HND8	2006	32.47156713	0.276821068	2.254234456	2.141298895	0.042153215	1.232438998	0.008862807	0.705628165	0	-0.002458821	0.000836545	0	0.005909808	0.228922489	0.000284565	0.001452044	0.052004764	3.85E-05	0	0	3	1	12.79007642
HND	9	HND9	2006	28.56236143	0.390173735	5.649962225	0.929079258	0.007907786	3.063857292	0	0	0	0	0	0	0.219536353	0.558068682	-0.006945925	-0.000250755	0.106223308	-0.006767893	0	0	3	1	11.89827864
HND	10	HND10	2006	27.96215532	0.395289541	4.516192527	2.295886904	0.047546137	2.69649398	0.013309847	0	0	0.000454194	0	0	0.047465205	0.865633738	0.001362581	-0.002958183	0.051945458	0.000943571	0	0	2	1	13.08791097
HND	11	HND11	2006	26.98808606	0.391930896	2.763077565	0.742452989	0.01218434	0.990657179	0	0	0	0	0	0	0.341616618	0.333820045	-0.023527467	0.022838724	0.051622402	-0.010454022	0	0	0	0	12.8082807
HND	12	HND12	2006	28.91005233	0.386502748	4.389650979	2.349569799	0.047539254	2.619927776	0.108947174	0.049429081	0.000323495	-0.000348768	0	0	0.014400598	0.74764834	0.001895481	-0.001531548	0.049504848	0.002088972	0	0	2	1	12.48756344
HND	13	HND13	2006	28.9782132	0.412241412	4.728186666	2.445023501	0.050418181	2.869625638	0.006250824	0	0	0	0	0	0.014312717	0.959801896	0.000920187	0.000612481	0.049527834	0.001016365	0	0	2	1	12.94430675
HND	14	HND14	2006	27.82401894	0.396879192	4.998493047	2.265435369	0.043914952	3.075850102	0.083264194	0	0	0.00509946	0	0	0.012310204	0.793485373	-0.000141652	0.004789175	0.045033561	0.002125871	0	0	2	1	12.66906624
HND	15	HND15	2006	29.92702502	0.426005006	2.153568453	2.283190476	0.049048211	1.170494431	0.090651806	0.015937055	0.000534641	-0.008338944	0	-0.000175173	0.032651438	0.701850808	-0.002034556	0.002521755	0.067276648	0.001207342	0	0	3	1	14.08951856
HND	16	HND16	2006	28.84691587	0.469759108	3.339094949	2.047896025	0.039021372	2.16519074	0.016256152	0	0.000148625	-7.11E-05	0	3.66E-05	0.044951589	0.795172911	-0.002621404	0.001540102	0.039356539	-0.00352926	0	0	3	1	12.83106095
HND	17	HND17	2006	35.57723674	0.387875978	5.698891362	3.490192375	0.084859291	3.611003096	0.285665778	0.018492991	0	-0.013166564	0	-0.000228058	0.026576389	0.602448839	0.000385165	0.018802137	0.078808374	0.001874234	0	0	2	1	14.05416421
HND	18	HND18	2006	30.66883893	0.456563874	3.163627354	1.76036565	0.030913893	1.795681773	0.035480258	0.295754318	0.001236313	0.000941573	0.022041732	-5.58E-05	0.014259017	0.466515208	0.000197555	-0.015377434	0.047122448	-0.012164079	0	0	3	1	11.29137629
HTI	1	HTI1	2006	34.20029081	0.366521903	4.367701752	1.956241718	0.050868787	2.617559811	0.579021123	0.009602212	0.207951752	-0.01178778	0	0.002845523	3.57E-05	0.132606811	0	0.001857018	0.049435182	-0.004607834	0	0	0	0	13.38202203
HTI	2	HTI2	2006	27.94370616	0.48780451	2.30068112	0.918499025	0.015286568	1.393815338	0	0.076733707	7.28E-05	0	0	7.28E-05	0.022163291	0.829846753	-0.004698317	0.007345521	0.038670971	-0.00392987	0	0	0	0	13.4229538
HTI	3	HTI3	2006	34.1190315	0.340108479	4.575333307	1.955849962	0.047042754	3.203163776	0.506864553	0.223980568	0.08975494	-0.001936264	0.002542882	-0.007656455	0.00017914	0.115116502	-7.11E-06	0.008814721	0.072615505	0.000535847	0	0	0	0	12.9058953
HTI	4	HTI4	2006	29.92814581	0.444250116	2.028049409	1.288380547	0.031364857	1.162877467	0.029946762	0.003327776	0.113047656	-0.020743784	0	0.004211314	0.003372921	0.778531973	0.000364379	0.019231451	0.049257073	-0.011117082	0	0	0	0	14.20939455
HTI	5	HTI5	2006	32.02026297	0.408565333	4.905236156	1.355630552	0.030263815	2.988356846	0.041379438	0.140322683	0.050255334	0.000161236	0	0.001377112	0.000216743	0.700302383	0	0.000325115	0.058276898	0.001921856	0	0	0	0	12.56108986
HTI	6	HTI6	2006	31.04379253	0.39507482	1.993058932	1.4587381	0.016812936	1.228516985	0.303568785	0.084052652	0.008295433	0.003039304	0	0.002670955	0.00860996	0.312113149	-0.001364071	0.001587771	0.070606746	0.002549284	0	0	0	0	12.7471257
HTI	7	HTI7	2006	30.22965189	0.419080039	4.098222448	1.057841423	0.014894473	2.499710184	0.04278266	0.228549095	0.082065836	0.003230372	0	0.018085976	0.015261326	0.601273455	9.45E-05	-0.020931169	0.054631027	-0.00310096	0	0	0	0	13.33966343
HTI	8	HTI8	2006	33.02561572	0.304367458	2.119898255	1.068310242	0.028383596	1.545294111	0.12063413	0.655310208	0.041518976	-0.005176652	0.000106583	0.002494587	0.000174085	0.141991986	-6.45E-05	0.002466985	0.061964751	-0.006198628	0	0	0	0	13.73156757
HTI	9	HTI9	2006	29.84215359	0.418219172	1.138250041	0.767557333	0.030764607	0.835643757	0.068969834	0.06288651	0.121584759	-0.005215768	0	0.010320266	0.003011237	0.556165994	0.000142564	0.004852402	0.049041931	-0.008677332	0	0	0	0	15.06059568
HTI	10	HTI10	2006	31.50316208	0.407076751	1.514104083	1.02187246	0.030048051	0.859124561	0.142419556	0.071864701	0.214903135	-0.008244004	0	0.000278835	0.001409138	0.4955774	-3.13E-05	0.018307919	0.058294838	-0.007052593	0	0	0	0	13.23143843
MEX	1	MEX1	2006	37.2742632	0.192571341	1.291184518	4.610509988	0.041168031	0.668014083	0.211376793	0.647961979	0	-0.005110082	0.001179064	0	0	7.99E-05	0	-3.23E-06	0.048827647	0.001846796	0	0	0	0	13.9927
MEX	2	MEX2	2006	39.34892373	0.161728067	0.934267539	3.554630557	0.032431926	0.685882078	6.04E-06	0.429981081	0	3.02E-06	0.007043296	0	6.20E-05	0.007656808	2.27E-05	0.001299557	0.059382742	0.015708946	0	0	0	0	14.0392598
MEX	3	MEX3	2006	36.11861368	0.126124889	0.181542183	5.44011254	0.012609942	0.060439302	0.038423207	0.748260995	0	-0.002544212	3.30E-05	0	0	0.000981335	0	2.34E-05	0.040679879	-0.009732512	0	0	0	0	15.51806041
MEX	4	MEX4	2006	31.67866489	0.374439083	4.149228402	2.583970699	0.046771461	2.849151945	0.102572805	0.450573483	0.000759137	0.005948062	0.003141488	0.000148478	0.045493517	0.278333114	0.000715598	-0.005013653	0.07019572	-0.003605002	0	0	2	1	15.00774127
MEX	5	MEX5	2006	29.63154895	0.419647653	3.952325326	2.328359343	0.049987315	2.310706456	0.130776018	0.253975038	0.049317711	0.000558744	0.001054824	0.000525569	0.051516602	0.437296485	-0.00175985	0.000393255	0.08296436	0.000679122	0	0	3	1	14.86665962
MEX	6	MEX6	2006	35.93734913	0.148588614	1.393706234	5.928427613	0.027755013	1.063267536	0.05043394	0.695864762	0	0.002662947	0.001552873	0	0.000788472	0.054939174	8.68E-05	-0.000242391	0.060731978	-0.00114026	0	0	0	0	15.81368246
MEX	7	MEX7	2006	39.00814651	0.155744016	1.169681299	4.809458766	0.015697536	0.549574731	0.021220774	0.657934537	0	-0.000141121	0.000289342	0	2.04E-05	0.002372722	-5.92E-07	-2.96E-06	0.043849247	-0.008942391	0	0	0	0	16.56005145
MEX	8	MEX8	2006	35.65454288	0.32851278	3.36449359	2.652488314	0.072081809	2.514092403	0.197897752	0.629827161	0.065684914	0.002108239	0.000604799	-0.000728897	0.011505451	0.089597309	0.000597667	0.001101191	0.081663646	0.004850532	0	0	0	0	15.26178486
MEX	9	MEX9	2006	34.72830804	0.141632824	1.993830972	2.740872917	0.023273672	0.995298154	0.026432274	0.953873883	0	-0.000689779	0.000192621	0	0.000117933	0.009655209	-4.54E-07	0.000326218	0.075532526	0.002182924	0	0	0	0	14.39742002
MEX	10	MEX10	2006	36.09479341	0.2006053	1.822669745	4.441051891	0.039720455	1.105511296	0.107804335	0.382020702	0	0.000866034	0	0	0.007604371	0.113817584	0.000480125	-0.00075599	0.071931498	-0.004467947	0	0	0	0	13.84828048
MEX	11	MEX11	2006	36.17393596	0.234034091	2.091045649	4.284647655	0.048724155	0.989576578	0.282756043	0.590180469	0.001852598	-0.000661606	0	-0.000753974	0.000261738	0.008407699	2.68E-05	0.000105371	0.06143657	-0.005372701	0	0	0	0	15.38010005
MEX	12	MEX12	2006	32.66257423	0.358463127	4.138282175	3.277191647	0.078111188	2.727825003	0.24032946	0.300800829	0.024199212	0.000507805	0.000568035	-0.001374776	0.026043667	0.338385599	0.001084957	-0.000779666	0.081872403	0.001214477	0	0	0	0	13.38640336
MEX	13	MEX13	2006	32.49220555	0.297094301	1.78504707	3.042513376	0.041992103	0.767604563	0.171162193	0.208629092	0.004765746	-0.001926467	0.003452842	0.001173102	0.016567811	0.283345818	-0.000902336	0.002061359	0.11395459	-0.004469406	0	0	1	1	15.11209398
MEX	14	MEX14	2006	36.31881086	0.235662782	2.471732969	4.16907636	0.054504488	1.601144367	0.255190963	0.634855412	0.00152593	-0.002981221	0.000314344	-0.000222009	0.005277874	0.033349084	0.000123114	-0.000109995	0.091392257	0.00287536	0	0	0	0	15.61675043
MEX	15	MEX15	2006	32.94219203	0.200859616	2.011479794	3.264232211	0.044472773	0.99393221	0.192675244	0.677593222	0.00193664	-0.00339982	0.000640212	-0.000205223	0.004528312	0.038504994	0.000299892	0.000170782	0.073076827	-0.001744464	0	0	0	0	14.46108968
MEX	16	MEX16	2006	32.87387022	0.292021324	2.694607125	4.013776935	0.059116441	1.68443456	0.283509064	0.433593024	0.028109118	-0.006951673	0.000104068	-0.00230752	0.012196333	0.18960684	0.000466023	0.003637804	0.081293444	-0.001674916	0	0	0	0	14.1300759
MEX	17	MEX17	2006	34.89874412	0.304534199	2.277033027	3.815095521	0.0701757	1.422290727	0.337768043	0.526140332	0.002369257	0.00074036	0.001632536	0.000194449	0.007194596	0.109014406	0.000273476	-0.00191797	0.065577551	-0.004358269	0	0	0	0	14.73095477
MEX	18	MEX18	2006	35.35770674	0.313030508	4.406968372	3.275925791	0.057168986	3.615164546	0.397281046	0.411662664	0.029279918	0.00870902	0	-0.007285413	0.011744533	0.130514318	0.00031565	-0.001449987	0.078711152	-0.001369608	0	0	0	0	14.82620696
MEX	19	MEX19	2006	36.35606151	0.198521319	1.782107704	4.484587784	0.019150575	0.716160883	0.004014401	0.729269486	0.000985659	-0.001853649	0.004861743	0.000343988	0.000797829	0.07256973	-6.41E-06	-0.003235215	0.063754474	-0.00984516	0	0	0	0	14.79911028
MEX	20	MEX20	2006	32.68719019	0.34190846	2.742043734	2.743606515	0.052724731	1.682603139	0.150433148	0.166919112	0.051536278	0.005309077	0.003733925	-0.000678443	0.081051781	0.316448085	2.99E-06	-0.007065662	0.106469369	0.004433879	0	0	2	1	14.60695808
MEX	21	MEX21	2006	32.80971821	0.272104379	1.862037485	2.976056494	0.050117315	0.919805264	0.185467976	0.445276731	0.003059137	-0.000979781	0.000272581	-0.000183005	0.011761225	0.188613605	-0.000593573	0.001625928	0.112562176	0.000107103	0	0	1	1	14.9848679
MEX	22	MEX22	2006	35.81585774	0.22045347	1.944631599	3.766859006	0.042195263	0.811104969	0.14130607	0.536106021	0.000476363	0.00279755	0.000360711	-6.73E-05	0.005816723	0.060500645	0.000190036	0.000707666	0.076158286	-0.002182677	0	0	0	0	13.80720221
MEX	23	MEX23	2006	30.3725716	0.343414751	1.906544975	1.736082067	0.013373031	0.614607801	0.043837153	0.529324873	0.006778081	0.000655806	0.004610453	-0.000195964	0.096379482	0.09246799	-0.002860929	0.00142622	0.082370799	0.002997998	0	0	2	1	14.93849533
MEX	24	MEX24	2006	35.64147286	0.243925897	1.499253118	3.675158613	0.02994718	0.521782573	0.029571164	0.404593377	0.023219547	-0.00262789	0.000164175	0.00093276	0.019945197	0.193400914	-0.001123261	0.004017706	0.106928287	-0.003616296	0	0	1	1	15.81201108
MEX	25	MEX25	2006	37.98740678	0.244223561	3.522220622	2.612253512	0.024513478	2.81672885	0.371232596	0.499744831	0.009267359	0.00460393	0	-0.002497634	0.004938829	0.05419656	0.000508639	-0.002014496	0.087953574	0.004432693	0	0	0	0	14.48018954
MEX	26	MEX26	2006	40.28420956	0.162414465	1.921445874	5.076903398	0.007024015	1.496985617	0.100344356	0.563160018	0	0.000319998	0.000278472	0	4.26E-05	0.033334939	-1.40E-05	-0.001486927	0.067880921	0.007326753	0	0	0	0	14.22356941
MEX	27	MEX27	2006	30.65086777	0.442028561	4.75248317	1.81228639	0.017143321	2.77526283	0.007475926	0.269722121	0.151790813	-0.004124999	0.000393804	0.003148738	0.00356919	0.529912585	-9.64E-05	0.006668861	0.072995994	0.000399659	0	0	3	1	13.6560903
MEX	28	MEX28	2006	35.22696385	0.237902918	1.746857867	3.224497716	0.020912389	0.769028727	0.053056544	0.662256931	0.001774515	-0.001869928	0.002600577	-0.000190826	0.002334783	0.05971275	3.12E-05	-0.001557279	0.087289184	-0.009500564	0	0	1	1	15.40197565
MEX	29	MEX29	2006	32.84579042	0.240483915	1.652202776	4.142194282	0.068615307	0.735959749	0.567245637	0.325602077	0	-9.83E-05	0	0	0.001491269	0.001547437	7.21E-05	-8.61E-05	0.055075404	0.002676218	0	0	0	0	15.00198568
MEX	30	MEX30	2006	30.38517382	0.401462807	2.996840785	2.29727966	0.036249931	1.848495419	0.051485478	0.362989837	0.102814419	-0.001857163	0.002818298	-0.002062059	0.017862234	0.430511618	-0.000711784	0.003938489	0.074527711	-0.001203547	0	0	2	1	14.96077465
MEX	31	MEX31	2006	33.02495511	0.387392517	4.21581864	2.693597578	0.050351826	2.580129309	0.055581343	0.440994637	6.59E-05	0.002760957	0.001175571	-6.83E-05	0.047484619	0.269519945	0.000847527	0.003608485	0.072606485	-0.003948922	0	0	2	1	13.41977921
MEX	32	MEX32	2006	36.34276934	0.190122421	1.271520803	5.224609758	0.046354995	0.692834185	0.277584616	0.240270959	1.23E-06	-0.000544398	0	1.23E-06	8.78E-05	0.009391017	-6.14E-07	0.000193946	0.051795288	0.000727571	0	0	0	0	15.87163674
MTQ	1	MTQ1	2006	28.5257336	0.375688597	1.176207009	0.661229439	0.018336523	0.814296991	0.063278681	0.74007555	0.002537291	-0.007429826	0	0.002537291	0.003214282	0.080783716	-0.000483564	0.002292665	0.06785292	-0.006119986	0	0	0	0	12.07368615
MTQ	2	MTQ2	2006	27.68024362	0.430175944	1.181220539	0.89812344	0.037095186	0.774921233	0.236895975	0.037988387	0.004812518	0	0	0	0.017390021	0.248174392	-0.003346127	0.022330479	0.078581149	0.009206915	0	0	0	0	11.55633861
MTQ	3	MTQ3	2006	26.75013105	0.427285976	1.199906773	0.641074018	0.017857187	0.823307853	0.128361611	0.00897617	0	0.005924747	0	0	0.021621172	0.113935623	-0.002659606	0.005687283	0.076888338	0.006084743	0	0	0	0	11.45596478
MTQ	4	MTQ4	2006	26.21746643	0.465122656	1.147304216	0.685854506	0.030392752	0.845807165	0.047312743	0.163840306	0	0	0	0	0.051671894	0.449577375	-0.000478443	0.007229812	0.028898578	0.002171477	0	0	0	0	10.0486038
NIC	1	NIC1	2006	28.55469492	0.465158549	5.203359229	1.035937573	0.017074742	2.947256882	0.036592852	0.040266076	0	0	0	0	0.124038591	0.618686492	-0.008151038	0.013523924	0.108144866	0.000250197	0	0	3	1	12.85283711
NIC	2	NIC2	2006	27.08319235	0.519190353	5.562537734	1.072630843	0.016134978	3.304891475	0	0.026586012	0	0	0	0	0.073961719	0.764734561	-0.006608884	0.009049597	0.045975087	-0.003608525	0	0	3	1	10.14723074
NIC	3	NIC3	2006	30.80434023	0.444277831	2.496674945	2.102795181	0.065037021	1.637045633	0.100588023	0.075396655	0.001902967	0.000299824	0	0.000128496	0.001254367	0.779396558	-0.000128496	0.003585655	0.094220317	0.006894264	0	0	3	1	12.79305481
NIC	4	NIC4	2006	30.33372217	0.468948128	1.720234334	2.460338154	0.064270084	1.015365746	0.155051521	0.124609918	0.004434319	-0.004306833	0	-0.002721564	0.012865069	0.689536669	-0.001291496	0.008658009	0.066633855	-0.004697856	0	0	2	1	11.80607822
NIC	5	NIC5	2006	35.39065622	0.417587853	4.828449875	3.810022463	0.082821636	2.902702904	0.240967402	0.208446091	0.174804209	-0.005157597	0	0.002050671	0.003396346	0.314294337	0.000316629	0.002604772	0.095316843	0.005044087	0	0	2	1	14.08516002
NIC	6	NIC6	2006	30.17173004	0.46668526	3.186820854	2.037291231	0.055655457	2.017186621	0	0.211639832	0	0	0	0	0.001057841	0.73411745	5.98E-06	-0.001153465	0.095771608	0.004207151	0	0	3	1	12.63250478
NIC	7	NIC7	2006	31.66389989	0.39134421	2.143300895	2.669931556	0.074484156	1.206965417	0.056168534	0.333291059	0	-0.002212358	0	0	0.003283309	0.483740811	0.00019728	0.002062049	0.067456135	-0.004960901	0	0	2	1	13.18595527
NIC	8	NIC8	2006	31.19666657	0.374203708	1.819915058	2.40495303	0.058514144	1.097758425	0.282261618	0.390816112	0.060500367	0.026166999	0	0.039258366	0.004421483	0.228333159	-0.000409105	-0.065577468	0.115077518	0.007994667	0	0	4	1	12.24915598
NIC	9	NIC9	2006	27.96265858	0.484870222	2.548439351	1.782882058	0.044434186	1.534876606	0.111178886	0.008872205	0.002453673	-0.001829935	0	-0.005116022	0.099428776	0.7582628	-0.003740131	0.010275614	0.052958265	0.001140992	0	0	3	1	11.53761892
NIC	10	NIC10	2006	26.55732081	0.278335193	2.474842841	0.950416716	0.027961835	1.568790669	0.151696676	0	0.00017313	0	0	0	0.019425208	0.365304709	-0.003635734	0.00183518	0.088796996	0.001610904	0	0	15	1	11.82598917
NIC	11	NIC11	2006	36.06616048	0.401676807	3.354648458	4.318359631	0.08681165	2.091230725	0.20433942	0.277682463	0.042837002	-0.00121029	0	4.92E-05	0.001485002	0.458946037	5.44E-05	0.008080693	0.07499564	-0.003074323	0	0	2	1	12.65987429
NIC	12	NIC12	2006	31.54352015	0.39926575	2.157722331	2.133637332	0.067250516	1.26306022	0.110238698	0.010348129	0.013453252	-0.01687983	0	-0.000512961	0.038690924	0.823370494	-0.009322208	0.026735517	0.076084044	-0.002484393	0	0	2	1	11.94198557
NIC	13	NIC13	2006	32.39799326	0.277239874	1.877056329	2.620759209	0.039666208	1.228090233	0.167254103	0.699913991	0.01137732	0.002154838	0.006127556	-0.00067321	0.006526102	0.095439374	-4.32E-05	-0.00817621	0.164883641	0.000501386	0	0	2	1	12.01631016
NIC	14	NIC14	2006	31.76042944	0.416829819	1.782643394	2.451545384	0.052793207	1.061932826	0.210730653	0.34381616	0.05170739	-0.000569753	0	-0.000519938	0.001419712	0.330985828	-3.11E-05	0.003838825	0.072158859	0.007462261	0	0	2	1	12.84481482
NIC	15	NIC15	2006	29.72528534	0.466269604	2.505887937	1.865575778	0.053250213	1.513411261	0.058764933	0.182029164	0.05528461	0.003636683	0	0.001078707	0.008865074	0.682037948	-0.00126669	-0.00136156	0.078701892	0.002807117	0	0	3	1	11.9640107
NIC	16	NIC16	2006	30.23381277	0.419319761	1.983162504	2.148502961	0.056263301	1.145648843	0.044100732	0.084989874	0.001898988	-0.006896801	0	0.001898988	0.012156231	0.736058675	-0.003585975	0.013085427	0.065309245	-0.003473299	0	0	3	1	12.20307025
NIC	17	NIC17	2006	26.89091718	0.483270965	4.792980909	1.335293536	0.019257607	2.876908917	0.002874395	0	0	-9.33E-05	0	0	0.087893013	0.843905444	-0.002977052	0.00792325	0.078728952	-0.000838433	0	0	11	1	12.10032295
NIC	18	NIC18	2006	30.33228698	0.425574047	1.674262304	2.155524847	0.06654358	1.07884472	0.211179661	0.02719322	0.012827119	-0.014142373	0	-0.001138983	0.003552542	0.415389831	-0.000305085	-7.46E-05	0.099966164	0.005015578	0	0	5	1	12.90737015
PAN	1	PAN1	2006	26.01657846	0.523043829	5.744605171	0.389419648	0.008728265	3.239772676	0	0.101289931	0	0	0	0	0.384775322	0.120692953	-0.006079558	0.005580552	0.081390779	0.004771063	0	0	4	1	11.721171
PAN	2	PAN2	2006	29.4411015	0.458604514	8.784304372	2.100343045	0.019791556	4.729791874	0.001092045	0.332310414	0	8.82E-06	0	0	0.019584008	0.59931874	-0.001478122	0.004275522	0.055539571	-0.002507032	0	0	3	1	12.96846514
PAN	3	PAN3	2006	30.50289884	0.417454216	4.543038521	2.257579479	0.046251519	2.532303884	0.04310211	0.20824381	8.17E-06	-0.00498746	0	0	0.01480716	0.581694674	-0.001258098	0.001282606	0.076355227	-0.002875963	0	0	5	1	12.34439609
PAN	4	PAN4	2006	26.54702425	0.365454117	8.513825536	0.969581337	0.010283694	4.481542339	0	0.519122572	0	0	0	0	0.102466778	0.371610108	-0.001419416	0.00229716	0.074448827	-0.001048165	0	0	5	1	12.37387631
PAN	5	PAN5	2006	26.99047072	0.508867661	8.664915726	0.725831804	0.019310189	4.062258915	2.02E-05	0	0.003376602	0	0	0.003376602	0.356039468	0.59715314	-0.00687452	0.004690849	0.058258634	-0.00554079	0	0	6	1	10.77508067
PAN	6	PAN6	2006	24.58070004	0.47185994	9.650914008	0.321512929	0.008749519	4.270733356	0	0	0	0	0	0	0.952454303	0.024337646	-0.010063668	0.006982953	0.061710707	-0.006812288	0	0	6	1	9.105988858
PAN	7	PAN7	2006	31.63539714	0.407962812	3.897857703	2.594979792	0.058825818	1.913203349	0.002101358	0.415778645	0	0.0001143	0	0	0.000246184	0.433266512	3.52E-05	-0.005618274	0.059200576	0.008175713	0	0	5	1	11.57260439
PAN	8	PAN8	2006	24.98026503	0.455902329	7.369499129	0.139890443	0.015878478	3.445964318	0	0	0	0	0	0	0.872191011	0.011235955	-0.004287404	0.003363394	0.045123061	0.001456337	0	0	6	1	10.38225612
PAN	9	PAN9	2006	31.45089615	0.408277207	4.141539737	2.779587889	0.061316945	2.251519585	0.006016385	0.19401775	0	0.003722905	0	0	0.000437361	0.411204984	2.13E-05	0.006080389	0.052773151	0.004998045	0	0	4	1	11.39379465
PAN	10	PAN10	2006	26.03819945	0.455956827	9.598350377	1.191376629	0.015484535	5.176928229	0.00063436	0	0.002020797	0.000202734	0	0	0.375214178	0.590700412	-0.009600419	0.009848931	0.070771792	0.002480941	0	0	4	1	11.84244042
PAN	11	PAN11	2006	28.77028972	0.431623273	5.657850045	1.612326178	0.016338599	3.196366114	9.72E-05	0.631596269	0	-7.48E-05	0	0	0.006802899	0.340891071	-0.000233744	0.001916705	0.06395152	-0.005057008	0	0	5	1	13.13235354
PAN	12	PAN12	2006	29.61598749	0.294920564	6.494209659	1.918641238	0.01193717	3.667369589	0	0.850063099	0	0	0	0	0.009727351	0.12957233	-0.00031861	0.000354444	0.066305576	0.002442221	0	0	6	1	13.99533534
PAN	13	PAN13	2006	30.51432002	0.4382893	7.618458694	2.578112497	0.041228303	3.614884931	0.000217523	0.127983887	0	0	0	0	0.037997986	0.798606244	-0.001011078	-0.005957704	0.060403439	0.003843069	0	0	7	1	12.36937114
PER	1	PER1	2006	25.30855511	0.364413206	2.315145448	1.388934374	0.006052211	0.710013575	0.026964803	0.124463727	0.043682981	-0.000212816	0	0.000640868	0.318295921	0.373456477	-0.002266011	0.002776286	0.08873921	0.003540072	2	1	17	1	12.86253997
PER	2	PER2	2006	29.64903065	0.164754597	1.617862164	1.306856394	0.015491333	0.568648972	0.030283107	0.391352239	0	0.001489811	0	0	4.03E-05	0.016027897	1.71E-06	-0.000300877	0.073271953	0.003154853	0	0	0	0	13.8968748
PER	3	PER3	2006	25.71397342	0.253455899	2.315397461	3.225789703	0.037795816	1.272808228	0.052270534	0.15941323	0	0.000574648	0	0	0.002790186	0.027253137	0.000206514	0.001367034	0.051705395	0.002383965	0	0	1	1	12.93069999
PER	4	PER4	2006	35.93280998	0.129541147	0.549003404	2.106334455	0.008322425	0.304309975	0.013589494	0.754729545	0.000221963	0.000901279	1.74E-05	-5.21E-05	0	0.001342835	0	7.43E-05	0.046800485	0.004001002	0	0	0	0	13.97643947
PER	5	PER5	2006	28.76204461	0.217195057	2.039897083	2.831426779	0.028315137	0.973036212	0.02944873	0.366214498	0	0.001245269	0	0	0.030106036	0.015548525	-8.67E-06	-0.003465661	0.086369249	-0.007058637	3	1	2	1	13.37389744
PER	6	PER6	2006	26.31605037	0.316733796	1.78496018	1.954065844	0.025143046	0.704336266	0.036253006	0.190292077	0.010531007	0.000674325	0	4.46E-05	0.042941866	0.301959409	-0.000836189	0.003188136	0.075970417	-0.012839721	0	0	2	1	14.1605501
PER	7	PER7	2006	35.30615705	0.076683435	0.17725895	2.194607962	0.007274591	0.126119682	0	0.836788108	0	0	0	0	0	0.002155223	0	0	0.020111188	-0.00067821	0	0	0	0	13.56907179
PER	8	PER8	2006	24.92090675	0.243020977	2.838396875	2.436769743	0.029756811	1.461997423	0.043665147	0.334191767	0.001235989	-0.000209753	0	1.71E-05	0.110912752	0.044167001	-0.000459903	0.002105299	0.132933357	-0.006936212	3	1	16	1	13.99334135
PER	9	PER9	2006	24.58174351	0.289870067	4.414840869	1.609307265	0.014090447	2.206666477	0.007883146	0.267563617	0	0.000259149	0	0	0.110343749	0.127992156	-0.004003076	0.004780523	0.125125524	-0.001233873	0	0	16	1	13.55976752
PER	10	PER10	2006	25.00812071	0.228715215	1.701387636	2.945586222	0.033434926	0.739491283	0.038998251	0.10536331	0	0.001116523	0	0	0.004584145	0.022782662	-0.000162076	7.60E-05	0.055770432	-0.005062417	0	0	1	1	13.0486968
PER	11	PER11	2006	39.70423466	0.15064471	0.169689677	1.620401043	0.016747947	0.124579194	0.022277874	0.833383667	0	0.000345512	0	0	0	0.000961036	0	0.00011645	0.047492964	0.009724425	0	0	0	0	13.49494041
PER	12	PER12	2006	24.94171907	0.282393279	2.52380406	2.117626228	0.020267611	1.169946628	0.031912083	0.446608131	0.000437833	0.001713485	0	0	0.186199952	0.044384385	-0.000814814	0.001519058	0.142098607	-0.001434992	7	1	12	1	14.03651485
PER	13	PER13	2006	32.141981	0.189190777	0.950037055	0.786524984	0.013607172	0.47777894	0.083077904	0.577474027	0.000402569	0.004070172	0	0.000288273	0.004959203	0.031525394	-0.000103035	-0.001468392	0.083739513	-0.005246879	0	0	3	1	14.31368398
PER	14	PER14	2006	36.25644694	0.189340913	0.442471284	1.759529161	0.022263116	0.28474948	0.069986186	0.645403271	0	0.002156339	0	0	0.000183918	0.032408838	1.06E-05	-0.000764282	0.086485308	0.006329884	0	0	0	0	13.94488656
PER	15	PER15	2006	36.40789142	0.076507087	0.186634383	2.167415312	0.009572854	0.135964872	0	0.943205734	0	0	0	0	0	0.004607	0	0.000225338	0.023196777	0.000608871	0	0	0	0	15.87733252
PER	16	PER16	2006	32.53712546	0.166234479	0.483523562	0.829983951	0.013861842	0.266654028	0.025110947	0.453212915	0	0.000993814	0	0	5.44E-06	0.030080017	5.44E-06	0.000714066	0.056332356	0.008421805	0	0	0	0	13.66102671
PER	17	PER17	2006	27.02554063	0.424685096	6.750520052	0.648138745	0.013161086	1.25266466	0	0.584837224	0	0	0	0	0.261232338	0.018616492	-0.006530221	0.002763218	0.030175284	0.00041848	4	1	31	1	13.71680907
PER	18	PER18	2006	26.75498524	0.455704687	5.748028607	0.962509476	0.019092104	1.902572768	0.013098891	0.665194376	0	0	0	0	0.203707138	0.033084393	-0.014675141	0.015206177	0.035191468	0.001710273	1	1	18	1	11.61011628
PER	19	PER19	2006	34.37878122	0.081444249	0.563933369	1.87960376	0.003005584	0.102929533	0.001521332	0.325125651	0	-2.25E-05	0	0	0	0.001048029	0	-2.25E-05	0.03228511	0.002679613	0	0	0	0	12.00693185
PER	20	PER20	2006	22.59450427	0.294484529	3.356668261	1.792352073	0.015377555	1.526813005	0.000925361	0.504542385	0	0.000383132	0	0	0.190916529	0.056885333	-0.002357235	0.002500097	0.113665931	-0.00082567	2	1	11	1	12.56953663
PER	21	PER21	2006	37.4507899	0.213605273	0.59697615	1.275886737	0.026124845	0.47069969	0.031397849	0.459835451	0.000117845	0.003006951	0	-2.34E-05	0.00614641	0.08052623	0.001270229	-0.001550994	0.114077876	0.013183476	0	0	1	1	14.34842213
PER	22	PER22	2006	28.35692644	0.189511415	1.362864125	2.656320221	0.03296343	0.425688049	0.052818287	0.304333736	0	0.000868224	0	0	0.023201876	0.004025664	-2.15E-06	0.000167049	0.128178047	-0.006211594	3	1	11	1	14.07259988
PER	23	PER23	2006	27.58104933	0.472388164	3.80585809	0.917112479	0.00864736	1.08828993	0.024712958	0.458590279	0.030573684	0.000186075	0	-0.003230705	0.161144371	0.222871194	-0.004586927	0.009175102	0.097672221	0.006099938	5	1	17	1	13.52010151
PER	24	PER24	2006	39.50083111	0.084696795	0.21180765	2.384533576	0.000983407	0.037461954	4.09E-05	0.796870424	0	1.89E-05	0	0	0	0.001725707	0	6.30E-05	0.020071456	0.001799121	0	0	0	0	12.59609895
PER	25	PER25	2006	31.67522674	0.285825359	0.791004638	0.917085087	0.043310638	0.636370111	0.026945632	0.503100201	9.54E-05	0.00185785	0	0	0.024442759	0.057715981	0.003261457	-0.005759788	0.096807622	0.005781328	0	0	2	1	12.20689584
PER	26	PER26	2006	28.87530826	0.38060339	5.719295068	1.384268245	0.011533628	2.167182105	0.000651064	0.765079472	2.10E-06	0.000567055	0	2.10E-06	0.144050959	0.025059646	-0.001864982	0.004475537	0.035097373	0.000726318	0	0	19	1	13.00242263
PRY	1	PRY1	2006	29.55787099	0.333739086	6.483161268	2.876567835	0.01576072	1.757494381	0	0.371110908	0	0	0	0	0.001207178	0.614240644	2.03E-05	-0.00102458	0.03898009	0.003333332	0	0	3	1	11.37792599
PRY	2	PRY2	2006	31.73493267	0.370799135	4.215474065	0.829546513	0.046587532	2.089120683	0	0.34948791	0	0	0	0	0.010980889	0.283972125	-0.000475135	-0.001003062	0.062429972	-5.44E-05	0	0	5	1	9.718767372
PRY	3	PRY3	2006	31.62281958	0.350837501	6.175315874	2.502789569	0.038855051	1.692374035	0.073304702	0.646303633	0.132840679	0.000712773	0	0.002562655	0.001848495	0.141772531	-0.000122031	-0.003074354	0.064487941	-0.003172537	0	0	3	1	13.35396948
PRY	4	PRY4	2006	31.46819575	0.382017056	4.865573486	1.506336014	0.045186431	1.254243972	0.053201854	0.56362236	0.001869503	0.007339776	0	1.32E-05	0.003574438	0.186996419	-0.000105324	-0.000743852	0.04714446	-0.001777035	0	0	2	1	11.7219131
PRY	5	PRY5	2006	32.64241902	0.26967743	5.112922345	2.665396679	0.017084463	1.900495329	0	0.99179253	0	0	0	0	6.45E-05	0.006590545	0	0	0.033633897	-0.000589755	0	0	4	1	13.19451733
PRY	6	PRY6	2006	35.08143456	0.337868654	3.424782494	1.828148664	0.05261212	1.790730542	0.000221805	0.50114315	0	0.000102372	0	0	0.00255929	0.086452824	8.53E-05	-0.000204743	0.04664829	-0.002864196	0	0	4	1	10.83906306
PRY	7	PRY7	2006	30.56727214	0.419417997	5.662237026	2.431782133	0.034912551	1.659051629	0.071713403	0.353390356	0.109784592	0.003106687	0	0.00437013	0.003573988	0.435315151	-0.000250958	-0.008383727	0.056985674	0.002883174	0	0	2	1	13.13820991
PRY	8	PRY8	2006	29.91419076	0.433943936	6.523223485	2.671615845	0.025483336	1.628287556	0.03427161	0.131135084	0.04246374	0.00283979	0	-0.000493635	0.012340886	0.775967165	-0.001059375	-0.000959539	0.048941121	-0.00253082	0	0	2	1	11.99342292
PRY	9	PRY9	2006	30.8375105	0.436479571	6.225847275	2.047846047	0.043046446	1.542356452	0.252356908	0.183090767	0.109385829	0.010038173	0	0.00104507	0.025593215	0.308867694	-0.002618175	-0.001908628	0.065432351	0.003108088	0	0	3	1	11.99462092
PRY	10	PRY10	2006	31.81704871	0.354426998	5.191650853	2.725953261	0.023979178	1.932610939	0	0.729586876	0	0	0	0	4.41E-05	0.26103134	0	0.000158285	0.052561387	0.001157952	0	0	4	1	14.282481
PRY	11	PRY11	2006	31.71181123	0.407231258	5.091859031	1.568403014	0.033036997	1.413390303	0.001040322	0.374200873	0.000254685	0.000194251	0	5.61E-05	0.005780047	0.48527793	-0.000492103	0.002473463	0.046943095	0.00195985	0	0	4	1	12.21454864
PRY	12	PRY12	2006	30.38250696	0.414410352	5.477076235	2.212483408	0.027308299	2.028783995	7.45E-05	0.341025415	0	-4.40E-05	0	0	0.000910593	0.654661964	-2.03E-05	0.0003182	0.046957756	0.001962393	0	0	4	1	12.46818056
PRY	13	PRY13	2006	30.14488428	0.439224315	6.103558805	2.791656017	0.025421568	1.678592798	0.005464697	0.328224743	0.004893168	0.00030335	0	-6.15E-05	0.001824497	0.655706498	-9.23E-05	0.004519476	0.040976977	0.002654322	0	0	2	1	12.19308056
PRY	14	PRY14	2006	30.19221086	0.379575463	6.579468712	3.044502801	0.024177658	1.416599266	0.03061673	0.28334105	0.287293327	0.002670639	0	-0.002283128	0.004306238	0.390735298	-0.000322087	-0.000605591	0.098953321	0.002976375	0	0	3	1	13.17145458
PRY	15	PRY15	2006	29.94325314	0.379656919	6.856063022	2.861409872	0.023825839	1.384022377	0.000201551	0.295974201	0.001283956	-8.96E-05	0	0.000470286	0.001276491	0.6771747	-5.23E-05	0.00106001	0.053691145	0.002028123	0	0	2	1	11.67717472
PRY	16	PRY16	2006	30.20360061	0.424187184	5.983950062	2.412180941	0.025536469	1.81227066	6.85E-05	0.276970784	0	3.42E-05	0	0	0.001882479	0.703988801	-1.03E-05	0.002029654	0.054342998	0.000348251	0	0	2	1	12.45902041
PRY	17	PRY17	2006	31.97716523	0.360745115	4.654337463	1.637991273	0.03204259	2.003541346	4.81E-05	0.354685247	0	0	0	0	0.003719366	0.409216723	0.000269101	-0.000980298	0.040215458	0.004305207	0	0	4	1	11.38945823
PRY	18	PRY18	2006	30.6865465	0.445320673	5.589345779	2.00657063	0.039690965	1.386471426	0.062496499	0.116336676	0.045527283	0.004449944	0	0.001719573	0.010461143	0.690815385	-0.001337175	-0.003400176	0.057695007	0.004117239	0	0	4	1	12.79978253
SLV	1	SLV1	2006	31.85413116	0.448436944	5.303351896	2.871200178	0.062337473	3.59740725	0.065014139	0.058874481	0.40824622	0.00314201	0	-0.002691939	0.022212032	0.430112914	-0.001964464	0.001514392	0.058832163	-0.004636657	0	0	2	1	12.69414981
SLV	2	SLV2	2006	32.59540004	0.440221485	6.225263084	3.201370922	0.081097495	3.621188948	0.085239518	0.031998689	0.094055226	0	0	0	0.005066354	0.766903601	0.000157536	-0.000245756	0.065246234	-0.000537089	0	0	2	1	14.31700718
SLV	3	SLV3	2006	32.33221071	0.418013302	6.439164716	3.185395337	0.075441961	3.637364222	0.089198512	0	0.013652271	-5.52E-05	0	-0.000300821	0.012113069	0.826636718	3.51E-05	-0.009084802	0.068429331	0.003787076	0	0	2	1	12.04537605
SLV	4	SLV4	2006	30.69609921	0.457682293	5.557038966	2.583215794	0.063503056	3.678364022	0.042550368	0.094724534	0	-0.004702019	0	-0.000742206	0.001434655	0.85306813	-4.15E-06	0.005448371	0.065342539	0.001251557	0	0	2	1	13.19925743
SLV	5	SLV5	2006	31.39612399	0.434883052	5.456758368	2.531272952	0.054588509	3.549084371	0.080545849	0.31729019	0.281664665	-0.005366188	0	0.008582461	0.016595911	0.281193117	-0.001278483	-0.00193779	0.057435986	-0.003134478	0	0	2	1	12.99249647
SLV	6	SLV6	2006	33.32785929	0.456729216	5.096754787	3.231653008	0.076364952	3.421863966	0.265542949	0.057249888	0.149759599	-0.011278219	0	0.012447903	0.013103542	0.467602824	0.006411717	-0.00524511	0.062376399	0.002758049	0	0	2	1	12.76209016
SLV	7	SLV7	2006	34.28407447	0.418375725	5.568180136	3.466245782	0.083173145	3.497841722	0.141084566	0	0.000163315	-0.000151649	0	0.000163315	0.008492371	0.791944691	0.000248861	0.001069323	0.07411401	0.003735111	0	0	2	1	11.9670169
SLV	8	SLV8	2006	32.81949548	0.443457237	5.940571253	3.288788565	0.07573771	3.394058452	0.01770955	0	0.023665998	0	0	0.000330608	0.011934936	0.946678495	0.001063455	-0.001394062	0.060062573	0.003730569	0	0	2	1	12.13331642
SLV	9	SLV9	2006	35.79363945	0.420722634	5.687289467	3.879527524	0.082694576	3.33638332	0.091990547	0.29279826	0.075632135	0.002957917	0	-0.004391386	0.006155485	0.524518756	-0.000827684	0.002700514	0.071409255	0.003351027	0	0	2	1	12.36858972
SLV	10	SLV10	2006	32.02423185	0.373566268	5.496418898	2.144520861	0.044338118	3.601929863	0.056223621	0.630474778	0.122367217	-0.005767945	0	0.007500014	0.002633009	0.183706398	3.85E-05	-0.002383249	0.085650483	0.000676023	0	0	2	1	13.47475385
SLV	11	SLV11	2006	33.52276487	0.43580022	5.783804027	3.529390071	0.084986377	3.677261301	0.355760852	0.0507766	0.022269939	0.014381482	0	-0.014575134	0.007222067	0.50708822	0.000353129	0.002443428	0.07107273	0.000743512	0	0	2	1	12.64779384
SLV	12	SLV12	2006	31.99376355	0.433209605	5.573899732	2.726288661	0.059389831	3.58127005	0.070577535	0.280109497	0.167181161	-0.001232289	0	-0.006063362	0.016913214	0.464894025	-0.000413735	0.007709387	0.073167277	-0.003751646	0	0	2	1	12.45981963
SLV	13	SLV13	2006	31.50952883	0.454868983	5.329612123	2.698629275	0.056917924	3.627676141	0.075380307	0.144474598	0.347956017	-0.002867306	0	0.000354629	0.009347937	0.413942978	-0.000553567	0.002376447	0.054644625	-0.001799422	0	0	2	1	12.12701418
SLV	14	SLV14	2006	33.41043831	0.455695403	5.370721103	3.133157148	0.076407978	3.335577477	0.130366203	0.098106402	0.238065758	-0.007259465	0	0.010301065	0.026198135	0.484166184	-0.001480425	-0.001453508	0.078718909	0.000608424	0	0	2	1	13.01432884
SUR	1	SUR1	2006	26.19450521	0.439572117	4.269344149	0.842805678	0.009137052	0.760945765	0	0.179712555	0	0	0	0	0.553094192	0.19164984	-0.000831453	0.000237558	0.142957668	0.001839191	0	0	8	1	9.54079419
SUR	2	SUR2	2006	27.52156368	0.400947874	4.084689752	1.056330651	0.005170944	0.357736074	0	0.261877556	0	0	0	0	0.107439259	0.28406904	-0.013952369	0.016658648	0.060150227	-0.00211369	0	0	6	1	10.41068793
SUR	3	SUR3	2006	27.89844168	0.37501676	2.206679853	0.815213848	0.005039941	0.607745527	0	0	0	0	0	0	0.070194986	0.203064067	0.000835655	0.070194986	0.071313963	-0.000691155	0	0	8	1	7.989058531
SUR	4	SUR4	2006	26.6816982	0.468758057	3.812767729	0.654743596	0.00968426	0.151453976	0	0.48372193	0	0	0	0	0.249597077	0.145267003	-0.003330826	0.015794563	0.048108827	0.002223145	0	0	7	1	9.566704637
SUR	5	SUR5	2006	28.47778242	0.35436275	2.238420844	0.637637708	0.006871818	0.680737428	0.217323524	0.428971799	0.015414258	-0.005762831	0	8.76E-05	0.024943072	0.126852338	0.000648099	0.003695919	0.069434086	0.001856408	0	0	8	1	10.77975213
SUR	6	SUR6	2006	27.12640172	0.464958734	4.596348378	0.969970362	0.00719499	0.634974803	0	0.071335679	0	0	0	0	0.273561812	0.469514994	-0.015758874	0.006846695	0.025624428	-0.000400028	0	0	8	1	10.0053711
SUR	7	SUR7	2006	29.15917797	0.364944875	3.780244771	1.223330403	0.008431575	0.573400523	0	0.82453189	0	0	0.004458561	0	3.14E-05	0.139270239	1.18E-05	0.018081289	0.053214619	-0.000270706	0	0	5	1	12.23872235
SUR	8	SUR8	2006	27.38301934	0.50427852	3.977145259	0.801461746	0.006365472	0.761409419	0	0	0	0	0	0	0.203998919	0.60297217	-0.007025128	0.013131586	0.043985017	-0.001086311	0	0	7	1	9.636785165
SUR	9	SUR9	2006	25.93681174	0.50664622	5.05307432	0.767231246	0.010138398	2.06636927	0	0.229193935	0	0	0	0	0.72864856	0.012516361	-8.18E-05	0.000299956	0.027487971	0.00251255	0	0	8	1	10.50891249
SUR	10	SUR10	2006	28.55458769	0.44576632	4.339181729	1.103580173	0.008593863	0.596517203	0	0.246156059	0	0	0	0	0.018300674	0.630773903	-0.001046894	0.018987949	0.03704143	-0.005541145	0	0	5	1	11.54068507
URY	1	URY1	2006	30.9610638	0.329102457	4.588562943	5.040882662	0.01931221	0.988268039	0.004807009	0.568450095	0	0.000455101	0	0	0.000654208	0.110091874	1.42E-05	-0.001379526	0.037333997	0.005510901	0	0	1	1	11.1508422
URY	2	URY2	2006	24.84983947	0.340294378	3.586033094	4.669862744	0.018603833	0.786637465	0	0.670196794	0	0	0.000488223	0	0.000194903	0.257941822	2.32E-05	-0.005183267	0.030664539	0.001957552	0	0	0	0	14.10995347
URY	3	URY3	2006	26.47283518	0.394089618	3.538178329	4.71522574	0.01889565	0.506018793	0.002086059	0.666395597	0	8.25E-05	0	0	0.000659996	0.209454443	0.000164999	-0.002946411	0.030728568	-0.00646543	0	0	0	0	11.57676581
URY	4	URY4	2006	25.6081201	0.362176503	4.260885864	4.76030781	0.015511115	1.210665544	0.002654296	0.552132888	0	0.000842759	0	0	0.000102391	0.264665574	-1.58E-05	-0.016540122	0.02778404	-0.006128362	0	0	0	0	11.07005933
URY	5	URY5	2006	26.79530344	0.372304999	4.140896634	4.991569862	0.022436792	0.796699912	0	0.609555003	0	0	0	0	0.001742554	0.070557295	3.23E-05	0.005534222	0.079257429	-0.004323399	0	0	0	0	11.56951153
URY	6	URY6	2006	26.66088245	0.39110683	4.95781206	5.135422528	0.018593825	1.151137535	0	0.602903638	0	0	0	0	0	0.095205807	0	0.000358966	0.041529978	-0.001579449	0	0	0	0	11.21027607
URY	7	URY7	2006	25.87043478	0.405141568	4.505650184	5.094458741	0.013409008	1.120244006	0	0.640616174	0	0	0	0	0.001267156	0.102517519	0.00019847	-0.002442711	0.024154051	-0.005345366	0	0	0	0	11.76550566
URY	8	URY8	2006	25.38201939	0.400626142	4.120717273	4.850836553	0.010492489	0.84807624	0	0.656193672	0	0	0	0	0.001318894	0.153621829	0.000161198	-0.001143041	0.026975461	-0.003729172	0	0	0	0	11.55819754
URY	9	URY9	2006	23.87646173	0.330598598	3.003510236	4.480143617	0.010745131	0.48300403	0	0.675053835	0	0	0	0	0.003736617	0.275599769	0.001704528	0.002250463	0.04585116	0.004905275	0	0	0	0	11.24094893
URY	10	URY10	2006	24.79030917	0.242042998	3.43717615	4.974651349	0.022972268	0.760590323	0	0.936687895	0	0	0.002803216	0	0	0.054716024	0	-0.002790538	0.067340885	-0.004410446	0	0	0	0	11.28055249
URY	11	URY11	2006	28.3074015	0.30688521	4.051087251	4.722112163	0.022891848	1.156108019	0.008898995	0.700952595	0.00176857	0.001834073	0	-0.000168435	0.003780435	0.129638987	0.001824715	-0.009862819	0.031368244	0.003940259	0	0	0	0	10.82055016
URY	12	URY12	2006	27.21657148	0.336499362	4.77808189	4.743322393	0.018187916	1.555797356	0.01333795	0.605450589	0.000280278	0.004187688	0	4.95E-05	0.002159792	0.139265341	0.00016487	-0.0285719	0.032679761	-0.000723216	0	0	0	0	13.17456014
URY	13	URY13	2006	28.66845651	0.347923237	3.943529615	4.653593025	0.020989346	0.418147806	0.000108586	0.755127968	0	1.09E-05	0	0	0.004256567	0.131997003	0.001183586	-0.003811365	0.111964711	-0.001745962	0	0	0	0	11.34790476
URY	14	URY14	2006	24.67872464	0.398450546	2.901569476	4.800948479	0.002222025	0.125162803	2.84E-05	0.601761003	0	-1.42E-05	0	0	0.003984233	0.379069306	-0.001162659	0.003686479	0.069365527	0.003192966	0	0	0	0	11.77617331
URY	15	URY15	2006	30.45636144	0.298212209	3.665527949	4.879911681	0.013179468	0.897407138	7.02E-05	0.746230214	0	7.02E-05	0	0	0.000124879	0.059169242	0	-0.000975617	0.042562747	0.006132333	0	0	1	1	11.03272849
URY	16	URY16	2006	24.94226222	0.378485634	4.149255104	4.702113428	0.018500775	1.024068562	0.000305591	0.475614764	0	0.000143246	0	0	0.000391539	0.376135224	-9.55E-06	-0.008566108	0.027930432	-0.004228922	0	0	0	0	10.12786042
URY	17	URY17	2006	26.92211802	0.368477128	5.016328532	4.804081166	0.020468994	1.494330792	0.012201348	0.722291709	0	0.001799571	0	0	0.000268021	0.092505616	6.38E-05	-0.010120992	0.036000584	0.000522896	0	0	0	0	11.08652384
URY	18	URY18	2006	28.38155638	0.374892613	4.042402383	4.667330518	0.02493772	0.701060754	1.26E-05	0.591644442	0	0	0	0	0.006931515	0.162909475	0.001270568	-0.00325819	0.034795215	-0.000932618	0	0	0	0	11.12784703
URY	19	URY19	2006	26.28609101	0.399113907	3.530275062	4.836626396	0.021088229	0.419478822	0.001378539	0.660260124	0	0.000219767	0	0	0.000659301	0.083771203	5.99E-05	-0.003756019	0.038785466	-0.003840623	0	0	0	0	12.03022195
VEN	1	VEN1	2006	29.8594756	0.362112479	8.159574983	1.350600469	0.007406867	2.766331581	0	0.114793091	0	-4.54E-05	0	-4.54E-05	0.169947179	0.439385593	0.001147153	-0.00926148	0.055644086	0.000925444	0	0	15	1	11.89338204
VEN	2	VEN2	2006	33.01874069	0.29052758	2.393051115	1.503624611	0.044399795	1.438343511	0.004089332	0.763390022	0	0.000196119	0	0	0.007635062	0.080618469	0.000135272	0.000273561	0.089995426	-0.002777527	0	0	4	1	14.42056191
VEN	3	VEN3	2006	31.0902612	0.373343037	4.625261248	2.126627807	0.019067442	2.238604428	0.000182619	0.152520294	0	-0.003268879	0	0	0.002434919	0.556768619	6.70E-05	0.011364985	0.080732279	-0.004996968	0	0	10	1	12.65828421
VEN	4	VEN4	2006	32.1995987	0.355337145	1.846556898	1.935969472	0.051200977	1.106416895	0.035592433	0.766177475	0	-0.001247291	0	0	0.010051834	0.121660795	-0.000121504	0.000540768	0.070337363	0.001540801	0	0	2	1	14.09103202
VEN	5	VEN5	2006	31.71827391	0.41888615	3.697847889	1.638880537	0.030290431	1.467398142	0.007281363	0.499491574	0.012062	-0.000369865	0	-0.002403567	0.002239061	0.417944723	-0.000340055	0.005556801	0.052212424	-0.001297433	0	0	2	1	13.65790737
VEN	6	VEN6	2006	30.93292527	0.340560714	2.993507384	0.707817586	0.021186146	1.446205721	0	0.471167453	0	-1.41E-06	0	0	0.013598777	0.163736688	-0.000385951	-0.002301571	0.104081032	0.001284399	0	0	11	1	13.48284701
VEN	7	VEN7	2006	32.21771625	0.320985282	1.810611828	1.715131555	0.041577755	0.993339104	0.017004955	0.842600523	0	0.000141352	0	0	0.000716986	0.074718511	-6.90E-05	0.000432456	0.109492098	-0.002741289	0	0	2	1	14.74050006
VEN	8	VEN8	2006	32.03205625	0.397443748	3.070047077	2.780760545	0.059998882	1.580575815	0.00636681	0.507200523	0.000218925	0.001061635	0	-1.20E-05	0.002336196	0.32982654	-0.000278904	-0.001127612	0.06596894	0.003771792	0	0	2	1	12.65681722
VEN	9	VEN9	2006	27.77328341	0.442839452	2.371110569	0.317510401	0.007150849	0.993812597	0	0.307602414	0	0	0	0	0.144449056	0.296337686	-0.000670519	0.00330151	0.053067274	0.00359314	0	0	6	1	11.92242346
VEN	10	VEN10	2006	32.60153804	0.214410879	0.794184173	1.091751135	0.022010751	0.360733696	0	0	0	0	0	0	0	0.006634233	0	-0.013268465	0.03093092	-0.001915787	0	0	0	0	7.674464774
VEN	11	VEN11	2006	28.60935302	0.287337564	1.55658476	0.431596799	0.019537355	0.896898982	0	0.925587117	0	0	0	0	0.000783463	0.05394771	-2.41E-05	-0.000160802	0.051879187	-0.002399845	0	0	2	1	14.54544011
VEN	12	VEN12	2006	34.92346441	0.263080093	1.350496238	1.320098422	0.011036228	0.490998614	0.000868488	0.604658702	0.000232957	-0.000185721	0	0.000177133	0.002097683	0.162340688	-1.93E-05	0.001280725	0.138290039	0.002715541	0	0	3	1	13.69842847
VEN	13	VEN13	2006	32.60488421	0.364383176	3.359265556	2.89081496	0.066411837	1.998987095	0.043769442	0.47388912	0.000108524	-0.002620219	0.004856431	1.04E-05	0.007577868	0.172712161	0.000454964	-0.004045634	0.087547458	0.000740893	0	0	3	1	13.7138189
VEN	14	VEN14	2006	34.66431481	0.285723381	2.144840118	0.577234807	0.013830789	0.992676951	0.010842193	0.843018285	0.000185193	-0.001186152	4.59E-06	6.12E-06	0.001083607	0.06915546	-0.000108157	0.004565027	0.109063398	-0.004387084	0	0	3	1	14.4287328
VEN	15	VEN15	2006	25.79214409	0.414614996	2.814961736	0.215448576	0.00921111	1.000031514	0	0.548756658	1.12E-06	0	0	-7.81E-06	0.013481803	0.375974776	-0.000484042	0.004201353	0.108905777	-0.001265276	0	0	2	1	13.64746359
VEN	16	VEN16	2006	29.18622087	0.397348572	2.092226365	0.909145409	0.035466601	1.139391914	0.002677131	0.679007844	0	-0.003511684	0.000393707	0	0.036184075	0.197591072	-0.001813541	0.004868917	0.065407185	0.002973509	0	0	2	1	14.74881399
VEN	17	VEN17	2006	31.23800876	0.354298825	2.940586356	1.009958344	0.021167678	1.640310991	0	0.599407944	1.85E-05	0	0	1.85E-05	0.010824291	0.200468711	-0.003109835	0.004260027	0.087760753	-0.000917565	0	0	3	1	14.01270192
VEN	18	VEN18	2006	32.4490341	0.272970581	0.460545033	1.326197245	0.023988949	0.273813745	0	0.816467021	0	0	0	0	0.000128929	0.016364269	7.81E-06	0.000209022	0.105490341	0.005506639	0	0	1	1	13.10438569
VEN	19	VEN19	2006	32.0528581	0.382518674	3.347465032	2.428603467	0.051517674	1.529605313	0.13866947	0.590650844	0.037897168	0.000657122	0	-0.000595287	0.005336626	0.182929296	-0.000424457	0.005460294	0.061319773	-0.001617119	0	0	2	1	13.70943395
VEN	20	VEN20	2006	30.8557653	0.332638951	1.795234581	0.764410845	0.029576143	1.188318384	0.010188088	0.628491023	6.91E-05	0.001314801	0	4.32E-06	0.043340933	0.171363464	0.000228849	0.004228305	0.101438786	0.003808219	0	0	2	1	13.70086749
VEN	21	VEN21	2006	27.36698003	0.416379776	3.33948311	0.2526185	0.005785287	1.361401751	2.97E-05	0.701523209	8.91E-05	0	8.03E-07	8.91E-05	0.013846555	0.273977001	-0.000826025	0.007772984	0.082548804	0.005721221	0	0	4	1	13.993401
VEN	22	VEN22	2006	27.38945267	0.451838607	2.504245641	0.55034084	0.010758449	0.843748975	8.21E-05	0.401096753	0.00341883	0	0	0.000221243	0.010228659	0.510223789	-0.001022727	0.009457788	0.081385257	-0.000476496	0	0	2	1	13.42624242
VEN	23	VEN23	2006	27.39281041	0.357496427	1.120718751	0.545456522	0.004699645	0.683869428	0	0.718553246	0	0	0	0	0.010402164	0.170094011	-0.000508249	0.000693067	0.055666379	0.003852886	0	0	2	1	12.75889108
VEN	24	VEN24	2006	29.4633177	0.448555416	2.379787944	0.903135167	0.048163356	1.234917829	0.104379986	0.597373283	0.009238965	-0.001902545	0	0.000826445	0.005344343	0.227007185	-0.000702478	0.004411149	0.057302446	0.004886395	0	0	2	1	13.21242075
VEN	25	VEN25	2006	33.87383459	0.306543486	4.062374662	0.650095663	0.020971925	1.84200981	0.000138794	0.753289365	0	4.40E-06	0	0	0.000443053	0.099998705	-2.20E-05	0.006942028	0.09161464	0.002768351	0	0	4	1	15.11920471
VIR	1	VIR1	2006	28.56678279	0.399614609	1.597964581	1.038574459	0.03481557	1.036229948	0.178400882	0.213909636	0	4.08E-05	0	0	0.007836415	0.308415983	0.000734664	0.028978409	0.071273575	0.002852718	0	0	0	0	10.8417567
VIR	2	VIR2	2006	25.56882972	0.282350156	1.851949787	0.246398478	0.011024782	1.251359132	0	0	0	0	0	0	0.256877456	0.172561629	0	0	0.05045799	-0.003515583	0	0	0	0	8.345682455
VIR	3	VIR3	2006	27.28731228	0.313466557	1.649265412	0.329130817	0.016005018	1.141623221	0.071797466	0.215687514	0	0	0	0	0.070701322	0.321823816	0	0.001075065	0.05009644	-0.006081993	0	0	0	0	10.86195535
ARG	1	ARG1	2007	25.5571658	0.262460848	4.224861939	5.741232947	0.038318228	1.077724129	0.038840992	0.856958856	0.000858472	0.001297696	3.25E-05	-0.000105275	0.000112872	0.050703714	1.50E-06	-0.001248409	0.075060086	-0.004134344	0	0	0	0	16.54323662
ARG	2	ARG2	2007	29.25935024	0.267777276	3.007665137	4.797073144	0.057582101	1.398378022	0.228174558	0.679984642	0.000425411	0.000726697	0	-3.53E-05	0.000959996	0.006433071	-3.53E-05	3.05E-05	0.093145772	0.006381163	0	0	0	0	15.0073722
ARG	3	ARG3	2007	34.10523832	0.185084382	1.430188399	5.249248664	0.03374325	1.068438521	0.013379883	0.53752963	9.53E-05	-0.000208698	0	7.73E-06	0.005931155	0.107296712	0.00017778	0.001339792	0.090977656	-0.001494499	0	0	0	0	12.79692764
ARG	4	ARG4	2007	31.15769466	0.329128972	5.29763322	3.223046887	0.050133648	2.370998077	0.091188024	0.635154818	0.001020391	0.000102837	0	1.33E-05	0.004935288	0.189205841	-0.000728724	-0.00161259	0.054003247	0.008579238	0	0	3	1	13.86630231
ARG	5	ARG5	2007	23.68036449	0.124878139	0.440561115	7.702779487	0.007030158	0.191247232	0.000336085	0.802925983	0	9.28E-06	0	0	0.001039821	0.011140944	-4.64E-05	0.000105839	0.043004558	-0.001800719	0	0	0	0	13.16191374
ARG	6	ARG6	2007	25.70501391	0.126352028	4.654670986	6.192897535	0.020164644	0.970553427	0	0.954632858	0	0	0	0	0	0	0	0	0.027845774	-0.001327292	0	0	0	0	14.89865621
[truncated: 4,314 more rows]
