# Supplementary material for: Seasonal and inter-annual drivers of yellow fever transmission in South America
Source: PLoS Negl Trop Dis. 2021 Jan 11;15(1):e0008974. doi: 10.1371/journal.pntd.0008974 (PMC7822559; doi:10.1371/journal.pntd.0008974)
Supplement: S2 Data — (CSV) [file pntd.0008974.s007.csv]

Country ISO code	Administrative ID number	Country ISO and administrative ID number	Month	Day temperature	EVI	Rainfall	Day temperature amplitude	EVI amplitude	Rainfall amplitude	Cropland cover	Urban cover	Cropland/natural vegetation mosaic cover	Cropland cover change from 2003 to 2016	Urban cover change from 2003 to 2016	Cropland/natural vegetation mosaic cover change from 2003 to 2016	Forest cover	Savanna cover	Forest cover change from 2003 to 2016	Savanna cover change from 2003 to 2016	Vegetation heterogeneity	Vegetation heterogeneity change from 2003 to 2016	Log of human population	Years reporting YF in this month	Monkey species present	Monkey present	YF report
ARG	1	ARG1	1	31.41883035	0.287132533	5.834932634	5.374612525	0.029927084	1.192854277	0.038117301	0.857318723	0.001211075	0.004425567	0.002138642	0.00054127	0.000105532	0.052331438	1.85E-05	0.002223042	0.080257056	0.006236605	16.56893636	0	0	0	0
ARG	1	ARG1	2	29.81355556	0.291444989	5.586743398	4.389253974	0.050502718	2.271999192	0.225030564	0.679984642	0.000530111	0.004425567	0.002138642	0.00054127	0.000755632	0.009627521	1.85E-05	0.002223042	0.082882704	0.006236605	16.56893636	0	0	0	0
ARG	1	ARG1	3	27.73178521	0.279413544	5.308795881	4.952880438	0.029459328	1.330977597	0.013217194	0.539019596	9.72E-05	0.004425567	0.002138642	0.00054127	0.004823619	0.123005771	1.85E-05	0.002223042	0.073071994	0.006236605	16.56893636	0	0	0	0
ARG	1	ARG1	4	25.00337584	0.259985056	4.72696693	3.350670766	0.034482449	2.114767817	0.089552511	0.635609859	0.001382727	0.004425567	0.002138642	0.00054127	0.005041418	0.200156586	1.85E-05	0.002223042	0.064975996	0.006236605	16.56893636	0	0	0	0
ARG	1	ARG1	5	22.08413692	0.243991658	3.489007561	7.537638965	0.006428064	0.406430817	0.000314599	0.802925983	0	0.004425567	0.002138642	0.00054127	0.001145926	0.012519769	1.85E-05	0.002223042	0.059946093	0.006236605	16.56893636	0	0	0	0
ARG	1	ARG1	6	20.52610011	0.233533677	3.363318475	5.712793042	0.018354231	1.199854953	0	0.954632858	0	0.004425567	0.002138642	0.00054127	0	0	1.85E-05	0.002223042	0.05709031	0.006236605	16.56893636	0	0	0	0
ARG	1	ARG1	7	20.93007236	0.230374728	3.967961937	3.371938249	0.021089461	2.133602783	0.000632564	0.597211753	4.16E-06	0.004425567	0.002138642	0.00054127	0.005608652	0.315851192	1.85E-05	0.002223042	0.056624011	0.006236605	16.56893636	0	0	0	0
ARG	1	ARG1	8	22.83907625	0.238074081	3.884110146	4.495185792	0.030242081	1.708217022	0.103702093	0.508075346	0.006999176	0.004425567	0.002138642	0.00054127	0.001823922	0.175600441	1.85E-05	0.002223042	0.059236103	0.006236605	16.56893636	0	0	0	0
ARG	1	ARG1	9	25.23991201	0.258880086	4.386905957	3.074313324	0.022871637	2.08140665	0.000162832	0.628168673	0	0.004425567	0.002138642	0.00054127	0.00563833	0.357144093	1.85E-05	0.002223042	0.063593395	0.006236605	16.56893636	0	0	0	0
ARG	1	ARG1	10	27.37504863	0.280439264	5.330471771	3.309602747	0.061880335	1.78544053	0.1339109	0.669036326	0.001124777	0.004425567	0.002138642	0.00054127	0.052476856	0.022613834	1.85E-05	0.002223042	0.068925734	0.006236605	16.56893636	0	0	0	0
ARG	1	ARG1	11	29.58434656	0.284802981	5.296011855	6.065125473	0.03353267	1.899547322	0.236206242	0.594739107	1.85E-05	0.004425567	0.002138642	0.00054127	0	0.005547822	1.85E-05	0.002223042	0.069305606	0.006236605	16.56893636	0	0	0	0
ARG	1	ARG1	12	31.43192703	0.281118462	5.392005105	5.937860889	0.02115784	1.18704612	0.000810997	0.628005131	0	0.004425567	0.002138642	0.00054127	1.68E-05	0.020875877	1.85E-05	0.002223042	0.070237626	0.006236605	16.56893636	0	0	0	0
ARG	10	ARG10	1	31.87192444	0.357154264	4.952425735	1.282749207	0.02810793	1.846886601	0.138346509	0.388265829	0.017620539	0.003213177	0.002307732	0.00092445	0.06877901	0.303261011	-0.004225865	0.002332167	0.149821719	0.026401837	13.46492654	0	1	1	0
ARG	10	ARG10	2	30.63490342	0.374932282	5.815236436	1.113737862	0.012815964	3.089186798	0.002480465	0.662800381	0	0.003213177	0.002307732	0.00092445	0.042165735	0.270372874	-0.004225865	0.002332167	0.155041124	0.026401837	13.46492654	0	1	1	0
ARG	10	ARG10	3	29.98284136	0.369277286	5.430350085	3.044029104	0.06047848	3.697328791	0.10911795	0.15527145	0.000882251	0.003213177	0.002307732	0.00092445	0.026495177	0.565214902	-0.004225865	0.002332167	0.150022077	0.026401837	13.46492654	0	1	1	0
ARG	10	ARG10	4	29.13192282	0.359072591	3.530519271	1.6538833	0.012745151	2.922802743	0	0.649288468	0	0.003213177	0.002307732	0.00092445	0.024365395	0.309254035	-0.004225865	0.002332167	0.144179085	0.026401837	13.46492654	0	1	1	0
ARG	10	ARG10	5	27.9877885	0.33794486	2.103408317	0.493181992	0.007876329	3.886460052	0	0.276776942	0	0.003213177	0.002307732	0.00092445	0.157209525	0.481638466	-0.004225865	0.002332167	0.136403924	0.026401837	13.46492654	0	1	1	0
ARG	10	ARG10	6	26.66564645	0.30765167	1.961998098	1.997902008	0.022229378	4.303180225	0.01560879	0.127936202	2.60E-06	0.003213177	0.002307732	0.00092445	0.106043113	0.575053516	-0.004225865	0.002332167	0.124767235	0.026401837	13.46492654	0	1	1	0
ARG	10	ARG10	7	26.11232252	0.283114504	2.109323503	1.834258752	0.010988674	2.995573113	9.49E-06	0.730254093	0	0.003213177	0.002307732	0.00092445	0.012401333	0.254199999	-0.004225865	0.002332167	0.114799062	0.026401837	13.46492654	0	1	1	0
ARG	10	ARG10	8	27.41535258	0.26265668	2.241969633	1.901099832	0.052919454	3.401159081	0.192615491	0.271198571	0.209679919	0.003213177	0.002307732	0.00092445	0.023228019	0.279662726	-0.004225865	0.002332167	0.106291917	0.026401837	13.46492654	0	1	1	0
ARG	10	ARG10	9	29.80202039	0.251059451	2.214097847	2.092935069	0.057866333	2.836063373	0.186001376	0.296264802	0.236123561	0.003213177	0.002307732	0.00092445	0.028403581	0.235619009	-0.004225865	0.002332167	0.099716372	0.026401837	13.46492654	0	1	1	0
ARG	10	ARG10	10	32.09553246	0.258372178	2.070256822	1.960890729	0.054769098	3.305076986	0.172773124	0.223252093	0.325617206	0.003213177	0.002307732	0.00092445	0.029921861	0.223395787	-0.004225865	0.002332167	0.102201852	0.026401837	13.46492654	0	1	1	0
ARG	10	ARG10	11	33.6657292	0.279535014	2.660686622	1.577277164	0.02287901	2.171606679	0.020747864	0.808913914	0.062549752	0.003213177	0.002307732	0.00092445	7.22E-05	0.095511029	-0.004225865	0.002332167	0.115084222	0.026401837	13.46492654	0	1	1	0
ARG	10	ARG10	12	33.47926867	0.315399978	3.850311849	1.821851222	0.056816824	3.143011841	0.277457968	0.248563071	0.208856427	0.003213177	0.002307732	0.00092445	0.021758528	0.218208001	-0.004225865	0.002332167	0.133317772	0.026401837	13.46492654	0	1	1	0
ARG	11	ARG11	1	33.51796522	0.255687098	5.319011299	1.047837916	0.028487099	1.586571738	0.040827276	0.290591128	0.018137253	0.011755065	0	1.18E-05	0.006862409	0.592082304	0	0.000881335	0.05403049	0.034437717	12.68625288	0	0	0	0
ARG	11	ARG11	2	35.59455085	0.26289935	5.972260139	0.972845877	0.021889387	1.274326869	0.123900693	0.278520606	0.075986614	0.011755065	0	1.18E-05	0.004324801	0.295737561	0	0.000881335	0.060565654	0.034437717	12.68625288	0	0	0	0
ARG	11	ARG11	3	35.46715298	0.275668318	6.493136137	1.803182219	0.029177103	2.34407557	0.165893573	0.299199177	0.181193652	0.011755065	0	1.18E-05	0.011995022	0.313044307	0	0.000881335	0.068924955	0.034437717	12.68625288	0	0	0	0
ARG	11	ARG11	4	33.4757346	0.280068617	5.916025167	1.570145838	0.038260917	1.852008711	0.10597224	0.312369398	0.021158967	0.011755065	0	1.18E-05	0.034800394	0.41805506	0	0.000881335	0.069160243	0.034437717	12.68625288	0	0	0	0
ARG	11	ARG11	5	30.86498536	0.269122097	5.32338409	1.939791368	0.044555704	2.973367591	0.269584143	0.192620226	0.327030798	0.011755065	0	1.18E-05	0.003336418	0.177567185	0	0.000881335	0.06182348	0.034437717	12.68625288	0	0	0	0
ARG	11	ARG11	6	27.7120317	0.248346126	4.175873008	1.971192847	0.056805068	3.368418894	0.282569006	0.327269668	0.239319571	0.011755065	0	1.18E-05	0.02957546	0.110301111	0	0.000881335	0.05193541	0.034437717	12.68625288	0	0	0	0
ARG	11	ARG11	7	24.55140367	0.228646931	2.708276739	1.976051892	0.052597427	3.763339856	0.201285743	0.271411577	0.222714645	0.011755065	0	1.18E-05	0.015525378	0.263156537	0	0.000881335	0.044617602	0.034437717	12.68625288	0	0	0	0
ARG	11	ARG11	8	22.97452055	0.217126836	2.713071718	2.023100943	0.051140204	2.836414767	0.268694427	0.164166802	0.32977649	0.011755065	0	1.18E-05	0.003363072	0.22186499	0	0.000881335	0.041999498	0.034437717	12.68625288	0	0	0	0
ARG	11	ARG11	9	23.81980296	0.210225784	2.949997576	1.677725108	0.037925789	2.254254621	0.304960147	0.104919021	0.097090152	0.011755065	0	1.18E-05	0.01288654	0.375075589	0	0.000881335	0.041250532	0.034437717	12.68625288	0	0	0	0
ARG	11	ARG11	10	26.31071177	0.21148046	2.779420834	2.097013814	0.06298219	3.138612275	0.247678813	0.186946716	0.293326639	0.011755065	0	1.18E-05	0.02863626	0.223341856	0	0.000881335	0.04267206	0.034437717	12.68625288	0	0	0	0
ARG	11	ARG11	11	28.8575297	0.22896884	3.942557767	1.415886388	0.042722929	2.354765642	0.08712996	0.363612092	0.199388482	0.011755065	0	1.18E-05	0.009039904	0.312685485	0	0.000881335	0.048324333	0.034437717	12.68625288	0	0	0	0
ARG	11	ARG11	12	31.01129044	0.248397679	5.179712742	2.150853343	0.053090914	3.143675944	0.103143498	0.247078146	0.431061546	0.011755065	0	1.18E-05	0.014083682	0.196940682	0	0.000881335	0.052274567	0.034437717	12.68625288	0	0	0	0
ARG	12	ARG12	1	39.04527868	0.160645467	1.492472601	1.471303113	0.043798164	3.056511318	0.303641927	0.1157957	0.033874457	0.001002644	0	0	0.007685521	0.326625779	5.04E-05	0.017775923	0.04240495	0.023703465	12.75737123	0	0	0	0
ARG	12	ARG12	2	40.8242808	0.166884788	1.942277454	1.440609127	0.031411536	1.442333566	0.052726239	0.724224105	0.057917145	0.001002644	0	0	0.000464486	0.121357899	5.04E-05	0.017775923	0.046613435	0.023703465	12.75737123	0	0	0	0
ARG	12	ARG12	3	41.53190848	0.176574933	2.888434246	1.273467024	0.013385369	2.518484707	0.034599277	0.373626016	0.022470315	0.001002644	0	0	0.022938912	0.542906792	5.04E-05	0.017775923	0.05190214	0.023703465	12.75737123	0	0	0	0
ARG	12	ARG12	4	40.72833716	0.1891902	3.922446312	0.798285557	0.028360335	1.181547831	0.023081366	0.556413115	0.012985114	0.001002644	0	0	0.016174314	0.269403847	5.04E-05	0.017775923	0.057129909	0.023703465	12.75737123	0	0	0	0
ARG	12	ARG12	5	38.98269431	0.196481188	3.515556899	1.368884262	0.032651022	3.873918207	0.052889105	0.086090263	0.013753283	0.001002644	0	0	0.004408782	0.676020662	5.04E-05	0.017775923	0.059848639	0.023703465	12.75737123	0	0	0	0
ARG	12	ARG12	6	36.77110786	0.194183166	2.118713049	0.849804	0.011664736	1.975036434	0.000236611	0.991690323	0	0.001002644	0	0	0	0.002371823	5.04E-05	0.017775923	0.058103279	0.023703465	12.75737123	0	0	0	0
ARG	12	ARG12	7	33.83743557	0.184922404	1.379962061	1.00545116	0.014944779	2.62726994	0.052717568	0.403545604	0.093199958	0.001002644	0	0	0.037938074	0.403354515	5.04E-05	0.017775923	0.053859516	0.023703465	12.75737123	0	0	0	0
ARG	12	ARG12	8	30.83401457	0.172824079	1.232519665	1.35636475	0.031159722	1.844068292	0.085845708	0.146073808	0.0495642	0.001002644	0	0	0.005142532	0.68101699	5.04E-05	0.017775923	0.049724421	0.023703465	12.75737123	0	0	0	0
ARG	12	ARG12	9	29.32741646	0.162605487	1.182936159	1.584108542	0.012070527	2.194663345	0	0.352503157	0	0.001002644	0	0	0.020073838	0.623854469	5.04E-05	0.017775923	0.045891242	0.023703465	12.75737123	0	0	0	0
ARG	12	ARG12	10	30.22225665	0.156268629	1.245093427	1.017826395	0.028736448	2.424733331	0.043333532	0.129401811	0.063067093	0.001002644	0	0	0.033793237	0.71845777	5.04E-05	0.017775923	0.042578708	0.023703465	12.75737123	0	0	0	0
ARG	12	ARG12	11	33.09880753	0.153408463	1.172415835	1.011335516	0.021431949	1.291967715	0.053824228	0.270261283	0.006782038	0.001002644	0	0	0.009569053	0.346815971	5.04E-05	0.017775923	0.040817898	0.023703465	12.75737123	0	0	0	0
ARG	12	ARG12	12	36.44354401	0.155287079	1.170727896	1.327806756	0.023738057	1.426137746	0.034420592	0.388147313	0.01863966	0.001002644	0	0	0.006721642	0.494507408	5.04E-05	0.017775923	0.04064112	0.023703465	12.75737123	0	0	0	0
ARG	13	ARG13	1	30.84701019	0.164856359	1.286090104	1.482324939	0.015850635	2.439853348	0.003483839	0.130602198	0.00263667	0.004957718	2.63E-05	0	0.025532295	0.835658407	0	-5.05E-05	0.042918719	0.019671686	14.39508097	0	0	0	0
ARG	13	ARG13	2	33.2260333	0.186729441	1.807574276	0.831891765	0.012230094	1.866986719	0.00076979	0.18824354	0.005216887	0.004957718	2.63E-05	0	0.071771206	0.606962438	0	-5.05E-05	0.046446297	0.019671686	14.39508097	0	0	0	0
ARG	13	ARG13	3	35.21222047	0.195222485	2.17397556	1.000706271	0.027815763	1.929626894	0.036396569	0.454935244	0.013911455	0.004957718	2.63E-05	0	0.02959496	0.4025793	0	-5.05E-05	0.047036357	0.019671686	14.39508097	0	0	0	0
ARG	13	ARG13	4	36.74214231	0.196227059	2.655435081	1.147735233	0.03232071	2.111888705	0	0.20082338	0	0.004957718	2.63E-05	0	0.048278975	0.715748543	0	-5.05E-05	0.045421484	0.019671686	14.39508097	0	0	0	0
ARG	13	ARG13	5	36.49724003	0.20053552	3.355508855	0.76409471	0.010115174	1.735673701	0.032661389	0.244421095	0.063874109	0.004957718	2.63E-05	0	0.025370043	0.519985967	0	-5.05E-05	0.046053244	0.019671686	14.39508097	0	0	0	0
ARG	13	ARG13	6	34.88854218	0.201630627	3.289467443	1.004979687	0.014292628	2.834355969	0.001744068	0.546404771	0.042632154	0.004957718	2.63E-05	0	0.025542952	0.379833633	0	-5.05E-05	0.04733749	0.019671686	14.39508097	0	0	0	0
ARG	13	ARG13	7	32.61256315	0.197337723	2.306466004	1.266731391	0.015164286	2.284655839	0.056821941	0.25397879	0.055138344	0.004957718	2.63E-05	0	0.001260064	0.437240164	0	-5.05E-05	0.04686687	0.019671686	14.39508097	0	0	0	0
ARG	13	ARG13	8	29.16231082	0.186168893	1.497970479	1.003889187	0.025429773	2.736238544	0.000418875	0.029633112	0.004115618	0.004957718	2.63E-05	0	0.026678377	0.935738521	0	-5.05E-05	0.044946157	0.019671686	14.39508097	0	0	0	0
ARG	13	ARG13	9	25.73022374	0.168419932	1.269715034	1.195814981	0.029844428	0.97120433	0.000145486	0.224448971	0	0.004957718	2.63E-05	0	0.008344678	0.536969105	0	-5.05E-05	0.043035061	0.019671686	14.39508097	0	0	0	0
ARG	13	ARG13	10	24.31002242	0.156681362	1.252689958	1.216070776	0.03870274	1.846317705	0.069806839	0.390080682	0.007775419	0.004957718	2.63E-05	0	0.005359748	0.412478243	0	-5.05E-05	0.042435518	0.019671686	14.39508097	0	0	0	0
ARG	13	ARG13	11	25.12404344	0.152193209	1.177778677	1.035537095	0.009735785	1.577574341	0.000681552	0.497747307	0.001633	0.004957718	2.63E-05	0	0.030562695	0.434515402	0	-5.05E-05	0.041782069	0.019671686	14.39508097	0	0	0	0
ARG	13	ARG13	12	27.69425	0.151127846	1.066396998	0.952104447	0.017308215	2.560058056	0.065937177	0.258785517	0.099950669	0.004957718	2.63E-05	0	0.010599723	0.55876442	0	-5.05E-05	0.041017426	0.019671686	14.39508097	0	0	0	0
ARG	14	ARG14	1	27.09734027	0.343426752	7.774547449	1.943370959	0.035469141	0.451280502	0.098282168	0.177605126	0.089012292	0	0	0.00362391	0.046161275	0.555151873	-0.004989155	-0.005153841	0.037346727	-0.002309148	13.95884827	0	4	1	0
ARG	14	ARG14	2	28.5340152	0.35716055	9.6364415	1.386358472	0.020774134	0.668423278	0.012407998	0.388979078	0.034597136	0	0	0.00362391	0.014829526	0.489261787	-0.004989155	-0.005153841	0.040473726	-0.002309148	13.95884827	0	4	1	0
ARG	14	ARG14	3	29.38025859	0.379369818	11.51291722	1.203550701	0.014174511	0.434933027	0.000507755	0.421104205	2.48E-06	0	0	0.00362391	0.022311385	0.457050418	-0.004989155	-0.005153841	0.04421228	-0.002309148	13.95884827	1	4	1	1
ARG	14	ARG14	4	30.26709598	0.393868031	11.42150501	1.845764592	0.013201502	0.567766427	0.020940634	0.537806203	0.021930149	0	0	0.00362391	0.00508457	0.344754802	-0.004989155	-0.005153841	0.044469278	-0.002309148	13.95884827	1	4	1	1
ARG	14	ARG14	5	30.62027253	0.398833978	10.57820715	1.748649097	0.015168905	0.61735693	0.034452084	0.381538476	0.085641691	0	0	0.00362391	0.02425625	0.353741915	-0.004989155	-0.005153841	0.043373852	-0.002309148	13.95884827	1	4	1	1
ARG	14	ARG14	6	30.35296398	0.398066147	9.266252638	1.41237582	0.037038086	2.071146585	0.201884986	0.362181904	0.076968114	0	0	0.00362391	0.006116619	0.216316847	-0.004989155	-0.005153841	0.042640666	-0.002309148	13.95884827	1	4	1	1
ARG	14	ARG14	7	30.31677395	0.390550598	8.249845688	1.538615954	0.039714978	1.819620798	0.078161392	0.641590036	0.075089605	0	0	0.00362391	0.000176833	0.187112957	-0.004989155	-0.005153841	0.041301599	-0.002309148	13.95884827	1	4	1	1
ARG	14	ARG14	8	29.66792303	0.380864665	9.129237017	1.399009288	0.028544125	3.563446055	0.041629803	0.145172647	0.003658003	0	0	0.00362391	0.020648628	0.500803652	-0.004989155	-0.005153841	0.039286574	-0.002309148	13.95884827	1	4	1	1
ARG	14	ARG14	9	27.6187884	0.373259983	9.708571697	1.536514985	0.013081686	2.439495462	0.000595154	0.688337268	0.009712417	0	0	0.00362391	0.005067405	0.291517075	-0.004989155	-0.005153841	0.037874223	-0.002309148	13.95884827	0	4	1	0
ARG	14	ARG14	10	25.55199311	0.364624471	8.541940251	1.049618028	0.018442024	1.920453492	0.00837963	0.863591059	0.009710796	0	0	0.00362391	0.001437114	0.107326908	-0.004989155	-0.005153841	0.036514392	-0.002309148	13.95884827	0	4	1	0
ARG	14	ARG14	11	24.72096746	0.354335203	7.845543544	1.212870753	0.018234496	2.200368494	0.048778737	0.519253923	0.125914544	0	0	0.00362391	0.001235975	0.2881706	-0.004989155	-0.005153841	0.036062677	-0.002309148	13.95884827	0	4	1	0
ARG	14	ARG14	12	25.38040991	0.345192468	7.674256326	1.510749113	0.014329507	0.579996026	3.72E-07	0.596340829	0.000449324	0	0	0.00362391	0.0071674	0.337626027	-0.004989155	-0.005153841	0.03646454	-0.002309148	13.95884827	0	4	1	0
ARG	15	ARG15	1	20.61670266	0.135840824	2.185992241	1.259522456	0.029812332	1.680129025	0.076831753	0.281752585	0.172140284	-0.002621015	0.003726649	0	0.020053122	0.405379454	-0.000287838	0.00434296	0.051803314	0.014669466	13.27734168	0	0	0	0
ARG	15	ARG15	2	23.14464317	0.135933557	1.851926273	1.207804415	0.04892959	1.659977733	0.017350286	0.448736807	0.028323399	-0.002621015	0.003726649	0	0.002433918	0.440403031	-0.000287838	0.00434296	0.052135705	0.014669466	13.27734168	0	0	0	0
ARG	15	ARG15	3	26.90743654	0.146354401	1.719665787	0.630486	0.018584348	0.834969082	2.65E-06	0.10378105	0	-0.002621015	0.003726649	0	0.503610421	0.372022595	-0.000287838	0.00434296	0.054530021	0.014669466	13.27734168	0	0	0	0
ARG	15	ARG15	4	29.99569313	0.163743584	1.815378254	0.680926139	0.013615944	0.810990574	7.45E-06	0.392746015	0.008998259	-0.002621015	0.003726649	0	0.286610759	0.220290348	-0.000287838	0.00434296	0.059903816	0.014669466	13.27734168	0	0	0	0
ARG	15	ARG15	5	32.5769332	0.172774151	1.292898489	0.766924688	0.015174752	1.573743577	0	0.398746427	0	-0.002621015	0.003726649	0	0.345227518	0.186788285	-0.000287838	0.00434296	0.069381149	0.014669466	13.27734168	0	0	0	0
ARG	15	ARG15	6	35.12042202	0.17302185	1.343533257	0.633063345	0.022193247	1.233125766	0	0.46862537	0	-0.002621015	0.003726649	0	0.402408216	0.127065695	-0.000287838	0.00434296	0.076171597	0.014669466	13.27734168	0	0	0	0
ARG	15	ARG15	7	35.9074142	0.172628248	1.982374364	0.376072133	0.033392829	0.896924358	0.027916087	0.571948722	0.009223175	-0.002621015	0.003726649	0	0.013278683	0.302336482	-0.000287838	0.00434296	0.076311926	0.014669466	13.27734168	0	0	0	0
ARG	15	ARG15	8	34.28033273	0.170995868	1.847102949	0.422024997	0.038101226	1.829628929	0.012233386	0.311265369	0.016215217	-0.002621015	0.003726649	0	0.100407798	0.503623498	-0.000287838	0.00434296	0.07409901	0.014669466	13.27734168	0	0	0	0
ARG	15	ARG15	9	30.90915097	0.166028482	1.637019939	1.104509527	0.034771393	0.447883262	0	0	0	-0.002621015	0.003726649	0	7.04E-05	0.751951201	-0.000287838	0.00434296	0.069253104	0.014669466	13.27734168	0	0	0	0
ARG	15	ARG15	10	26.16991983	0.157039546	1.697354863	1.379009924	0.024846566	1.312174438	0.064636308	0.728084902	0.037156592	-0.002621015	0.003726649	0	0.001646514	0.107381708	-0.000287838	0.00434296	0.060167187	0.014669466	13.27734168	0	0	0	0
ARG	15	ARG15	11	21.94393916	0.145756535	1.449031308	1.337543777	0.018306491	0.51065587	0.056868578	0.469519943	0.000109305	-0.002621015	0.003726649	0	0.017699792	0.296571874	-0.000287838	0.00434296	0.052938511	0.014669466	13.27734168	0	0	0	0
ARG	15	ARG15	12	20.15056585	0.138648238	1.711686533	1.776339643	0.026370267	1.166886182	0.003394162	0.42660767	8.69E-05	-0.002621015	0.003726649	0	0.010675627	0.455069551	-0.000287838	0.00434296	0.051531531	0.014669466	13.27734168	0	0	0	0
ARG	16	ARG16	1	18.92630417	0.162925983	2.02469455	0.909296455	0.018669317	0.843921543	0	0.12537501	0	0.001406185	0.000351546	7.29E-06	0.319288552	0.521434942	-4.67E-05	0.008498373	0.049850528	0.01144627	13.40430944	0	0	0	0
ARG	16	ARG16	2	19.34241905	0.159648153	2.421330972	0.639835203	0.016476646	0.989544059	0.12708867	0.254147618	0.055558858	0.001406185	0.000351546	7.29E-06	0.072423331	0.226672376	-4.67E-05	0.008498373	0.049415001	0.01144627	13.40430944	0	0	0	0
ARG	16	ARG16	3	21.67499227	0.158217089	2.299816953	0.781927445	0.021592661	1.104841155	0.147469761	0.448807769	0.105516982	0.001406185	0.000351546	7.29E-06	0.004479752	0.244102086	-4.67E-05	0.008498373	0.04895406	0.01144627	13.40430944	0	0	0	0
ARG	16	ARG16	4	24.93725126	0.168282112	2.312787302	1.404329324	0.014472207	3.652034239	0.015165434	0.023463338	0.018607692	0.001406185	0.000351546	7.29E-06	0.123281262	0.762267934	-4.67E-05	0.008498373	0.049969557	0.01144627	13.40430944	0	0	0	0
ARG	16	ARG16	5	27.70682724	0.185808653	2.552702199	2.592757595	0.050607823	2.400928551	0.185125215	0.029031228	0.001077765	0.001406185	0.000351546	7.29E-06	0.068633783	0.674183818	-4.67E-05	0.008498373	0.052917481	0.01144627	13.40430944	0	0	0	0
ARG	16	ARG16	6	30.20444835	0.193866753	2.280514097	2.599711914	0.04282031	2.772273657	0.226075022	0.119086933	0.03370083	0.001406185	0.000351546	7.29E-06	0.056090482	0.563617727	-4.67E-05	0.008498373	0.055361742	0.01144627	13.40430944	0	0	0	0
ARG	16	ARG16	7	32.52724724	0.193566235	2.35365773	2.659215558	0.052363657	3.802751137	0.092691718	0.111765057	0.001396935	0.001406185	0.000351546	7.29E-06	0.001779885	0.697532437	-4.67E-05	0.008498373	0.05639661	0.01144627	13.40430944	0	0	0	0
ARG	16	ARG16	8	33.22211321	0.193810397	2.966837909	1.165600447	0.013681846	0.714592354	0.01055502	0.792931826	0.036052795	0.001406185	0.000351546	7.29E-06	0.005708867	0.132633995	-4.67E-05	0.008498373	0.056898273	0.01144627	13.40430944	0	0	0	0
ARG	16	ARG16	9	31.67406824	0.193659364	3.038208655	0.759451321	0.028732514	0.615662851	0.041761864	0.674641801	0.000818489	0.001406185	0.000351546	7.29E-06	0.001223773	0.03905865	-4.67E-05	0.008498373	0.057218963	0.01144627	13.40430944	0	0	0	0
ARG	16	ARG16	10	28.39544084	0.190709663	2.849488918	0.725178553	0.024963643	2.425765714	0.124120383	0.009680179	0.009023051	0.001406185	0.000351546	7.29E-06	0.022075985	0.825720741	-4.67E-05	0.008498373	0.056640391	0.01144627	13.40430944	0	0	0	0
ARG	16	ARG16	11	24.13782777	0.182300252	2.621395814	0.76907479	0.015577029	1.487985079	1.23E-05	0.371455243	1.15E-05	0.001406185	0.000351546	7.29E-06	0.330662567	0.258531175	-4.67E-05	0.008498373	0.054260971	0.01144627	13.40430944	0	0	0	0
ARG	16	ARG16	12	20.54559421	0.170160498	2.059516703	1.724220597	0.008657088	0.67786557	0.001733984	0.633200075	0.009155518	0.001406185	0.000351546	7.29E-06	0.005084016	0.324880457	-4.67E-05	0.008498373	0.051331341	0.01144627	13.40430944	0	0	0	0
ARG	17	ARG17	1	27.99803982	0.299258755	1.662914314	1.183442301	0.013708613	3.652490661	8.42E-06	0.085579147	0	0.003252949	0.000878034	0.001346901	0.081613759	0.658293497	-0.011566606	0.001395681	0.119626694	0.036626361	14.08817705	0	3	1	0
ARG	17	ARG17	2	27.56395668	0.27578283	2.12901588	2.772883305	0.053372858	3.035697705	0.095964856	0.108739649	0.000165539	0.003252949	0.000878034	0.001346901	0.008380935	0.732136587	-0.011566606	0.001395681	0.111069645	0.036626361	14.08817705	0	3	1	0
ARG	17	ARG17	3	29.02306955	0.258638642	2.051125005	3.070925474	0.070874757	3.914367322	0.10607622	0.063176389	0.002204986	0.003252949	0.000878034	0.001346901	0.010064732	0.716024858	-0.011566606	0.001395681	0.103645599	0.036626361	14.08817705	0	3	1	0
ARG	17	ARG17	4	31.46780067	0.251460157	1.779551993	2.033877855	0.023274218	3.788501973	0.000983091	0.034489912	1.68E-05	0.003252949	0.000878034	0.001346901	0.04268124	0.686029629	-0.011566606	0.001395681	0.098689701	0.036626361	14.08817705	0	3	1	0
ARG	17	ARG17	5	33.7758426	0.257028943	2.094153106	2.598564583	0.039369446	3.21603103	0.216475558	0.229626287	0.071064338	0.003252949	0.000878034	0.001346901	0.039129315	0.442179475	-0.011566606	0.001395681	0.100659755	0.036626361	14.08817705	0	3	1	0
ARG	17	ARG17	6	35.38628316	0.270742623	2.854312756	2.332256529	0.036458883	2.448017346	0.051869894	0.032992992	0.02207961	0.003252949	0.000878034	0.001346901	0.1254144	0.712619567	-0.011566606	0.001395681	0.111657953	0.036626361	14.08817705	0	3	1	0
ARG	17	ARG17	7	35.19868988	0.301481006	4.193985432	2.046228434	0.04428793	4.614702253	0.017801225	0.069829983	0.031103472	0.003252949	0.000878034	0.001346901	0.013394398	0.771804186	-0.011566606	0.001395681	0.12802453	0.036626361	14.08817705	0	3	1	0
ARG	17	ARG17	8	33.62023936	0.343102376	5.496333116	2.125459424	0.035681481	3.118341899	0.084931534	0.138557656	0.052975316	0.003252949	0.000878034	0.001346901	0.020444333	0.702617075	-0.011566606	0.001395681	0.141103523	0.036626361	14.08817705	0	3	1	0
ARG	17	ARG17	9	32.3599141	0.368092888	5.722143691	2.74165206	0.064615965	2.59211126	0.047446905	0.032518488	0	0.003252949	0.000878034	0.001346901	0.02200176	0.762038855	-0.011566606	0.001395681	0.146688617	0.036626361	14.08817705	0	3	1	0
ARG	17	ARG17	10	31.44315302	0.372747382	5.109856443	2.142110782	0.050317083	4.080097845	0.168177362	0.161081404	0.358171033	0.003252949	0.000878034	0.001346901	0.005051086	0.268814813	-0.011566606	0.001395681	0.147704084	0.036626361	14.08817705	0	3	1	0
ARG	17	ARG17	11	30.34860178	0.362574708	3.821665667	2.022448734	0.032471744	2.834528071	0.019262668	0.724864579	0.002895281	0.003252949	0.000878034	0.001346901	0.004035849	0.242741082	-0.011566606	0.001395681	0.141527746	0.036626361	14.08817705	0	3	1	0
ARG	17	ARG17	12	29.22272485	0.333239572	2.176917026	2.310061865	0.033503362	3.134857123	0.030672811	0.032004896	0.010494398	0.003252949	0.000878034	0.001346901	0.154806454	0.686830055	-0.011566606	0.001395681	0.130435594	0.036626361	14.08817705	0	3	1	0
ARG	18	ARG18	1	32.72077435	0.183041009	0.56149049	1.517584162	0.022915638	4.947198677	0.03445754	0.103088232	0.345194639	-0.002935398	8.23E-06	0	0.033771509	0.472856452	0	-0.000925452	0.039978913	0.009871577	13.45713387	0	0	0	0
ARG	18	ARG18	2	29.1534037	0.168471723	0.632598007	3.232218579	0.044219853	1.838162143	0.215968041	0.057910762	0.007656811	-0.002935398	8.23E-06	0	0.061710714	0.638822698	0	-0.000925452	0.039148274	0.009871577	13.45713387	0	0	0	0
ARG	18	ARG18	3	27.53919786	0.157704911	0.7721917	2.545490952	0.056530875	3.559409978	0.117786615	0.141483755	0	-0.002935398	8.23E-06	0	0.030716499	0.544638885	0	-0.000925452	0.03999878	0.009871577	13.45713387	0	0	0	0
ARG	18	ARG18	4	28.62257494	0.152599724	0.664225615	1.1703521	0.010013654	1.66983145	0	0.698928915	0	-0.002935398	8.23E-06	0	0.045667589	0.162927333	0	-0.000925452	0.038933282	0.009871577	13.45713387	0	0	0	0
ARG	18	ARG18	5	31.39571262	0.154373973	0.509947565	0.844999393	0.008660642	1.861593793	0.005007713	0.33871091	7.64E-05	-0.002935398	8.23E-06	0	0.170655132	0.082488104	0	-0.000925452	0.038076121	0.009871577	13.45713387	0	0	0	0
ARG	18	ARG18	6	34.26365982	0.170018949	0.577491205	0.298722697	0.005582829	2.125311099	0	0.020121975	0	-0.002935398	8.23E-06	0	0.827381646	0.093417906	0	-0.000925452	0.039234658	0.009871577	13.45713387	0	0	0	0
ARG	18	ARG18	7	36.56352578	0.18860236	0.890679396	0.455883881	0.007311748	2.448343565	0	0.497188517	0	-0.002935398	8.23E-06	0	0.271079074	0.133471441	0	-0.000925452	0.039921984	0.009871577	13.45713387	0	0	0	0
ARG	18	ARG18	8	38.66808305	0.1948494	1.161644574	0.518976751	0.010969425	1.538530047	0.012266643	0.647270771	0.036543321	-0.002935398	8.23E-06	0	0.008033056	0.285786026	0	-0.000925452	0.039738994	0.009871577	13.45713387	0	0	0	0
ARG	18	ARG18	9	40.04128962	0.196317716	1.488174548	0.829054546	0.012769324	1.670913982	0.086881983	0.387787507	0.117956464	-0.002935398	8.23E-06	0	0.060695917	0.28182525	0	-0.000925452	0.039784733	0.009871577	13.45713387	0	0	0	0
ARG	18	ARG18	10	39.7290455	0.199297068	2.015725938	1.975809554	0.023612487	4.001353651	0.068947998	0.036934463	0.102437645	-0.002935398	8.23E-06	0	0.119531387	0.645157211	0	-0.000925452	0.041510841	0.009871577	13.45713387	0	0	0	0
ARG	18	ARG18	11	38.26565702	0.19815666	2.005995719	2.293227262	0.05186808	3.699266885	0.053952296	0.016915517	0.071742141	-0.002935398	8.23E-06	0	0.011497549	0.829526734	0	-0.000925452	0.043469499	0.009871577	13.45713387	0	0	0	0
ARG	18	ARG18	12	36.08939024	0.192959764	1.176794079	1.729676167	0.030955099	3.012305025	0.110320974	0.109955977	0.037116545	-0.002935398	8.23E-06	0	0.111515993	0.61071488	0	-0.000925452	0.042729049	0.009871577	13.45713387	0	0	0	0
ARG	19	ARG19	1	31.23869683	0.265719371	4.55595001	0.439210389	0.006631746	1.546620021	0.257377081	0.034157595	0.000239983	0.028250259	0	4.29E-06	0.293268954	0.106565298	0.000628069	0.020782021	0.038866207	0.029693079	13.02398991	0	0	0	0
ARG	19	ARG19	2	28.69429841	0.241896799	3.444479151	0.756371564	0.012205655	2.754249598	0	0	0	0.028250259	0	4.29E-06	0.256418554	0.263954384	0.000628069	0.020782021	0.030179919	0.029693079	13.02398991	0	0	0	0
ARG	19	ARG19	3	25.94904219	0.220580952	2.958032046	0.525077531	0.011405098	2.761491783	4.39E-05	0.66529338	0.000102357	0.028250259	0	4.29E-06	0.023531089	0.227678	0.000628069	0.020782021	0.026294561	0.029693079	13.02398991	0	0	0	0
ARG	19	ARG19	4	24.80137789	0.206058629	2.551017858	1.357640149	0.013836584	2.861762964	4.80E-05	0	0	0.028250259	0	4.29E-06	0.035550837	0.118168895	0.000628069	0.020782021	0.024062294	0.029693079	13.02398991	0	0	0	0
ARG	19	ARG19	5	25.70830638	0.197550022	2.55398367	0.959278994	0.013136409	2.233207788	0.003562564	0.402426052	0.000230082	0.028250259	0	4.29E-06	0.030761191	0.524687795	0.000628069	0.020782021	0.023019098	0.029693079	13.02398991	0	0	0	0
ARG	19	ARG19	6	28.17551718	0.195469549	2.406529301	3.328107016	0.070238595	4.456359214	0.251503536	0.13749495	0.033602574	0.028250259	0	4.29E-06	0.001473197	0.545214978	0.000628069	0.020782021	0.023886589	0.029693079	13.02398991	0	0	0	0
ARG	19	ARG19	7	30.97343592	0.206306924	2.7987562	1.339325346	0.009755223	2.228404594	0.003887105	0.189472718	0.000198168	0.028250259	0	4.29E-06	0.080102298	0.61492871	0.000628069	0.020782021	0.02597823	0.029693079	13.02398991	0	0	0	0
ARG	19	ARG19	8	32.85934089	0.227251177	4.498692521	2.277819414	0.038943109	3.045545499	0.08623869	0.223980599	0.010502969	0.028250259	0	4.29E-06	0.01145262	0.601141465	0.000628069	0.020782021	0.029701155	0.029693079	13.02398991	0	0	0	0
ARG	19	ARG19	9	34.3986248	0.243233353	5.901455722	2.068272175	0.029597535	3.577523551	0.012864806	0.093513197	0	0.028250259	0	4.29E-06	0.005537241	0.803021102	0.000628069	0.020782021	0.033711678	0.029693079	13.02398991	0	0	0	0
ARG	19	ARG19	10	35.60461995	0.254940924	6.680071403	1.428083744	0.017791881	2.975964542	0.032223745	0.653504939	0.011667529	0.028250259	0	4.29E-06	0.007274031	0.250807751	0.000628069	0.020782021	0.036683435	0.029693079	13.02398991	0	0	0	0
ARG	19	ARG19	11	35.00023139	0.270957322	7.402011774	0.436595833	0.008485152	1.602085578	0.163849889	0.106981982	0.113649526	0.028250259	0	4.29E-06	0.155434655	0.347874985	0.000628069	0.020782021	0.043439206	0.029693079	13.02398991	0	0	0	0
ARG	19	ARG19	12	33.13318319	0.278730866	6.589399189	0.720084152	0.008932678	1.543824263	0.269499171	0.030556121	0.108625557	0.028250259	0	4.29E-06	0.02479993	0.493853854	0.000628069	0.020782021	0.046422447	0.029693079	13.02398991	0	0	0	0
ARG	2	ARG2	1	31.68018105	0.33475937	6.523872402	2.853648298	0.026910967	1.640629872	0	0.647995692	0.001727907	-0.001593034	0	0.000150079	0.099475146	0.240413347	-0.000650811	0.010801149	0.096171349	0.043430394	15.03307194	0	0	0	0
ARG	2	ARG2	2	30.47114651	0.303226362	5.069669501	7.7871601	0.020431951	0.314193563	0.00709846	0.772954739	0	-0.001593034	0	0.000150079	0.011606866	0.011577115	-0.000650811	0.010801149	0.075059243	0.043430394	15.03307194	0	0	0	0
ARG	2	ARG2	3	28.77264487	0.263629576	3.767931758	7.050337253	0.019606897	0.356539307	0.014210841	0.674293016	2.29E-06	-0.001593034	0	0.000150079	0.019205839	0.052680242	-0.000650811	0.010801149	0.056885067	0.043430394	15.03307194	0	0	0	0
ARG	2	ARG2	4	26.31114884	0.242031427	3.139200519	3.536674023	0.062301659	1.972078709	0.092985806	0.616156513	0.000710373	-0.001593034	0	0.000150079	0.065627795	0.087738091	-0.000650811	0.010801149	0.051440128	0.043430394	15.03307194	0	0	0	0
ARG	2	ARG2	5	25.05748441	0.231880527	2.853427475	6.027149425	0.023866276	0.6529091	0.039982482	0.747027535	0	-0.001593034	0	0.000150079	0	0.001464076	-0.000650811	0.010801149	0.050601229	0.043430394	15.03307194	0	0	0	0
ARG	2	ARG2	6	25.98030901	0.225264643	2.710468586	5.145952963	0.03984159	2.433400807	0.079582908	0.619006279	1.84E-06	-0.001593034	0	0.000150079	4.47E-05	0.015691322	-0.000650811	0.010801149	0.051745461	0.043430394	15.03307194	0	0	0	0
ARG	2	ARG2	7	28.25336317	0.228372252	2.691666517	7.244198204	0.00752226	0.407350957	0	0.684191862	0	-0.001593034	0	0.000150079	6.92E-05	0.006711932	-0.000650811	0.010801149	0.055794984	0.043430394	15.03307194	0	0	0	0
ARG	2	ARG2	8	30.72069233	0.23980666	3.214905749	4.298220493	0.042414308	2.064096242	0.18990981	0.715370802	0.001490752	-0.001593034	0	0.000150079	0.000223963	0.029149651	-0.000650811	0.010801149	0.058615765	0.043430394	15.03307194	0	0	0	0
ARG	2	ARG2	9	32.62247599	0.251310755	4.569847106	4.340820065	0.04419299	2.068319931	0.054961115	0.572808674	3.96E-05	-0.001593034	0	0.000150079	0.001221636	0.190274241	-0.000650811	0.010801149	0.057803729	0.043430394	15.03307194	0	0	0	0
ARG	2	ARG2	10	34.00607716	0.266741881	5.94943381	4.352940674	0.054541821	0.495440389	0	0.613112949	0	-0.001593034	0	0.000150079	0.07882477	0.075227624	-0.000650811	0.010801149	0.060444582	0.043430394	15.03307194	0	0	0	0
ARG	2	ARG2	11	34.5448729	0.295858903	6.736724451	4.00125128	0.059293695	1.814600213	0.162346517	0.701709743	0.035317143	-0.001593034	0	0.000150079	0.010175811	0.069163645	-0.000650811	0.010801149	0.072445641	0.043430394	15.03307194	0	0	0	0
ARG	2	ARG2	12	33.44164855	0.328740411	7.059791545	6.101319034	0.026121126	1.058231714	0.028979857	0.765687542	0	-0.001593034	0	0.000150079	0	0.005287108	-0.000650811	0.010801149	0.09381852	0.043430394	15.03307194	0	0	0	0
ARG	20	ARG20	1	25.56983788	0.112261774	1.617958263	2.391039161	0.049544647	2.483671965	0.11537722	0.033971847	0.001106767	0	0	0	0.007468483	0.726146443	-3.41E-06	-0.001234345	0.047168576	0.000151926	12.60687657	0	0	0	0
ARG	20	ARG20	2	24.23736068	0.110143699	1.711116934	2.243442273	0.036674612	2.598938126	0.009206535	0.707773202	0	0	0	0	0.00614138	0.231223057	-3.41E-06	-0.001234345	0.045148765	0.000151926	12.60687657	0	0	0	0
ARG	20	ARG20	3	20.501491	0.10979177	1.569649254	0.939202226	0.008301526	3.289656683	0	0	0	0	0	0	0.201704062	0.552057717	-3.41E-06	-0.001234345	0.042523656	0.000151926	12.60687657	0	0	0	0
ARG	20	ARG20	4	16.35298653	0.109677082	1.045922855	2.130121532	0.039355504	4.09732414	0.011133103	0.00683378	0	0	0	0	0.048015879	0.856424611	-3.41E-06	-0.001234345	0.039797539	0.000151926	12.60687657	0	0	0	0
ARG	20	ARG20	5	12.92752113	0.10510239	0.873393298	0.757537003	0.009398278	1.924500113	0	0	0	0	0	0	0.311721228	0.357418354	-3.41E-06	-0.001234345	0.035941143	0.000151926	12.60687657	0	0	0	0
ARG	20	ARG20	6	11.03260477	0.099870584	1.042882968	2.166175133	0.039562668	3.830234731	0.079612354	0.076264755	0.000283781	0	0	0	0.012805506	0.753542744	-3.41E-06	-0.001234345	0.033580369	0.000151926	12.60687657	0	0	0	0
ARG	20	ARG20	7	11.42893465	0.098446293	1.212848138	2.219844001	0.042041423	4.086875684	0.006250824	0	0	0	0	0	0.014201775	0.956169293	-3.41E-06	-0.001234345	0.033839258	0.000151926	12.60687657	0	0	0	0
ARG	20	ARG20	8	13.69363569	0.100100273	1.362502764	2.190612824	0.038608061	4.166295179	0.082931746	0	0	0	0	0	0.011404404	0.780950646	-3.41E-06	-0.001234345	0.035087492	0.000151926	12.60687657	0	0	0	0
ARG	20	ARG20	9	17.14864125	0.106381218	1.341396634	2.144342817	0.042887415	2.66662915	0.100137974	0.039420867	0.000897759	0	0	0	0.031116332	0.682580521	-3.41E-06	-0.001234345	0.037653295	0.000151926	12.60687657	0	0	0	0
ARG	20	ARG20	10	20.73248995	0.114296907	1.402025205	2.063406822	0.032813286	3.45267842	0.019017258	0	7.79E-05	0	0	0	0.04432324	0.817220216	-3.41E-06	-0.001234345	0.042457731	0.000151926	12.60687657	0	0	0	0
ARG	20	ARG20	11	23.09737891	0.116345019	1.747978571	2.968903181	0.069886114	4.390357172	0.256709619	0.045689844	9.56E-05	0	0	0	0.025092925	0.609400634	-3.41E-06	-0.001234345	0.046919538	0.000151926	12.60687657	0	0	0	0
ARG	20	ARG20	12	24.6247272	0.114239918	1.798773432	1.833724706	0.027291847	3.010044808	0.036472585	0.28945668	0.001339414	0	0	0	0.015634164	0.49116931	-3.41E-06	-0.001234345	0.048116671	0.000151926	12.60687657	0	0	0	0
ARG	21	ARG21	1	32.26089925	0.312909332	7.283475594	3.615877707	0.020093843	0.315821268	0.000113333	0.434967753	0	0.002721027	0.00021626	0.001612331	0.00010621	0.010157052	0.000443886	-0.001535386	0.046610501	0.028555699	14.98942181	0	1	1	0
ARG	21	ARG21	2	31.51372029	0.340316389	6.903362779	1.734813395	0.043743455	4.099551599	0.566954994	0.009602212	0.228523432	0.002721027	0.00021626	0.001612331	2.69E-05	0.130461649	0.000443886	-0.001535386	0.06749752	0.028555699	14.98942181	0	1	1	0
ARG	21	ARG21	3	30.10429082	0.34025034	6.741760939	0.783896089	0.017676949	2.061882258	0	0.076733707	0.000217583	0.002721027	0.00021626	0.001612331	0.014402384	0.831868699	0.000443886	-0.001535386	0.06683686	0.028555699	14.98942181	0	1	1	0
ARG	21	ARG21	4	29.03298996	0.30397995	6.932922604	1.492850555	0.037159323	3.872970296	0.487630889	0.227342283	0.10289378	0.002721027	0.00021626	0.001612331	7.83E-05	0.113188184	0.000443886	-0.001535386	0.050863898	0.028555699	14.98942181	0	1	1	0
ARG	21	ARG21	5	27.08041742	0.271600087	5.728810498	1.084930088	0.029952686	1.563710221	0.035246605	0.003327776	0.1166334	0.002721027	0.00021626	0.001612331	0.002801247	0.77252917	0.000443886	-0.001535386	0.045090571	0.028555699	14.98942181	0	1	1	0
ARG	21	ARG21	6	24.37441591	0.262469676	3.701664788	1.351299207	0.027621709	3.775856819	0.051672849	0.140322683	0.051995698	0.002721027	0.00021626	0.001612331	0.000119322	0.693353009	0.000443886	-0.001535386	0.041067654	0.028555699	14.98942181	0	1	1	0
ARG	21	ARG21	7	23.0500475	0.254572372	3.216220268	1.344880555	0.015732311	1.524548537	0.292399361	0.085454447	0.009237812	0.002721027	0.00021626	0.001612331	0.006567338	0.322387049	0.000443886	-0.001535386	0.040347279	0.028555699	14.98942181	0	1	1	0
ARG	21	ARG21	8	23.75977071	0.24603993	3.649295625	1.093666489	0.016446842	2.917512511	0.037316926	0.228961861	0.075470242	0.002721027	0.00021626	0.001612331	0.013735575	0.615367797	0.000443886	-0.001535386	0.040348305	0.028555699	14.98942181	0	1	1	0
ARG	21	ARG21	9	25.70907181	0.252533432	3.80741065	1.032678062	0.023331553	2.126494402	0.11576532	0.659997867	0.041717541	0.002721027	0.00021626	0.001612331	0.00030464	0.142060074	0.000443886	-0.001535386	0.041541913	0.028555699	14.98942181	0	1	1	0
ARG	21	ARG21	10	27.94841838	0.267664997	4.564560051	0.799356589	0.026599949	1.45138785	0.075989015	0.06288651	0.106582721	0.002721027	0.00021626	0.001612331	0.002198322	0.564920535	0.000443886	-0.001535386	0.042415091	0.028555699	14.98942181	0	1	1	0
ARG	21	ARG21	11	29.77293949	0.279179904	5.926432488	0.812070886	0.024355741	1.823987766	0.132985596	0.072600748	0.210956693	0.002721027	0.00021626	0.001612331	0.001156924	0.499349352	0.000443886	-0.001535386	0.042298904	0.028555699	14.98942181	0	1	1	0
ARG	21	ARG21	12	31.34835103	0.290574525	6.952304589	3.780859524	0.033616026	1.417748222	0.193616017	0.650714281	1.98E-05	0.002721027	0.00021626	0.001612331	1.15E-06	0.000155871	0.000443886	-0.001535386	0.04283211	0.028555699	14.98942181	0	1	1	0
ARG	22	ARG22	1	36.78444922	0.27708416	4.707739794	2.786969865	0.038031429	1.837893251	0.175635423	0.208246399	0.005401572	0.015236557	0.000773954	1.05E-05	0.017343955	0.286541224	-0.001090284	0.050750914	0.044198151	0.038848408	13.70192376	0	0	0	0
ARG	22	ARG22	2	36.77006218	0.299432071	5.910063583	3.518788615	0.047139121	2.386609171	0.242600143	0.639462395	0.002068572	0.015236557	0.000773954	1.05E-05	0.005192278	0.039356361	-0.001090284	0.050750914	0.047447488	0.038848408	13.70192376	0	0	0	0
ARG	22	ARG22	3	36.40780033	0.311037974	5.638264786	5.565262677	0.013945689	0.458265015	0.039773784	0.750724957	0	0.015236557	0.000773954	1.05E-05	0	0.001423029	-0.001090284	0.050750914	0.051033113	0.038848408	13.70192376	0	0	0	0
ARG	22	ARG22	4	34.95392683	0.316036938	5.093623524	2.417999368	0.039441726	3.283734088	0.099018257	0.449675915	0.000936003	0.015236557	0.000773954	1.05E-05	0.043558196	0.276637176	-0.001090284	0.050750914	0.060831358	0.038848408	13.70192376	0	0	0	0
ARG	22	ARG22	5	32.94226128	0.311551306	4.384567758	2.265456388	0.044063079	3.762122071	0.121538946	0.257364559	0.05056998	0.015236557	0.000773954	1.05E-05	0.048584055	0.448863377	-0.001090284	0.050750914	0.058634156	0.038848408	13.70192376	0	0	0	0
ARG	22	ARG22	6	31.00656294	0.291233142	2.811000025	6.136153678	0.021343304	1.309249273	0.049296995	0.698990341	0	0.015236557	0.000773954	1.05E-05	0.00090395	0.054778153	-0.001090284	0.050750914	0.046022165	0.038848408	13.70192376	0	0	0	0
ARG	22	ARG22	7	29.0611148	0.266185473	1.858228189	4.629991525	0.016714674	1.168256991	0.024090441	0.662158734	1.06E-06	0.015236557	0.000773954	1.05E-05	1.42E-05	0.003298101	-0.001090284	0.050750914	0.039343823	0.038848408	13.70192376	0	0	0	0
ARG	22	ARG22	8	28.14639769	0.246194305	1.921365985	2.397817082	0.056396665	2.860312503	0.170717647	0.642025238	0.07203062	0.015236557	0.000773954	1.05E-05	0.010939369	0.097191738	-0.001090284	0.050750914	0.035125133	0.038848408	13.70192376	0	0	0	0
ARG	22	ARG22	9	29.38868871	0.232204003	1.852267283	2.463116962	0.019428433	2.179682196	0.022422865	0.954285084	0	0.015236557	0.000773954	1.05E-05	0.000119912	0.012569944	-0.001090284	0.050750914	0.032915567	0.038848408	13.70192376	0	0	0	0
ARG	22	ARG22	10	32.06805231	0.229669111	2.041533356	4.11573835	0.032646021	2.111323392	0.101505746	0.382084661	0	0.015236557	0.000773954	1.05E-05	0.007715384	0.112338553	-0.001090284	0.050750914	0.032582335	0.038848408	13.70192376	0	0	0	0
ARG	22	ARG22	11	34.76871261	0.238313954	2.611072232	3.44792359	0.042634698	1.76082274	0.271263961	0.592129657	0.00247814	0.015236557	0.000773954	1.05E-05	0.000262679	0.01013669	-0.001090284	0.050750914	0.034004621	0.038848408	13.70192376	0	0	0	0
ARG	22	ARG22	12	36.40802501	0.253811305	3.274553569	2.962840695	0.065550625	3.515391863	0.226801459	0.302357991	0.029840997	0.015236557	0.000773954	1.05E-05	0.02465109	0.348932918	-0.001090284	0.050750914	0.038279002	0.038848408	13.70192376	0	0	0	0
ARG	23	ARG23	1	9.82774514	0.210258704	1.03990556	3.213104885	0.026396999	1.532480149	0.026185658	0.406887433	0.025296306	0	0	0	0.018726189	0.207207613	-0.008643775	-0.006233635	0.06012682	-0.010380362	11.86386724	0	0	0	0
ARG	23	ARG23	2	11.13955567	0.239400634	1.649880488	2.498277446	0.016193048	3.08656622	0.374509606	0.500505117	0.008202968	0	0	0	0.004998037	0.052639072	-0.008643775	-0.006233635	0.061235616	-0.010380362	11.86386724	0	0	0	0
ARG	23	ARG23	3	11.94855043	0.252401636	1.642919845	5.350249524	0.006057075	1.756591594	0.10334159	0.564509603	0.000150951	0	0	0	6.32E-05	0.031003723	-0.008643775	-0.006233635	0.062226883	-0.010380362	11.86386724	0	0	0	0
ARG	23	ARG23	4	12.41366688	0.253068828	1.572474947	2.827659712	0.03715379	2.005646769	0.182450726	0.681123997	0.002215141	0	0	0	0.004468686	0.041587156	-0.008643775	-0.006233635	0.06198455	-0.010380362	11.86386724	0	0	0	0
ARG	23	ARG23	5	11.78210299	0.24296538	1.926981557	3.426731478	0.052418461	2.672770211	0.268208456	0.434828707	0.029502034	0	0	0	0.012102042	0.203961714	-0.008643775	-0.006233635	0.061279665	-0.010380362	11.86386724	0	0	0	0
ARG	23	ARG23	6	9.850933286	0.221305965	1.743146822	3.566209742	0.060773248	2.609253571	0.317125673	0.532360902	0.003071589	0	0	0	0.006615336	0.122751252	-0.008643775	-0.006233635	0.058583975	-0.010380362	11.86386724	0	0	0	0
ARG	23	ARG23	7	7.346609389	0.191902085	1.06039119	2.815027996	0.048245149	4.476543555	0.380992406	0.41448168	0.035974576	0	0	0	0.012736965	0.136335709	-0.008643775	-0.006233635	0.058731904	-0.010380362	11.86386724	0	0	0	0
ARG	23	ARG23	8	4.983963626	0.162217248	0.886301481	4.158740524	0.019553173	1.413391633	0.003878318	0.737489125	0.000983082	0	0	0	0.000772886	0.079406543	-0.008643775	-0.006233635	0.05844581	-0.010380362	11.86386724	0	0	0	0
ARG	23	ARG23	9	3.644447723	0.147448185	1.061533886	2.589895067	0.048481391	2.828882581	0.147953109	0.166817108	0.05386443	0	0	0	0.080652331	0.321887077	-0.008643775	-0.006233635	0.055662904	-0.010380362	11.86386724	0	0	0	0
ARG	23	ARG23	10	3.967980367	0.152077084	1.074868995	2.714022106	0.039941844	2.330946415	0.18065585	0.448535899	0.004150011	0	0	0	0.012319602	0.189675649	-0.008643775	-0.006233635	0.056568241	-0.010380362	11.86386724	0	0	0	0
ARG	23	ARG23	11	5.581287822	0.162620521	0.884831417	3.260624387	0.03834667	1.924308304	0.138589309	0.538367453	0.000492375	0	0	0	0.006072845	0.064017506	-0.008643775	-0.006233635	0.059764187	-0.010380362	11.86386724	0	0	0	0
ARG	23	ARG23	12	7.774643655	0.179526753	0.689890723	1.387947251	0.016208374	1.256875362	0.032961319	0.544646123	0.005638277	0	0	0	0.09221068	0.085657669	-0.008643775	-0.006233635	0.06112656	-0.010380362	11.86386724	0	0	0	0
ARG	24	ARG24	1	33.31655493	0.274168912	2.666038571	0.528674989	0.012016353	1.469865422	0.119097091	0.00897617	0.000712394	0.024709469	0.003463576	-0.012092802	0.017104252	0.146110411	-0.001081964	-0.014321325	0.071984067	0.047404986	14.22205759	0	0	0	0
ARG	24	ARG24	2	35.33806791	0.290022345	3.458385816	0.545336867	0.024818643	1.409035928	0.021036324	0.163840306	0	0.024709469	0.003463576	-0.012092802	0.048292412	0.460011999	-0.001081964	-0.014321325	0.08134776	0.047404986	14.22205759	0	0	0	0
ARG	24	ARG24	3	35.2826799	0.319240473	4.484453463	1.237198736	0.019737126	3.902665422	0.037454037	0.040266076	1.26E-05	0.024709469	0.003463576	-0.012092802	0.100632176	0.650519593	-0.001081964	-0.014321325	0.093204574	0.047404986	14.22205759	0	0	0	0
ARG	24	ARG24	4	33.95465566	0.355540412	5.025433455	1.200890801	0.020838221	4.585239094	0	0.026586012	0	0.024709469	0.003463576	-0.012092802	0.0614873	0.782584395	-0.001081964	-0.014321325	0.100167188	0.047404986	14.22205759	0	0	0	0
ARG	24	ARG24	5	32.99081461	0.374922299	5.873616656	1.934276868	0.019095902	3.603503927	0.005648548	0.271712652	0.15206207	0.024709469	0.003463576	-0.012092802	0.003520244	0.529742785	-0.001081964	-0.014321325	0.099943437	0.047404986	14.22205759	0	0	0	0
ARG	24	ARG24	6	31.99349481	0.378160138	5.670208055	2.988975785	0.021959079	1.00448682	0.056612916	0.663619124	0.001869563	0.024709469	0.003463576	-0.012092802	0.00237823	0.068463299	-0.001081964	-0.014321325	0.104708834	0.047404986	14.22205759	0	0	0	0
ARG	24	ARG24	7	30.68772628	0.3717842	3.578425532	3.603581059	0.055429691	2.318429524	0.556003149	0.328836169	2.67E-07	0.024709469	0.003463576	-0.012092802	0.001549577	0.002615571	-0.001081964	-0.014321325	0.098731261	0.047404986	14.22205759	0	0	0	0
ARG	24	ARG24	8	29.29987249	0.351938318	2.13028361	2.075097656	0.032391459	2.655835602	0.052503356	0.368378377	0.104297933	0.024709469	0.003463576	-0.012092802	0.017550383	0.423401188	-0.001081964	-0.014321325	0.091691471	0.047404986	14.22205759	0	0	0	0
ARG	24	ARG24	9	27.45215187	0.325956796	2.030662005	2.679641595	0.048159444	3.087092419	0.056203005	0.44455832	0.000653683	0.024709469	0.003463576	-0.012092802	0.050073033	0.268577179	-0.001081964	-0.014321325	0.086593381	0.047404986	14.22205759	0	0	0	0
ARG	24	ARG24	10	26.4091132	0.29844973	2.070132142	4.10530767	0.036408127	1.399842863	0.248050001	0.24242365	2.10E-06	0.024709469	0.003463576	-0.012092802	7.74E-05	0.010552849	-0.001081964	-0.014321325	0.079270339	0.047404986	14.22205759	0	0	0	0
ARG	24	ARG24	11	27.75297517	0.272232013	2.449740086	0.471871175	0.012276025	1.496013753	0.053761807	0.74007555	0.010601847	0.024709469	0.003463576	-0.012092802	0.003229723	0.096200077	-0.001081964	-0.014321325	0.072577238	0.047404986	14.22205759	0	0	0	0
ARG	24	ARG24	12	30.48769871	0.264193751	2.728493235	0.589712681	0.024184804	1.162317624	0.185531514	0.037988387	0.007499262	0.024709469	0.003463576	-0.012092802	0.016770003	0.2725013	-0.001081964	-0.014321325	0.069305571	0.047404986	14.22205759	0	0	0	0
ARG	3	ARG3	1	32.24126987	0.169680069	1.588464373	1.821714191	0.032526798	2.018387822	0.062727495	0.719978799	0.001975814	0.000590024	0.003514377	-5.15E-06	0.032174162	0.090225295	-0.002009688	0.045614758	0.0650415	0.041844388	12.82262738	0	0	0	0
ARG	3	ARG3	2	35.08151701	0.174826132	1.849876201	2.601991522	0.045021143	2.377323378	0.049089866	0.519788528	1.30E-06	0.000590024	0.003514377	-5.15E-06	0.074200836	0.097496713	-0.002009688	0.045614758	0.066575199	0.041844388	12.82262738	0	0	0	0
ARG	3	ARG3	3	37.09554374	0.183498274	2.369973618	1.711414542	0.019266582	3.26344516	0	0.617107927	0	0.000590024	0.003514377	-5.15E-06	0.12466468	0.120884186	-0.002009688	0.045614758	0.071730264	0.041844388	12.82262738	0	0	0	0
ARG	3	ARG3	4	38.37878467	0.193536703	2.569682893	3.037682218	0.039515322	0.824529344	0.148781148	0.3701517	0.049156148	0.000590024	0.003514377	-5.15E-06	0.001039856	0.132627709	-0.002009688	0.045614758	0.080543548	0.041844388	12.82262738	0	0	0	0
ARG	3	ARG3	5	38.79523217	0.208678949	3.242830873	2.221615352	0.010321754	2.940081043	0	0.540059028	0	0.000590024	0.003514377	-5.15E-06	0.034189599	0.25869495	-0.002009688	0.045614758	0.090856898	0.041844388	12.82262738	0	0	0	0
ARG	3	ARG3	6	38.06164854	0.223863081	4.480383363	2.201519107	0.033764683	1.933324738	0.005996812	0.435507844	0	0.000590024	0.003514377	-5.15E-06	0.062148292	0.059717904	-0.002009688	0.045614758	0.098068518	0.041844388	12.82262738	0	0	0	0
ARG	3	ARG3	7	36.71747027	0.229366953	4.32939578	1.902385193	0.031767755	2.038855163	0.05910778	0.618972912	0.000794501	0.000590024	0.003514377	-5.15E-06	0.054183052	0.030192589	-0.002009688	0.045614758	0.100498597	0.041844388	12.82262738	0	0	0	0
ARG	3	ARG3	8	35.08756347	0.223829459	2.863118151	1.82392243	0.02651974	2.824808025	8.16E-05	0.59099666	8.31E-06	0.000590024	0.003514377	-5.15E-06	0.070658642	0.238848338	-0.002009688	0.045614758	0.097203453	0.041844388	12.82262738	0	0	0	0
ARG	3	ARG3	9	32.65630888	0.209626876	1.91048787	1.996508573	0.01810965	0.992958951	0.005947263	0.628674414	0.000976721	0.000590024	0.003514377	-5.15E-06	0.068673806	0.026601455	-0.002009688	0.045614758	0.088064867	0.041844388	12.82262738	0	0	0	0
ARG	3	ARG3	10	29.85398044	0.19218273	1.558218917	2.694034477	0.009895476	1.022964509	0.001581753	0.621965863	0	0.000590024	0.003514377	-5.15E-06	0	1.83E-05	-0.002009688	0.045614758	0.078043788	0.041844388	12.82262738	0	0	0	0
ARG	3	ARG3	11	28.44258022	0.179265963	1.423950504	1.475266227	0.020441014	3.285400691	0.00273684	0.389623531	0	0.000590024	0.003514377	-5.15E-06	0.310081223	0.078650447	-0.002009688	0.045614758	0.071389522	0.041844388	12.82262738	0	0	0	0
ARG	3	ARG3	12	29.48491103	0.17187898	1.543823492	2.417352351	0.016173218	0.846599919	0.00220742	0.349578573	0	0.000590024	0.003514377	-5.15E-06	0.000276841	0.000145234	-0.002009688	0.045614758	0.067143349	0.041844388	12.82262738	0	0	0	0
ARG	4	ARG4	1	28.43283765	0.294753915	4.151152524	2.454404593	0.031821205	3.589646885	0.009092607	0.251199045	0.00027888	-0.000625887	0.002034576	0.000583334	0.010171669	0.456810751	-0.000150709	0.005009756	0.033495017	0.003190293	13.89200205	0	3	1	0
ARG	4	ARG4	2	30.64321042	0.288211821	4.237003599	1.744228983	0.036854347	2.4481256	0.030090812	0.754642955	0.004850496	-0.000625887	0.002034576	0.000583334	0.001535118	0.047986726	-0.000150709	0.005009756	0.032603251	0.003190293	13.89200205	0	3	1	0
ARG	4	ARG4	3	32.8010616	0.30120482	5.863358852	2.394845083	0.045942616	3.766012993	0.027387041	0.520834442	0.001444889	-0.000625887	0.002034576	0.000583334	0.014632636	0.103936182	-0.000150709	0.005009756	0.036249042	0.003190293	13.89200205	0	3	1	0
ARG	4	ARG4	4	33.48589657	0.329935893	8.263576498	1.684913352	0.0423932	2.615257319	0.004660842	0.685534571	0.000303706	-0.000625887	0.002034576	0.000583334	0.003995947	0.155791619	-0.000150709	0.005009756	0.041654163	0.003190293	13.89200205	0	3	1	0
ARG	4	ARG4	5	33.66924159	0.350918621	9.105771824	1.482285737	0.008555706	3.417482669	4.21E-05	0.398958373	1.95E-06	-0.000625887	0.002034576	0.000583334	0.096845694	0.289031836	-0.000150709	0.005009756	0.041313962	0.003190293	13.89200205	0	3	1	0
ARG	4	ARG4	6	34.32515523	0.354064489	7.981825074	2.579132038	0.040180863	1.093611152	0.033862301	0.402893828	0.004022583	-0.000625887	0.002034576	0.000583334	0.002129908	0.041330971	-0.000150709	0.005009756	0.037294513	0.003190293	13.89200205	0	3	1	0
ARG	4	ARG4	7	34.52321884	0.352979296	6.993453583	1.573258701	0.005958023	2.202683425	1.53E-06	0.672796861	2.68E-07	-0.000625887	0.002034576	0.000583334	0.145304751	0.051736158	-0.000150709	0.005009756	0.032788564	0.003190293	13.89200205	0	3	1	0
ARG	4	ARG4	8	33.84005011	0.35608565	7.00389638	2.130310725	0.016338379	0.837954673	0.010665962	0.433592184	0.002700139	-0.000625887	0.002034576	0.000583334	0.011263704	0.207373902	-0.000150709	0.005009756	0.031896899	0.003190293	13.89200205	0	3	1	0
ARG	4	ARG4	9	32.44565179	0.354475988	6.747934612	3.013754426	0.04942277	1.961714936	0.05686046	0.449073704	0.002101632	-0.000625887	0.002034576	0.000583334	0.003910137	0.151544809	-0.000150709	0.005009756	0.0321353	0.003190293	13.89200205	0	3	1	0
ARG	4	ARG4	10	30.2502031	0.341565933	5.793111251	1.739327615	0.034120508	3.577841995	0.001969677	0.879272541	0	-0.000625887	0.002034576	0.000583334	7.13E-05	0.010866265	-0.000150709	0.005009756	0.031636447	0.003190293	13.89200205	0	3	1	0
ARG	4	ARG4	11	28.22238331	0.323855643	5.007746792	1.450615885	0.021889323	1.454960772	0.001646947	0.671995576	0.000266528	-0.000625887	0.002034576	0.000583334	0.008807542	0.206733433	-0.000150709	0.005009756	0.033543822	0.003190293	13.89200205	0	3	1	0
ARG	4	ARG4	12	27.54987934	0.308324497	4.590005384	2.278494372	0.050249862	3.640180912	0.014928085	0.756109395	0.00010991	-0.000625887	0.002034576	0.000583334	0.000577756	0.036115484	-0.000150709	0.005009756	0.034193144	0.003190293	13.89200205	0	3	1	0
ARG	5	ARG5	1	16.33195431	0.121301416	1.475698742	3.624734784	0.026499246	1.234758801	0.009850206	0.739228431	0.050922738	-2.23E-05	0	0	0.011182105	0.173832419	0.000300805	0.003825057	0.035174549	0.009990219	13.18761349	0	0	0	0
ARG	5	ARG5	2	16.83079082	0.11953192	1.828948579	2.350646245	0.030718137	3.874359913	0.000219822	0.670854346	0	-2.23E-05	0	0	0.031585734	0.187428436	0.000300805	0.003825057	0.035028483	0.009990219	13.18761349	0	0	0	0
ARG	5	ARG5	3	19.07615576	0.120286504	2.138004057	1.415651299	0.010596022	2.700906566	5.37E-06	0.260917851	0	-2.23E-05	0	0	0.060768681	0.07329573	0.000300805	0.003825057	0.034746286	0.009990219	13.18761349	0	0	0	0
ARG	5	ARG5	4	22.43855135	0.125908693	1.857835221	1.867004811	0.026172752	2.013551864	0.013015518	0.880557636	0.003072975	-2.23E-05	0	0	0.010899406	0.048881892	0.000300805	0.003825057	0.036759488	0.009990219	13.18761349	0	0	0	0
ARG	5	ARG5	5	25.92013743	0.131437898	1.889426277	2.380202502	0.02824651	1.0727053	0.006861994	0.664628277	0.0258687	-2.23E-05	0	0	0.036483164	0.239273338	0.000300805	0.003825057	0.043002147	0.009990219	13.18761349	0	0	0	0
ARG	5	ARG5	6	28.62302975	0.132307277	2.388450257	2.913302699	0.037775044	0.667182434	0.008394586	0.426633276	1.98E-05	-2.23E-05	0	0	0.00069439	0.212177834	0.000300805	0.003825057	0.051376905	0.009990219	13.18761349	0	0	0	0
ARG	5	ARG5	7	30.62888663	0.13058483	2.318342646	2.87071736	0.038734235	3.752426823	0.000619371	0.197609307	0.001033708	-2.23E-05	0	0	0.003157237	0.316467588	0.000300805	0.003825057	0.055995349	0.009990219	13.18761349	0	0	0	0
ARG	5	ARG5	8	31.50185229	0.129126165	2.169621516	2.306990614	0.034586405	1.41604442	0.032147442	0.742001157	0.041552549	-2.23E-05	0	0	0.01352725	0.142991612	0.000300805	0.003825057	0.05561614	0.009990219	13.18761349	0	0	0	0
ARG	5	ARG5	9	30.00145294	0.129150839	2.46801263	2.308265655	0.028827488	0.899679464	0.038422252	0.533218406	0.011759205	-2.23E-05	0	0	0.002292845	0.083945293	0.000300805	0.003825057	0.053810589	0.009990219	13.18761349	0	0	0	0
ARG	5	ARG5	10	26.28434167	0.129488955	2.324039871	3.505175733	0.048672782	2.9136153	0.023929324	0.283155249	0.000695114	-2.23E-05	0	0	0.00840075	0.327411907	0.000300805	0.003825057	0.050158124	0.009990219	13.18761349	0	0	0	0
ARG	5	ARG5	11	21.84473884	0.127244728	1.784318206	1.638569288	0.022684363	1.585450621	0.002196965	0.874879249	3.03E-06	-2.23E-05	0	0	0.007245554	0.076086404	0.000300805	0.003825057	0.043473949	0.009990219	13.18761349	0	0	0	0
ARG	5	ARG5	12	18.12476003	0.123643205	1.504907114	2.313683544	0.038056608	1.221041034	0.024551331	0.42308538	0.005426149	-2.23E-05	0	0	0.002221287	0.017774919	0.000300805	0.003825057	0.037540209	0.009990219	13.18761349	0	0	0	0
ARG	6	ARG6	1	21.91402788	0.11885661	4.060658353	4.52492386	0.001747222	0.304298442	0.000941607	0.657551299	0	0	0	0	0	0.004078232	0	0	0.01966612	-0.005248338	14.92435595	0	0	0	0
ARG	6	ARG6	2	20.40351208	0.1134027	2.906754366	5.192828428	0.018934013	0.80337864	0.009504556	0.621839114	0.010829535	0	0	0	0.126770385	0.165486387	0	0	0.018372278	-0.005248338	14.92435595	0	0	0	0
ARG	6	ARG6	3	20.77490716	0.111371759	4.207938499	4.669645717	0.009438495	0.470824071	0.006898917	0.700629967	9.27E-05	0	0	0	0	0.038311662	0	0	0.018393947	-0.005248338	14.92435595	0	0	0	0
ARG	6	ARG6	4	22.7611676	0.111962731	5.108934531	5.739214448	0.029443944	0.594998785	0.073623035	0.598194428	0.027086772	0	0	0	0.010040164	0.227364856	0	0	0.019554806	-0.005248338	14.92435595	0	0	0	0
ARG	6	ARG6	5	25.42861653	0.12218315	4.642713142	4.092048765	0.022965017	0.571267483	0.003193159	0.492702296	0.000736829	0	0	0	0.231502494	0.151814341	0	0	0.021564511	-0.005248338	14.92435595	0	0	0	0
ARG	6	ARG6	6	27.8785915	0.137829549	5.626834358	4.373868847	0.025752221	0.722461167	0.01644041	0.505171	0.020735121	0	0	0	0.219205909	0.125302965	0	0	0.023110469	-0.005248338	14.92435595	0	0	0	0
ARG	6	ARG6	7	30.11726699	0.144579186	6.104662003	4.348470552	0.052398521	0.835297192	0	0.662716067	0	0	0	0	0.014641529	0.21232257	0	0	0.022865625	-0.005248338	14.92435595	0	0	0	0
ARG	6	ARG6	8	31.70415277	0.144712721	5.138739519	6.237455176	0.024492754	0.764130728	0.017602664	0.565684238	0.056150227	0	0	0	0.058959888	0.277200595	0	0	0.022147105	-0.005248338	14.92435595	0	0	0	0
ARG	6	ARG6	9	31.74273158	0.145551481	5.513681992	4.747403311	0.05142596	0.301298061	0.000225744	0.602958385	0	0	0	0	0.100938836	0.101240304	0	0	0.022761211	-0.005248338	14.92435595	0	0	0	0
ARG	6	ARG6	10	30.43931808	0.142967363	5.86922216	3.561911581	0.001188953	0.249128779	0	0.640126641	0	0	0	0	0	0	0	0	0.023646072	-0.005248338	14.92435595	0	0	0	0
ARG	6	ARG6	11	28.16195915	0.136033275	5.169990996	5.262928042	0.031900683	0.938066162	0.019585461	0.35501557	0.005267282	0	0	0	0.16269718	0.412929106	0	0	0.023354245	-0.005248338	14.92435595	0	0	0	0
ARG	6	ARG6	12	24.95276728	0.127700398	5.04916005	2.92276553	0.000678644	1.95773026	0	0.91383242	0	0	0	0	0	0.00052094	0	0	0.021754687	-0.005248338	14.92435595	0	0	0	0
ARG	7	ARG7	1	27.90495192	0.296055753	7.52319392	0.697987113	0.009113914	2.022048292	0	0.440067092	0	0.000663299	0.002126128	1.60E-05	0.447563332	0.027000491	0.006071163	-0.018799747	0.047201086	0.014446906	13.82952766	0	2	1	0
ARG	7	ARG7	2	25.62881352	0.288298893	6.30883892	0.528595657	0.008989816	3.155804908	4.51E-05	0.683271672	1.19E-05	0.000663299	0.002126128	1.60E-05	0.047307669	0.253301302	0.006071163	-0.018799747	0.044402826	0.014446906	13.82952766	0	2	1	0
ARG	7	ARG7	3	24.62115739	0.277563962	5.636289791	1.506265587	0.018133391	3.020898421	7.15E-06	0.279406101	0	0.000663299	0.002126128	1.60E-05	0.038804829	0.61922387	0.006071163	-0.018799747	0.043440681	0.014446906	13.82952766	0	2	1	0
ARG	7	ARG7	4	25.03043765	0.268644052	5.032564413	1.385003304	0.032154329	3.245639406	0.001605168	0.852078652	0	0.000663299	0.002126128	1.60E-05	0.000102556	0.086124438	0.006071163	-0.018799747	0.042823314	0.014446906	13.82952766	0	2	1	0
ARG	7	ARG7	5	26.63993685	0.268620327	5.546930805	1.20799425	0.031950422	3.532151607	0.000736582	0.661671769	0	0.000663299	0.002126128	1.60E-05	0.0235544	0.158111711	0.006071163	-0.018799747	0.042258928	0.014446906	13.82952766	0	2	1	0
ARG	7	ARG7	6	28.48702518	0.279013965	7.940334235	1.350542948	0.011146068	1.275694829	0	0.439287374	2.65E-05	0.000663299	0.002126128	1.60E-05	0.026441803	0.376193235	0.006071163	-0.018799747	0.04559778	0.014446906	13.82952766	0	2	1	0
ARG	7	ARG7	7	29.54425885	0.296019718	10.0777949	1.442487413	0.043303907	4.91527049	1.17E-05	0.362802677	1.45E-05	0.000663299	0.002126128	1.60E-05	0.011209093	0.584512664	0.006071163	-0.018799747	0.050886827	0.014446906	13.82952766	0	2	1	0
ARG	7	ARG7	8	30.40039496	0.309110893	10.1217137	0.477405874	0.007544202	0.931480261	0.000107605	0.574396068	0.002379807	0.000663299	0.002126128	1.60E-05	0.041548702	0.368474037	0.006071163	-0.018799747	0.051927243	0.014446906	13.82952766	0	2	1	0
ARG	7	ARG7	9	31.32623215	0.311137635	8.848266255	0.991313633	0.012063262	1.426048296	8.46E-05	0.143466932	0.000365873	0.000663299	0.002126128	1.60E-05	0.228421742	0.568247355	0.006071163	-0.018799747	0.049789108	0.014446906	13.82952766	0	2	1	0
ARG	7	ARG7	10	31.51388717	0.308550593	7.9840607	6.305504842	0.013984293	0.568818782	0.00613447	0.897079663	0.002081201	0.000663299	0.002126128	1.60E-05	0.000257779	0.072124634	0.006071163	-0.018799747	0.048588397	0.014446906	13.82952766	0	2	1	0
ARG	7	ARG7	11	31.08476587	0.306676615	8.28461127	3.591750336	0.000453572	1.109413768	0	0.544160448	0	0.000663299	0.002126128	1.60E-05	0	5.49E-06	0.006071163	-0.018799747	0.049000585	0.014446906	13.82952766	0	2	1	0
ARG	7	ARG7	12	30.06074454	0.302455614	8.529574969	4.671969466	0.019840617	0.706973908	0.00514747	0.800677751	0.000168361	0.000663299	0.002126128	1.60E-05	0.003217169	0.142503722	0.006071163	-0.018799747	0.049063395	0.014446906	13.82952766	0	2	1	0
ARG	8	ARG8	1	28.98114374	0.348413343	7.402457238	1.68375775	0.038077422	3.102452671	0.000613441	0.517747187	0	0.003063978	0.000938584	0.0090516	0.002525882	0.276559508	0.0008405	-0.036287131	0.047028136	0.085521844	14.04232159	0	1	1	0
ARG	8	ARG8	2	27.15448153	0.316159667	6.927553798	0.28253268	0.019343265	3.2337665	0.000861244	0.166744678	0.000201831	0.003063978	0.000938584	0.0090516	0.599737658	0.203823848	0.0008405	-0.036287131	0.044721983	0.085521844	14.04232159	0	1	1	0
ARG	8	ARG8	3	24.4859558	0.301809992	5.121801236	0.988779681	0.005139072	0.977385147	0.000419688	0.848898654	9.34E-05	0.003063978	0.000938584	0.0090516	0.005914982	0.122930171	0.0008405	-0.036287131	0.043581676	0.085521844	14.04232159	0	1	1	0
ARG	8	ARG8	4	23.02964911	0.296697757	4.142260291	0.755673324	0.008059948	2.610951207	0	0.002709211	0	0.003063978	0.000938584	0.0090516	0.696457752	0.104854464	0.0008405	-0.036287131	0.041939258	0.085521844	14.04232159	0	1	1	0
ARG	8	ARG8	5	23.64075591	0.292222317	4.584368657	1.218245242	0.009318777	2.321477111	0	0.364045528	0	0.003063978	0.000938584	0.0090516	0.163485711	0.332094411	0.0008405	-0.036287131	0.043472253	0.085521844	14.04232159	0	1	1	0
ARG	8	ARG8	6	25.34960736	0.301789381	4.894914606	0.668267944	0.012703837	0.67943543	0.000828046	0.338324462	3.82E-07	0.003063978	0.000938584	0.0090516	0.120441263	0.482969472	0.0008405	-0.036287131	0.045637291	0.085521844	14.04232159	0	1	1	0
ARG	8	ARG8	7	27.43383316	0.318327967	5.593086565	1.333269173	0.029309478	2.059878867	0.000816508	0.421904792	0	0.003063978	0.000938584	0.0090516	0.005897041	0.116992334	0.0008405	-0.036287131	0.043763488	0.085521844	14.04232159	0	1	1	0
ARG	8	ARG8	8	29.30113149	0.329103706	7.049239007	1.390669698	0.037081488	3.54904885	0.001161082	0.591648083	0	0.003063978	0.000938584	0.0090516	0.00297516	0.224085712	0.0008405	-0.036287131	0.040925362	0.085521844	14.04232159	0	1	1	0
ARG	8	ARG8	9	31.05149775	0.33460598	7.718721339	1.191884889	0.011716616	2.074045369	0.001852376	0.540899493	0	0.003063978	0.000938584	0.0090516	0.026546464	0.376083101	0.0008405	-0.036287131	0.040077427	0.085521844	14.04232159	0	1	1	0
ARG	8	ARG8	10	32.5563864	0.338064703	7.503575638	0.632466427	0.014630228	0.636096702	0.000809278	0.355170535	0.000669501	0.003063978	0.000938584	0.0090516	0.176222044	0.424142595	0.0008405	-0.036287131	0.036422117	0.085521844	14.04232159	0	1	1	0
ARG	8	ARG8	11	32.27588242	0.350785104	7.23263305	1.734592582	0.025334939	2.612385463	0.003955267	0.279078456	0	0.003063978	0.000938584	0.0090516	0.011055717	0.605761203	0.0008405	-0.036287131	0.042451395	0.085521844	14.04232159	0	1	1	0
ARG	8	ARG8	12	30.47781289	0.364349489	7.135524744	0.647641845	0.012695907	0.444774314	0.011461999	0.204854663	0.239697098	0.003063978	0.000938584	0.0090516	0.091918589	0.431145951	0.0008405	-0.036287131	0.050052262	0.085521844	14.04232159	0	1	1	0
ARG	9	ARG9	1	33.05228438	0.362666406	6.668045931	0.714717891	0.016107853	1.31016363	9.27E-05	0.273279403	0	-1.56E-05	0	0	0.294816531	0.401826688	0.00189048	0.004088834	0.026864001	0.00273739	13.22897356	0	4	1	0
ARG	9	ARG9	2	32.06928625	0.359158963	6.169764516	0.55254994	0.01030338	0.495833247	0.000111973	0.607761425	0.155627779	-1.56E-05	0	0	0.009238437	0.222585438	0.00189048	0.004088834	0.026202084	0.00273739	13.22897356	0	4	1	0
ARG	9	ARG9	3	29.77668354	0.354919115	5.83599075	0.512800311	0.007649833	0.714567555	0.004554835	0.556215641	0.071681967	-1.56E-05	0	0	0.040654119	0.325196316	0.00189048	0.004088834	0.0267859	0.00273739	13.22897356	0	4	1	0
ARG	9	ARG9	4	27.67932991	0.346295964	4.873778241	0.557549838	0.014848753	2.658123042	0	0.685490334	0	-1.56E-05	0	0	0.075721584	0.230445328	0.00189048	0.004088834	0.027208949	0.00273739	13.22897356	0	4	1	0
ARG	9	ARG9	5	27.08856193	0.336265925	4.152144463	0.462885014	0.008246655	1.757687373	2.13E-07	0.602168227	0	-1.56E-05	0	0	0.024958024	0.309449303	0.00189048	0.004088834	0.02850095	0.00273739	13.22897356	0	4	1	0
ARG	9	ARG9	6	27.86088543	0.327801763	4.111283933	1.794858959	0.05083049	4.382795751	0.000543362	0.365171672	0	-1.56E-05	0	0	0.0003971	0.315692133	0.00189048	0.004088834	0.030964348	0.00273739	13.22897356	0	4	1	0
ARG	9	ARG9	7	29.90148161	0.320049384	3.886346362	0.570464977	0.007519469	0.564855944	0.022224787	0.464310077	0.004944433	-1.56E-05	0	0	0.036097499	0.396660872	0.00189048	0.004088834	0.032328481	0.00273739	13.22897356	0	4	1	0
ARG	9	ARG9	8	31.92487724	0.32445374	4.831355277	0.611151523	0.006373168	0.506228596	0.014108486	0.747607181	0.056436561	-1.56E-05	0	0	0.034149278	0.135852136	0.00189048	0.004088834	0.034681666	0.00273739	13.22897356	0	4	1	0
ARG	9	ARG9	9	32.52193791	0.34587019	7.339485687	0.695947159	0.010482383	1.3065822	0	0.111614585	0	-1.56E-05	0	0	0.767272288	0.064346589	0.00189048	0.004088834	0.037908111	0.00273739	13.22897356	0	4	1	0
ARG	9	ARG9	10	32.72310324	0.364041304	8.539896848	1.74400211	0.010298584	3.499737239	3.04E-05	0.075023079	0	-1.56E-05	0	0	0.095224006	0.478700094	0.00189048	0.004088834	0.036899488	0.00273739	13.22897356	0	4	1	0
ARG	9	ARG9	11	33.23480385	0.367605417	7.958565047	1.721653049	0.015110617	3.463479717	2.52E-05	0.382337923	1.08E-05	-1.56E-05	0	0	0.034001513	0.540599264	0.00189048	0.004088834	0.030589481	0.00273739	13.22897356	0	4	1	0
ARG	9	ARG9	12	33.31827115	0.365624701	7.314499425	0.845127774	0.007601685	1.770389416	0.001451687	0.590009887	0.007862472	-1.56E-05	0	0	0.043716229	0.301322837	0.00189048	0.004088834	0.027195945	0.00273739	13.22897356	0	4	1	0
BOL	1	BOL1	1	30.97163643	0.228153089	5.947841812	2.742283752	0.072560249	3.570336477	0.084252401	0.075396655	0.001916953	0.002551989	0	0	0.001437059	0.792480439	-0.001463424	0.01699962	0.124670119	0.002187176	13.24897833	0	4	1	0
BOL	1	BOL1	2	30.47222744	0.234827512	5.069775086	2.824405286	0.063628096	2.281191513	0.142366992	0.124609918	0.005017908	0.002551989	0	0	0.011267131	0.701278905	-0.001463424	0.01699962	0.11926179	0.002187176	13.24897833	0	4	1	0
BOL	1	BOL1	3	30.50056352	0.228393114	3.989287682	3.503993283	0.066613822	4.020025332	0.242897923	0.212979971	0.178630973	0.002551989	0	0	0.004815171	0.303799271	-0.001463424	0.01699962	0.116310072	0.002187176	13.24897833	0	4	1	0
BOL	1	BOL1	4	30.48433866	0.210425182	2.950449745	2.49643837	0.062929559	3.500857092	0.000464459	0.211639832	0	0.002551989	0	0	0.001978222	0.739433974	-0.001463424	0.01699962	0.111156024	0.002187176	13.24897833	0	4	1	0
BOL	1	BOL1	5	30.09645036	0.191532766	2.047525584	3.004916033	0.070640087	2.832318657	0.059498143	0.333291059	0	0.002551989	0	0	0.004240185	0.528665036	-0.001463424	0.01699962	0.104803636	0.002187176	13.24897833	0	4	1	0
BOL	1	BOL1	6	29.78714438	0.179088528	2.019989745	2.328200124	0.061631908	2.560462579	0.28489083	0.406221246	0.046656726	0.002551989	0	0	0.00411428	0.227063883	-0.001463424	0.01699962	0.098441858	0.002187176	13.24897833	0	4	1	0
BOL	1	BOL1	7	30.83849613	0.171345589	2.175452378	1.956861233	0.043624178	3.326688702	0.096690097	0.008872205	0.006475861	0.002551989	0	0	0.090530036	0.779505249	-0.001463424	0.01699962	0.090912882	0.002187176	13.24897833	0	4	1	0
BOL	1	BOL1	8	32.69536826	0.167008663	2.174230586	1.032981907	0.028133031	3.185849051	0.14575089	0	0.001216858	0.002551989	0	0	0.011891571	0.319776415	-0.001463424	0.01699962	0.084769041	0.002187176	13.24897833	0	4	1	0
BOL	1	BOL1	9	33.86150901	0.168914664	2.974657695	4.002705135	0.074612366	2.689426036	0.198858129	0.288721313	0.04734125	0.002551989	0	0	0.001388742	0.449478824	-0.001463424	0.01699962	0.085911403	0.002187176	13.24897833	0	4	1	0
BOL	1	BOL1	10	34.44339947	0.178820778	4.008685612	2.710073575	0.069242595	2.69342188	0.090571292	0.010348129	0.015787468	0.002551989	0	0	0.035449989	0.845350621	-0.001463424	0.01699962	0.099419974	0.002187176	13.24897833	0	4	1	0
BOL	1	BOL1	11	34.21558702	0.19509104	4.66686309	2.427791743	0.043690657	2.356819025	0.151336434	0.700525816	0.014612409	0.002551989	0	0	0.006212706	0.108926328	-0.001463424	0.01699962	0.118635595	0.002187176	13.24897833	0	4	1	0
BOL	1	BOL1	12	32.60176426	0.213259598	5.578497466	2.694364864	0.056065275	2.52327302	0.199689193	0.34381616	0.059339674	0.002551989	0	0	0.002021488	0.337274456	-0.001463424	0.01699962	0.128029244	0.002187176	13.24897833	1	4	1	1
BOL	2	BOL2	1	32.22147476	0.250533019	6.88442256	0.322464853	0.019036865	4.133446857	0	0	0	0.000912964	0.000750337	-0.000231327	0.842131663	0.040424094	-0.004729592	0.005169703	0.132352193	-0.014971875	14.36577703	3	8	1	1
BOL	2	BOL2	2	30.66195488	0.270474624	6.763988112	2.131813404	0.055149401	3.26659399	0.046321403	0.182029164	0.060298665	0.000912964	0.000750337	-0.000231327	0.00856164	0.690616153	-0.004729592	0.005169703	0.122098281	-0.014971875	14.36577703	4	8	1	1
BOL	2	BOL2	3	30.53507584	0.279141449	6.639748957	2.359206369	0.055023165	2.736326541	0.04860366	0.084989874	0.000277083	0.000912964	0.000750337	-0.000231327	0.016806078	0.747676204	-0.004729592	0.005169703	0.117202538	-0.014971875	14.36577703	4	8	1	1
BOL	2	BOL2	4	30.71407557	0.268704491	5.612582474	1.421091998	0.027239773	4.511056235	0.004162273	0	0	0.000912964	0.000750337	-0.000231327	0.082385534	0.847062478	-0.004729592	0.005169703	0.119924166	-0.014971875	14.36577703	3	8	1	1
BOL	2	BOL2	5	31.0419994	0.248024704	3.601035833	2.370409041	0.065996744	2.52767472	0.213335593	0.02719322	0.005661985	0.000912964	0.000750337	-0.000231327	0.003994189	0.415427603	-0.004729592	0.005169703	0.126765003	-0.014971875	14.36577703	3	8	1	1
BOL	2	BOL2	6	30.89607886	0.229016642	2.987094251	0.445493581	0.006577324	4.082051518	0.033452422	0.101289931	0	0.000912964	0.000750337	-0.000231327	0.367040406	0.129513481	-0.004729592	0.005169703	0.131179943	-0.014971875	14.36577703	0	8	1	0
BOL	2	BOL2	7	30.34663024	0.217024511	3.229041842	2.240719277	0.018322268	5.392749168	0.001028382	0.332310414	0	0.000912964	0.000750337	-0.000231327	0.017668123	0.593556903	-0.004729592	0.005169703	0.134562846	-0.014971875	14.36577703	1	8	1	1
BOL	2	BOL2	8	31.16826266	0.212121086	3.043900315	2.256451411	0.041447959	2.893883676	0.052365703	0.20824381	4.08E-06	0.000912964	0.000750337	-0.000231327	0.011779789	0.572859395	-0.004729592	0.005169703	0.137871857	-0.014971875	14.36577703	0	8	1	0
BOL	2	BOL2	9	32.80454285	0.212823423	3.498546688	0.993003089	0.008055377	4.338335474	0	0.533681607	5.03E-05	0.000912964	0.000750337	-0.000231327	0.095890473	0.356400389	-0.004729592	0.005169703	0.138254733	-0.014971875	14.36577703	0	8	1	0
BOL	2	BOL2	10	33.79282356	0.217984235	4.153882655	0.994440154	0.02209282	4.761118869	1.16E-05	0	0.007749721	0.000912964	0.000750337	-0.000231327	0.33040733	0.617799807	-0.004729592	0.005169703	0.140515462	-0.014971875	14.36577703	0	8	1	0
BOL	2	BOL2	11	34.58740866	0.225247912	4.568897817	0.462711438	0.009787763	4.864464525	0	0	0.000220051	0.000912964	0.000750337	-0.000231327	0.944224393	0.043760819	-0.004729592	0.005169703	0.145506273	-0.014971875	14.36577703	0	8	1	0
BOL	2	BOL2	12	34.30393622	0.23449394	5.86024589	2.613853156	0.050602091	3.031603463	0.005434892	0.41109361	0	0.000912964	0.000750337	-0.000231327	0.000256232	0.428558868	-0.004729592	0.005169703	0.143123532	-0.014971875	14.36577703	1	8	1	1
BOL	3	BOL3	1	30.06031916	0.424704867	8.666786883	1.754060913	0.019448517	1.194830436	0.03380117	0.190770367	0.011071459	0.000181015	0	1.94E-05	0.043722447	0.311303443	-0.007382825	0.002055813	0.081170109	-0.001352509	12.99181723	0	19	1	0
BOL	3	BOL3	2	29.10618849	0.428335032	9.269591569	2.764969968	0.006197483	0.3498135	0	0.869190104	0	0.000181015	0	1.94E-05	0	0.001539445	-0.007382825	0.002055813	0.077271248	-0.001352509	12.99181723	0	19	1	0
BOL	3	BOL3	3	28.65563465	0.42460037	9.352135538	2.799443633	0.055827062	3.705575606	0.002296528	0.19401775	0	0.000181015	0	1.94E-05	0.000252969	0.407576561	-0.007382825	0.002055813	0.078684325	-0.001352509	12.99181723	0	19	1	0
BOL	3	BOL3	4	28.56278937	0.414804487	9.271040427	1.237472142	0.011287932	5.491073726	0.000824014	0	0.002552388	0.000181015	0	1.94E-05	0.364679503	0.597281314	-0.007382825	0.002055813	0.082458242	-0.001352509	12.99181723	0	19	1	0
BOL	3	BOL3	5	28.7091278	0.40670654	8.395752265	1.786036933	0.025097175	3.913224801	7.05E-05	0.633327848	8.01E-07	0.000181015	0	1.94E-05	0.00657236	0.332048852	-0.007382825	0.002055813	0.084459489	-0.001352509	12.99181723	1	19	1	1
BOL	3	BOL3	6	28.72674526	0.402388708	6.391915612	2.001275954	0.013698505	4.063981593	2.78E-06	0.852784807	1.21E-05	0.000181015	0	1.94E-05	0.009358217	0.126112576	-0.007382825	0.002055813	0.082879272	-0.001352509	12.99181723	1	19	1	1
BOL	3	BOL3	7	28.6480982	0.394220074	4.769278149	2.527277363	0.037985528	4.257909259	0.000376349	0.127983887	0	0.000181015	0	1.94E-05	0.038716731	0.794361099	-0.007382825	0.002055813	0.079348426	-0.001352509	12.99181723	1	19	1	1
BOL	3	BOL3	8	28.98062768	0.386881506	4.240360606	1.241596303	0.006507425	1.103340256	0.024164333	0.124463727	0.042229887	0.000181015	0	1.94E-05	0.313623634	0.387785307	-0.007382825	0.002055813	0.078230396	-0.001352509	12.99181723	0	19	1	0
BOL	3	BOL3	9	30.19552839	0.379244895	4.164654228	1.222945153	0.014323658	0.906934388	0.031256884	0.391363995	5.27E-06	0.000181015	0	1.94E-05	0.0003828	0.018754767	-0.007382825	0.002055813	0.080628868	-0.001352509	12.99181723	0	19	1	0
BOL	3	BOL3	10	31.91851404	0.3682447	4.766008985	2.992416678	0.036219064	2.197421116	0.048882931	0.15941323	0.000194008	0.000181015	0	1.94E-05	0.00353383	0.031609816	-0.007382825	0.002055813	0.085175019	-0.001352509	12.99181723	0	19	1	0
BOL	3	BOL3	11	32.6363692	0.375458754	6.15439672	2.056668023	0.007533718	0.331780848	0.013628086	0.754942142	0.000243742	0.000181015	0	1.94E-05	4.63E-06	0.001470574	-0.007382825	0.002055813	0.088792534	-0.001352509	12.99181723	0	19	1	0
BOL	3	BOL3	12	31.61021257	0.404281067	7.564086585	2.69873829	0.026339336	1.710530194	0.030794504	0.366214498	0	0.000181015	0	1.94E-05	0.029257007	0.018393616	-0.007382825	0.002055813	0.087034755	-0.001352509	12.99181723	0	19	1	0
BOL	4	BOL4	1	30.14779453	0.15257806	5.054822621	0.850065997	0.013953379	1.830533816	0	0.584837224	0	0.002225545	5.18E-05	0.00072793	0.256105899	0.01770388	-0.004563132	0.007262597	0.166212592	0.00976209	14.79728392	0	15	1	0
BOL	4	BOL4	2	30.22919532	0.156519124	5.454478761	1.2193062	0.016561734	3.286423737	0.00748508	0.665194376	0	0.002225545	5.18E-05	0.00072793	0.202917207	0.018573018	-0.004563132	0.007262597	0.168116706	0.00976209	14.79728392	1	15	1	1
BOL	4	BOL4	3	27.72660198	0.163889597	5.540966396	2.065285564	0.002856824	0.334859286	0.001448083	0.324955809	0	0.002225545	5.18E-05	0.00072793	0	0.001987391	-0.004563132	0.007262597	0.161679078	0.00976209	14.79728392	0	15	1	0
BOL	4	BOL4	4	25.9597216	0.175504197	5.808835059	2.618100013	0.028852273	1.96091123	0.045769004	0.334191767	0.001321555	0.002225545	5.18E-05	0.00072793	0.11037938	0.046293386	-0.004563132	0.007262597	0.154475816	0.00976209	14.79728392	2	15	1	1
BOL	4	BOL4	5	26.03382826	0.183657614	5.940486629	1.610126785	0.012378029	2.407703226	0.006170784	0.267563617	0	0.002225545	5.18E-05	0.00072793	0.108729313	0.142492901	-0.004563132	0.007262597	0.15016253	0.00976209	14.79728392	3	15	1	1
BOL	4	BOL4	6	26.01177968	0.181974827	5.045877378	2.96092674	0.031585588	1.569965251	0.038845037	0.10536331	1.09E-05	0.002225545	5.18E-05	0.00072793	0.004901723	0.024508041	-0.004563132	0.007262597	0.149505806	0.00976209	14.79728392	4	15	1	1
BOL	4	BOL4	7	26.36495574	0.170947191	4.559722459	1.955562525	0.012154447	0.304812392	0.02142104	0.833383667	0	0.002225545	5.18E-05	0.00072793	0	0.001669977	-0.004563132	0.007262597	0.151886077	0.00976209	14.79728392	3	15	1	1
BOL	4	BOL4	8	26.57715304	0.157791724	4.364222578	2.08353264	0.019432705	1.887308104	0.033180314	0.446608131	0.000676998	0.002225545	5.18E-05	0.00072793	0.181218303	0.051145988	-0.004563132	0.007262597	0.152982228	0.00976209	14.79728392	2	15	1	1
BOL	4	BOL4	9	25.97042617	0.150325517	3.830767332	0.897275885	0.01357595	0.752434286	0.084324943	0.577474027	0.000237118	0.002225545	5.18E-05	0.00072793	0.005168571	0.0341209	-0.004563132	0.007262597	0.153279095	0.00976209	14.79728392	1	15	1	1
BOL	4	BOL4	10	26.73591913	0.147615794	4.79023562	1.548968579	0.024586062	0.439930023	0.082703983	0.64540222	7.44E-05	0.002225545	5.18E-05	0.00072793	0.00031377	0.027124956	-0.004563132	0.007262597	0.154673339	0.00976209	14.79728392	0	15	1	0
BOL	4	BOL4	11	28.34790947	0.146316721	6.203339835	2.725545576	0.007831975	0.384929228	8.48E-05	0.943599017	0	0.002225545	5.18E-05	0.00072793	0	0.004375715	-0.004563132	0.007262597	0.155472519	0.00976209	14.79728392	0	15	1	0
BOL	4	BOL4	12	29.07774738	0.148309033	5.666455878	0.985264063	0.013966622	0.591643468	0.024372623	0.453253967	0	0.002225545	5.18E-05	0.00072793	3.76E-05	0.032294056	-0.004563132	0.007262597	0.158947683	0.00976209	14.79728392	1	15	1	1
BOL	5	BOL5	1	35.01120059	0.093577016	4.306682046	2.063972229	0.036382	2.383949237	7.54E-06	0.34948791	0	-0.000248172	0	0	0.008552423	0.366743593	0	9.55E-06	0.032288165	0.007438748	13.09613499	0	1	1	0
BOL	5	BOL5	2	36.73546521	0.095236786	3.985968716	2.838225744	0.031750263	1.697885409	0.081825096	0.646303633	0.129453124	-0.000248172	0	0	0.002121679	0.134606169	0	9.55E-06	0.032597698	0.007438748	13.09613499	0	1	1	0
BOL	5	BOL5	3	37.67057334	0.096936993	4.41197012	2.108437069	0.039188918	2.364567425	0.052733537	0.56362236	0.001628763	-0.000248172	0	0	0.003526478	0.190109123	0	9.55E-06	0.032242392	0.007438748	13.09613499	0	1	1	0
BOL	5	BOL5	4	35.32213455	0.100759754	3.881548828	3.0609519	0.017108877	1.757352829	0	0.992686215	0	-0.000248172	0	0	6.45E-05	0.00569686	0	9.55E-06	0.034026729	0.007438748	13.09613499	0	1	1	0
BOL	5	BOL5	5	32.50615061	0.107720704	4.403391855	1.983377319	0.016082356	1.760016541	0.000618763	0.504542385	3.25E-05	-0.000248172	0	0	0.189339937	0.05814605	0	9.55E-06	0.039164689	0.007438748	13.09613499	0	1	1	0
BOL	5	BOL5	6	32.54550823	0.113291718	4.746672029	1.1583348	0.021344763	0.565817837	0.034088737	0.459835451	0.0001443	-0.000248172	0	0	0.007809974	0.083787336	0	9.55E-06	0.043115499	0.007438748	13.09613499	0	1	1	0
BOL	5	BOL5	7	33.40335142	0.112140348	3.391856303	2.933462274	0.031569159	0.705477388	0.06055467	0.304333736	0	-0.000248172	0	0	0.02327777	0.004788599	0	9.55E-06	0.042462503	0.007438748	13.09613499	0	1	1	0
BOL	5	BOL5	8	32.95175152	0.105467615	3.492926841	0.923390902	0.005844351	1.547750512	0.023479121	0.458590279	0.031281589	-0.000248172	0	0	0.155415842	0.232787205	0	9.55E-06	0.03875374	0.007438748	13.09613499	0	1	1	0
BOL	5	BOL5	9	31.38229733	0.098909122	4.881244834	2.711408568	0.001139103	0.174109666	5.80E-05	0.797134499	0	-0.000248172	0	0	0	0.001753599	0	9.55E-06	0.034967265	0.007438748	13.09613499	0	1	1	0
BOL	5	BOL5	10	30.01880018	0.095225377	5.373881033	0.568356606	0.031909672	1.232218695	0.032344622	0.505098866	9.02E-05	-0.000248172	0	0	0.023610198	0.066973431	0	9.55E-06	0.032892082	0.007438748	13.09613499	0	1	1	0
BOL	5	BOL5	11	30.95132286	0.093347606	6.110489793	1.353511568	0.012414631	2.577687313	0.00235583	0.765079472	8.82E-05	-0.000248172	0	0	0.140179682	0.026017039	0	9.55E-06	0.03197566	0.007438748	13.09613499	0	1	1	0
BOL	5	BOL5	12	33.35123646	0.092650536	6.024637503	3.059860122	0.018913087	2.047689795	0	0.371110908	0	-0.000248172	0	0	0.002285378	0.609871326	0	9.55E-06	0.031685424	0.007438748	13.09613499	0	1	1	0
BOL	6	BOL6	1	30.3294285	0.449907832	4.752475246	2.650710822	0.027293323	1.872384731	0.00614802	0.328224743	0.005268116	0.00714347	0	0	0.001963297	0.650054641	-0.067635709	0.035065603	0.022284015	0.029144406	11.56632252	0	19	1	0
BOL	6	BOL6	2	30.71194639	0.463086943	6.554587877	2.980712515	0.02725063	1.506493461	0.043329585	0.28334105	0.285529996	0.00714347	0	0	0.004365191	0.376440525	-0.067635709	0.035065603	0.02375302	0.029144406	11.56632252	0	19	1	0
BOL	6	BOL6	3	29.75460044	0.490709783	8.604918281	2.977103938	0.025528168	1.880848993	0.00352448	0.295974201	0.004498111	0.00714347	0	0	0.002208532	0.65949898	-0.067635709	0.035065603	0.025005076	0.029144406	11.56632252	0	19	1	0
BOL	6	BOL6	4	28.54553157	0.501097567	9.426303637	2.679989059	0.026365482	1.678689364	9.49E-05	0.276970784	0	0.00714347	0	0	0.00195191	0.703294973	-0.067635709	0.035065603	0.025202683	0.029144406	11.56632252	0	19	1	0
BOL	6	BOL6	5	27.88395438	0.497125466	9.54696334	2.71779322	0.024691641	2.085892461	4.12E-05	0.354685247	0	0.00714347	0	0	0.002427404	0.433363081	-0.067635709	0.035065603	0.024680554	0.029144406	11.56632252	0	19	1	0
BOL	6	BOL6	6	27.69482982	0.494934121	9.979213672	3.203947685	0.040229741	1.838499512	0.000170619	0.50114315	0	0.00714347	0	0	0.001472201	0.095008165	-0.067635709	0.035065603	0.02481992	0.029144406	11.56632252	0	19	1	0
BOL	6	BOL6	7	27.62184539	0.491234838	10.47406678	2.501207703	0.033680158	1.67780786	0.082212841	0.353390356	0.108551807	0.00714347	0	0	0.003440968	0.424924255	-0.067635709	0.035065603	0.025335564	0.029144406	11.56632252	0	19	1	0
BOL	6	BOL6	8	27.50086881	0.487568522	9.647259443	2.623196973	0.030579645	1.601025442	0.04144319	0.131135084	0.041604038	0.00714347	0	0	0.013580917	0.766351178	-0.067635709	0.035065603	0.02439542	0.029144406	11.56632252	0	19	1	0
BOL	6	BOL6	9	27.40704968	0.485344553	7.038314819	2.196123156	0.043263593	1.743042042	0.273978857	0.183090767	0.109206674	0.00714347	0	0	0.023038686	0.294332577	-0.067635709	0.035065603	0.022360749	0.029144406	11.56632252	0	19	1	0
BOL	6	BOL6	10	27.405899	0.478184101	4.688117533	2.98286376	0.022393298	1.755742409	2.83E-05	0.730378544	0	0.00714347	0	0	7.19E-05	0.261460971	-0.067635709	0.035065603	0.021509862	0.029144406	11.56632252	0	19	1	0
BOL	6	BOL6	11	27.75098796	0.469244974	4.108463944	2.099338438	0.03146873	2.249782813	0.002094828	0.374200873	0.000210901	0.00714347	0	0	0.005597513	0.497069893	-0.067635709	0.035065603	0.021263629	0.029144406	11.56632252	0	19	1	0
BOL	6	BOL6	12	28.88879077	0.458696192	4.229720251	2.597048885	0.0256067	1.68181635	0.000153297	0.341025415	1.35E-05	0.00714347	0	0	0.001199777	0.653033729	-0.067635709	0.035065603	0.021326199	0.029144406	11.56632252	0	19	1	0
BOL	7	BOL7	1	29.69901668	0.103022605	4.114201977	2.850786521	0.063936982	4.015624261	0.260070498	0.057249888	0.147663402	-0.001059674	0	0	0.011375399	0.47769377	-9.07E-05	5.12E-05	0.029092444	0.021581708	13.58933703	0	2	1	0
BOL	7	BOL7	2	31.94181769	0.101963393	4.276640716	2.97988446	0.06845744	4.385828256	0.126314018	0	0.002967441	-0.001059674	0	0	0.007208072	0.806723571	-9.07E-05	5.12E-05	0.028047158	0.021581708	13.58933703	0	2	1	0
BOL	7	BOL7	3	33.63084826	0.10231592	4.455032253	2.875942324	0.06183272	4.6082105	0.023280289	0	0.022231791	-0.001059674	0	0	0.009734821	0.944626366	-9.07E-05	5.12E-05	0.02808006	0.021581708	13.58933703	0	2	1	0
BOL	7	BOL7	4	34.77206018	0.104451784	4.044454711	3.328407227	0.066436664	4.547613279	0.08032784	0.29279826	0.086206268	-0.001059674	0	0	0.005265986	0.525411742	-9.07E-05	5.12E-05	0.028906855	0.021581708	13.58933703	0	2	1	0
BOL	7	BOL7	5	35.06404312	0.108384281	4.566490314	2.038390319	0.03747967	4.483284653	0.05413054	0.633106842	0.120785262	-0.001059674	0	0	0.001830339	0.187278091	-9.07E-05	5.12E-05	0.030480917	0.021581708	13.58933703	0	2	1	0
BOL	7	BOL7	6	33.02734308	0.11596581	5.204606055	3.159268958	0.070602979	4.781204575	0.329161415	0.0507766	0.038825527	-0.001059674	0	0	0.005794903	0.520529922	-9.07E-05	5.12E-05	0.03613546	0.021581708	13.58933703	0	2	1	0
BOL	7	BOL7	7	30.45195823	0.128090407	5.068790121	2.253299964	0.034454876	1.937909635	0.075793789	0.116336676	0.047296613	-0.001059674	0	0	0.008946513	0.67730654	-9.07E-05	5.12E-05	0.045097811	0.021581708	13.58933703	0	2	1	0
BOL	7	BOL7	8	30.14180948	0.136490601	5.006287071	2.618980188	0.055617887	4.20480563	0.063774319	0.065009691	0.436235184	-0.001059674	0	0	0.019938219	0.406998717	-9.07E-05	5.12E-05	0.049720086	0.021581708	13.58933703	0	2	1	0
BOL	7	BOL7	9	31.02992658	0.132244815	4.106637329	3.039108174	0.069381669	5.365974735	0.072796883	0.031998689	0.077834431	-0.001059674	0	0	0.004283176	0.799874511	-9.07E-05	5.12E-05	0.046966406	0.021581708	13.58933703	0	2	1	0
BOL	7	BOL7	10	30.99455066	0.12024982	2.899625722	2.961707141	0.067066012	4.91646415	0.078991361	0	0.016372554	-0.001059674	0	0	0.011901778	0.834949412	-9.07E-05	5.12E-05	0.040250417	0.021581708	13.58933703	0	2	1	0
BOL	7	BOL7	11	29.85240086	0.110624567	3.589574602	2.359459848	0.053070775	4.526602017	0.042783159	0.094724534	0.000828688	-0.001059674	0	0	0.001239774	0.855577887	-9.07E-05	5.12E-05	0.033725701	0.021581708	13.58933703	0	2	1	0
BOL	7	BOL7	12	28.85061263	0.105561188	4.469112321	2.382370502	0.047511051	4.405982795	0.086112286	0.326865297	0.272369456	-0.001059674	0	0	0.015732259	0.272488418	-9.07E-05	5.12E-05	0.030337258	0.021581708	13.58933703	0	2	1	0
BOL	8	BOL8	1	29.47355059	0.325192327	3.185615687	0.608511181	0.008144617	1.484663661	0	0	0	0.011943783	0	-0.00082472	0.064146439	0.216832471	-0.005944353	-0.005726907	0.068601449	-0.016783838	14.76943034	1	15	1	1
BOL	8	BOL8	2	30.59954782	0.317407026	3.456329307	0.851951285	0.010681728	1.935661384	0	0.483752629	0	0.011943783	0	-0.00082472	0.215106909	0.157400728	-0.005944353	-0.005726907	0.073288061	-0.016783838	14.76943034	0	15	1	0
BOL	8	BOL8	3	32.64391026	0.305150664	3.875221485	0.67110584	0.01026099	1.542215956	0.235420264	0.428971799	0.026459475	0.011943783	0	-0.00082472	0.023521758	0.128446313	-0.005944353	-0.005726907	0.077772691	-0.016783838	14.76943034	0	15	1	0
BOL	8	BOL8	4	34.02128727	0.311953625	4.637039505	0.898691475	0.010280622	2.12838257	0	0.071335679	0	0.011943783	0	-0.00082472	0.255748383	0.489913009	-0.005944353	-0.005726907	0.08198546	-0.016783838	14.76943034	0	15	1	0
BOL	8	BOL8	5	34.06482638	0.337471595	5.510305118	1.060165983	0.009469465	1.949791607	0	0.857032499	0	0.011943783	0	-0.00082472	2.13E-05	0.10542237	-0.005944353	-0.005726907	0.087282877	-0.016783838	14.76943034	1	15	1	1
BOL	8	BOL8	6	33.34505325	0.354316406	5.812833211	0.765089405	0.00938186	1.761847968	0	0	0	0.011943783	0	-0.00082472	0.196773073	0.584637357	-0.005944353	-0.005726907	0.083357334	-0.016783838	14.76943034	0	15	1	0
BOL	8	BOL8	7	32.42761728	0.36460814	6.673362057	0.754959644	0.011875364	2.534901979	0	0.229193935	0	0.011943783	0	-0.00082472	0.720799053	0.013283782	-0.005944353	-0.005726907	0.068495776	-0.016783838	14.76943034	1	15	1	1
BOL	8	BOL8	8	31.64258894	0.375580653	7.728164662	2.600377547	0.05486947	4.484806937	0.068474211	0.288612471	0.162080803	0.011943783	0	-0.00082472	0.014254506	0.466274586	-0.005944353	-0.005726907	0.062060983	-0.016783838	14.76943034	2	15	1	1
BOL	8	BOL8	9	31.430977	0.374113566	6.960248411	2.446329735	0.050853394	4.466427421	0.080387435	0.144474598	0.348277593	0.011943783	0	-0.00082472	0.008277253	0.406536852	-0.005944353	-0.005726907	0.061580665	-0.016783838	14.76943034	0	15	1	0
BOL	8	BOL8	10	31.55417576	0.361471941	5.431073301	2.856472654	0.062317549	4.49196787	0.135022427	0.098106402	0.229370473	0.011943783	0	-0.00082472	0.0216192	0.492550387	-0.005944353	-0.005726907	0.060876219	-0.016783838	14.76943034	2	15	1	1
BOL	8	BOL8	11	31.07006397	0.346657894	4.626847649	0.838794598	0.011130573	2.287402536	0	0.179712555	0	0.011943783	0	-0.00082472	0.462007704	0.209263061	-0.005944353	-0.005726907	0.065225425	-0.016783838	14.76943034	2	15	1	1
BOL	8	BOL8	12	29.94829244	0.332464535	3.766160422	0.882927235	0.007721797	1.989491723	0	0.261877556	0	0.011943783	0	-0.00082472	0.104041376	0.301110004	-0.005944353	-0.005726907	0.06700916	-0.016783838	14.76943034	1	15	1	1
BOL	9	BOL9	1	30.29487556	0.242024451	1.92703863	5.113020788	0.019067093	1.207458384	0.016316211	0.552159892	1.91E-05	0.008288973	0	4.56E-06	6.53E-05	0.227975759	-0.015632652	0.012370819	0.094227704	0.001517326	12.96308391	0	3	1	0
BOL	9	BOL9	2	29.83888377	0.226590186	2.291359009	5.237214728	0.021207478	1.192134702	0	0.609555003	0	0.008288973	0	4.56E-06	0.001908511	0.070584954	-0.015632652	0.012370819	0.088852483	0.001517326	12.96308391	0	3	1	0
BOL	9	BOL9	3	31.10280402	0.214386345	2.119197759	5.441588821	0.021450717	1.320188868	0.00010826	0.602903638	0	0.008288973	0	4.56E-06	0.000176634	0.076454098	-0.015632652	0.012370819	0.082490355	0.001517326	12.96308391	0	3	1	0
BOL	9	BOL9	4	33.41897581	0.208028488	2.259532038	5.502679529	0.017940809	1.092490448	1.74E-05	0.64331188	0	0.008288973	0	4.56E-06	0.001249708	0.089896119	-0.015632652	0.012370819	0.077917144	0.001517326	12.96308391	0	3	1	0
BOL	9	BOL9	5	35.31258195	0.2107492	2.808509406	5.092607732	0.01880834	1.064860911	3.56E-05	0.656193672	0	0.008288973	0	4.56E-06	0.001249809	0.154559709	-0.015632652	0.012370819	0.080063883	0.001517326	12.96308391	0	3	1	0
BOL	9	BOL9	6	36.00227925	0.223405491	3.575429567	4.59885214	0.013894628	0.8376202	0	0.675053835	0	0.008288973	0	4.56E-06	0.003384793	0.270279943	-0.015632652	0.012370819	0.093208646	0.001517326	12.96308391	0	3	1	0
BOL	9	BOL9	7	35.1859901	0.24792433	5.525909298	5.231372908	0.020401916	0.978815518	4.26E-07	0.9363586	7.29E-05	0.008288973	0	4.56E-06	0	0.055027422	-0.015632652	0.012370819	0.108542936	0.001517326	12.96308391	0	3	1	0
BOL	9	BOL9	8	33.72559411	0.27499196	6.938821736	4.764478858	0.021666353	1.504395519	0.019583938	0.700952595	0.002923554	0.008288973	0	4.56E-06	0.005037016	0.119761464	-0.015632652	0.012370819	0.114192325	0.001517326	12.96308391	0	3	1	0
BOL	9	BOL9	9	32.76865322	0.291974591	6.255692094	1.053252266	0.011276012	2.094454887	0	0.24734566	0	0.008288973	0	4.56E-06	0.014795804	0.617276156	-0.015632652	0.012370819	0.111132692	0.001517326	12.96308391	0	3	1	0
BOL	9	BOL9	10	32.16216775	0.297292057	5.340917018	4.578671086	0.019501377	1.816802794	0.005241793	0.568450095	0.000741571	0.008288973	0	4.56E-06	0.000713128	0.111717236	-0.015632652	0.012370819	0.106578835	0.001517326	12.96308391	0	3	1	0
BOL	9	BOL9	11	31.64489337	0.288116195	4.323406981	4.999077194	0.016647197	0.984094287	5.24E-06	0.671801782	0	0.008288973	0	4.56E-06	0.000199038	0.247082104	-0.015632652	0.012370819	0.102778305	0.001517326	12.96308391	0	3	1	0
BOL	9	BOL9	12	31.16189752	0.264866931	2.5536948	4.646074958	0.026412788	1.073577363	0.003434673	0.666395597	0	0.008288973	0	4.56E-06	0.001198768	0.215950015	-0.015632652	0.012370819	0.098384283	0.001517326	12.96308391	0	3	1	0
BRA	1	BRA1	1	28.16898522	0.453990635	8.894756755	4.87657302	0.018929764	1.558662838	8.25E-05	0.746230214	0	0	0	0	0.000146064	0.058020801	-0.021644327	0.016543538	0.019310581	0.020176831	13.48921007	0	22	1	0
BRA	1	BRA1	2	28.35939454	0.4501114	5.893318675	5.238672501	0.017457877	0.869163901	0.002252372	0.4761018	0	0	0	0	0.000327419	0.339222788	-0.021644327	0.016543538	0.019620002	0.020176831	13.48921007	0	22	1	0
BRA	1	BRA1	3	28.83665	0.440152257	4.820954436	5.033814291	0.023344924	1.485070106	0.028867893	0.722291709	2.37E-05	0	0	0	0.000603504	0.085482365	-0.021644327	0.016543538	0.02072696	0.020176831	13.48921007	0	22	1	0
BRA	1	BRA1	4	30.25463069	0.425884019	4.881966424	4.514494755	0.02817023	1.256444626	2.16E-05	0.591644442	0	0	0	0	0.012551128	0.158077003	-0.021644327	0.016543538	0.022388437	0.020176831	13.48921007	0	22	1	0
BRA	1	BRA1	5	31.73033747	0.41696668	5.549637067	4.729259044	0.02776011	1.10672882	0.00418699	0.660260124	0	0	0	0	0.001840906	0.094987884	-0.021644327	0.016543538	0.024776024	0.020176831	13.48921007	0	22	1	0
BRA	1	BRA1	6	31.67591325	0.430491798	7.687021332	1.815847398	0.009754998	3.554127709	1.30E-05	0.114793091	1.30E-05	0	0	0	0.166140927	0.443377945	-0.021644327	0.016543538	0.025007204	0.020176831	13.48921007	0	22	1	0
BRA	1	BRA1	7	30.43418278	0.456990832	9.68960858	1.462123407	0.041011956	2.695290936	0.003249971	0.764542382	0	0	0	0	0.005981125	0.07842639	-0.021644327	0.016543538	0.024554127	0.020176831	13.48921007	0	22	1	0
BRA	1	BRA1	8	29.19248233	0.468161255	10.41174525	2.425432171	0.025043257	3.299907689	0.001083539	0.152520294	0	0	0	0	0.002352741	0.539562436	-0.021644327	0.016543538	0.021781942	0.020176831	13.48921007	0	22	1	0
BRA	1	BRA1	9	28.43210022	0.464595624	10.67549909	2.155696943	0.047364513	1.752612586	0.030588267	0.765673244	2.14E-07	0	0	0	0.009776254	0.125406313	-0.021644327	0.016543538	0.019909614	0.020176831	13.48921007	0	22	1	0
BRA	1	BRA1	10	28.250675	0.46114702	10.62744451	4.752208373	0.02246283	1.628358307	0.024511397	0.605450589	0.000723071	0	0	0	0.002687374	0.127780997	-0.021644327	0.016543538	0.020935301	0.020176831	13.48921007	0	22	1	0
BRA	1	BRA1	11	28.24623678	0.457420323	10.82330029	4.377694062	0.027717775	1.47023452	0.000280772	0.755127968	0	0	0	0	0.009692066	0.127900213	-0.021644327	0.016543538	0.021063067	0.020176831	13.48921007	0	22	1	0
BRA	1	BRA1	12	28.11539665	0.45432086	10.95226003	4.54571709	0.018062798	0.828242975	0.000356495	0.601761003	0	0	0	0	0.00306869	0.372186528	-0.021644327	0.016543538	0.019979112	0.020176831	13.48921007	0	22	1	0
BRA	10	BRA10	1	29.29002305	0.420289303	10.561505	4.671969466	0.019840617	0.706973908	0.005296793	0.800677751	0.000185867	0.007164215	0.001806204	0.000229446	0.003011135	0.142286394	-0.005491303	-0.058147156	0.061464995	0.012889322	15.73135402	0	13	1	0
BRA	10	BRA10	2	29.11793024	0.419935289	9.105344158	0.697987113	0.009113914	2.022048292	0	0.440067092	0	0.007164215	0.001806204	0.000229446	0.44724969	0.032521371	-0.005491303	-0.058147156	0.064668354	0.012889322	15.73135402	0	13	1	0
BRA	10	BRA10	3	29.47894288	0.416847423	5.849983175	0.528595657	0.008989816	3.155804908	4.36E-05	0.683398061	1.06E-05	0.007164215	0.001806204	0.000229446	0.046471058	0.254081696	-0.005491303	-0.058147156	0.067682777	0.012889322	15.73135402	0	13	1	0
BRA	10	BRA10	4	30.24153757	0.404711131	4.054813358	1.506265587	0.018133391	3.020898421	1.10E-06	0.279406101	0	0.007164215	0.001806204	0.000229446	0.038869204	0.619033497	-0.005491303	-0.058147156	0.069211688	0.012889322	15.73135402	0	13	1	0
BRA	10	BRA10	5	31.3880494	0.387972481	3.584274422	1.385003304	0.032154329	3.245639406	0.00169903	0.852078652	0	0.007164215	0.001806204	0.000229446	8.58E-05	0.0857387	-0.005491303	-0.058147156	0.068575607	0.012889322	15.73135402	0	13	1	0
BRA	10	BRA10	6	32.88299509	0.373404473	3.101770794	1.20799425	0.031950422	3.532151607	0.000824939	0.661685957	0	0.007164215	0.001806204	0.000229446	0.023216437	0.157188207	-0.005491303	-0.058147156	0.067208874	0.012889322	15.73135402	0	13	1	0
BRA	10	BRA10	7	33.86434285	0.362837472	3.478249711	1.350542948	0.011146068	1.275694829	0	0.439287374	4.62E-05	0.007164215	0.001806204	0.000229446	0.026613229	0.374915464	-0.005491303	-0.058147156	0.064046358	0.012889322	15.73135402	0	13	1	0
BRA	10	BRA10	8	33.89778689	0.36222843	4.066425568	1.442487413	0.043303907	4.91527049	5.73E-06	0.36324388	1.16E-05	0.007164215	0.001806204	0.000229446	0.010947271	0.585117225	-0.005491303	-0.058147156	0.05844172	0.012889322	15.73135402	0	13	1	0
BRA	10	BRA10	9	33.22235827	0.368988235	4.49777933	0.477405874	0.007544202	0.931480261	9.81E-05	0.574396068	0.002285165	0.007164215	0.001806204	0.000229446	0.041730022	0.368240086	-0.005491303	-0.058147156	0.055915772	0.012889322	15.73135402	0	13	1	0
BRA	10	BRA10	10	31.85308951	0.377620715	6.287779103	0.991313633	0.012063262	1.426048296	5.16E-06	0.143466932	0.000284568	0.007164215	0.001806204	0.000229446	0.225837269	0.571304793	-0.005491303	-0.058147156	0.054534312	0.012889322	15.73135402	0	13	1	0
BRA	10	BRA10	11	30.39714323	0.394269499	8.511884508	6.305504842	0.013984293	0.568818782	0.00576551	0.89813354	0.002174125	0.007164215	0.001806204	0.000229446	0.000232403	0.071346043	-0.005491303	-0.058147156	0.055322285	0.012889322	15.73135402	0	13	1	0
BRA	10	BRA10	12	29.64752039	0.413304374	9.867543162	3.591750336	0.000453572	1.109413768	0	0.544163654	0	0.007164215	0.001806204	0.000229446	0	3.66E-06	-0.005491303	-0.058147156	0.058327416	0.012889322	15.73135402	0	13	1	0
BRA	11	BRA11	1	34.19795184	0.351526997	8.85179348	0.647641845	0.012695907	0.444774314	0.011543405	0.204854663	0.235604068	-0.004478325	0.000234141	0.00260828	0.091760965	0.43396318	0.00079061	0.012352844	0.049962951	0.00076133	14.7459905	2	10	1	1
BRA	11	BRA11	2	34.28213261	0.337597159	7.565282743	1.68375775	0.038077422	3.102452671	0.000673923	0.517747187	0	-0.004478325	0.000234141	0.00260828	0.002550736	0.278017543	0.00079061	0.012352844	0.048233434	0.00076133	14.7459905	0	10	1	0
BRA	11	BRA11	3	33.22301129	0.333431292	6.331509086	0.28253268	0.019343265	3.2337665	0.000405534	0.172653934	0.000155024	-0.004478325	0.000234141	0.00260828	0.591778266	0.205471445	0.00079061	0.012352844	0.046609028	0.00076133	14.7459905	1	10	1	1
BRA	11	BRA11	4	31.75307131	0.323116077	5.955995143	0.988779681	0.005139072	0.977385147	0.000397052	0.849331455	7.15E-05	-0.004478325	0.000234141	0.00260828	0.005960088	0.122033062	0.00079061	0.012352844	0.045076776	0.00076133	14.7459905	0	10	1	0
BRA	11	BRA11	5	31.33514804	0.310081195	5.136303001	0.755673324	0.008059948	2.610951207	0	0.002709211	0	-0.004478325	0.000234141	0.00260828	0.697797	0.101076313	0.00079061	0.012352844	0.042445393	0.00076133	14.7459905	0	10	1	0
BRA	11	BRA11	6	32.69654705	0.295356695	4.447730474	1.218245242	0.009318777	2.321477111	0	0.364045528	0	-0.004478325	0.000234141	0.00260828	0.161984453	0.33153608	0.00079061	0.012352844	0.040586989	0.00076133	14.7459905	0	10	1	0
BRA	11	BRA11	7	34.86138637	0.281500277	5.205591303	0.668267944	0.012703837	0.67943543	0.00090271	0.338324462	3.82E-07	-0.004478325	0.000234141	0.00260828	0.12065597	0.480953543	0.00079061	0.012352844	0.039321591	0.00076133	14.7459905	0	10	1	0
BRA	11	BRA11	8	36.12382648	0.289802186	6.574639858	1.333269173	0.029309478	2.059878867	0.000962116	0.421904792	0	-0.004478325	0.000234141	0.00260828	0.005920416	0.119445917	0.00079061	0.012352844	0.041644051	0.00076133	14.7459905	0	10	1	0
BRA	11	BRA11	9	36.04752558	0.316397205	8.022342602	1.390669698	0.037081488	3.54904885	0.001579076	0.591648083	0	-0.004478325	0.000234141	0.00260828	0.003107293	0.2228946	0.00079061	0.012352844	0.048409299	0.00076133	14.7459905	0	10	1	0
BRA	11	BRA11	10	35.22513417	0.340959196	9.2388857	1.191884889	0.011716616	2.074045369	0.001736343	0.540899493	0	-0.004478325	0.000234141	0.00260828	0.026354357	0.375848269	0.00079061	0.012352844	0.050128536	0.00076133	14.7459905	0	10	1	0
BRA	11	BRA11	11	34.22638156	0.362297954	9.371127574	0.632466427	0.014630228	0.636096702	0.000886226	0.355170535	0.00076092	-0.004478325	0.000234141	0.00260828	0.176006378	0.42335423	0.00079061	0.012352844	0.051148584	0.00076133	14.7459905	1	10	1	1
BRA	11	BRA11	12	33.81069308	0.368403607	9.136133126	1.734592582	0.025334939	2.612385463	0.003885761	0.279078456	0	-0.004478325	0.000234141	0.00260828	0.010934494	0.604566348	0.00079061	0.012352844	0.052623803	0.00076133	14.7459905	1	10	1	1
BRA	12	BRA12	1	32.27811196	0.395742221	10.95799723	0.845127774	0.007601685	1.770389416	0.001508557	0.590585808	0.00779584	0.005569689	0.001998344	0.001733858	0.042837281	0.300485586	-0.006398724	0.012851582	0.056529839	-0.009742271	14.9595339	3	27	1	1
BRA	12	BRA12	2	32.21774849	0.3856869	10.88775998	0.714717891	0.016107853	1.31016363	4.66E-05	0.273279403	0	0.005569689	0.001998344	0.001733858	0.29735071	0.399998734	-0.006398724	0.012851582	0.057837345	-0.009742271	14.9595339	0	27	1	0
BRA	12	BRA12	3	32.1102463	0.381411373	9.906671792	0.55254994	0.01030338	0.495833247	0.00106103	0.621474654	0.149848099	0.005569689	0.001998344	0.001733858	0.009601768	0.217272787	-0.006398724	0.012851582	0.060102208	-0.009742271	14.9595339	2	27	1	1
BRA	12	BRA12	4	32.4162306	0.375226298	7.306183049	0.512800311	0.007649833	0.714567555	0.00446853	0.557824159	0.069033501	0.005569689	0.001998344	0.001733858	0.039493528	0.325855635	-0.006398724	0.012851582	0.060817791	-0.009742271	14.9595339	2	27	1	1
BRA	12	BRA12	5	32.96978571	0.351928938	4.899876779	0.557549838	0.014848753	2.658123042	0	0.685490334	0	0.005569689	0.001998344	0.001733858	0.072834533	0.232999671	-0.006398724	0.012851582	0.062979492	-0.009742271	14.9595339	1	27	1	1
BRA	12	BRA12	6	33.71908484	0.326601305	4.275322547	0.462885014	0.008246655	1.757687373	2.84E-07	0.602285768	0	0.005569689	0.001998344	0.001733858	0.02466598	0.310672948	-0.006398724	0.012851582	0.068892617	-0.009742271	14.9595339	0	27	1	0
BRA	12	BRA12	7	35.32647493	0.309889535	4.191437	1.794858959	0.05083049	4.382795751	0.000585757	0.365171672	0	0.005569689	0.001998344	0.001733858	0.000350465	0.314718638	-0.006398724	0.012851582	0.074366866	-0.009742271	14.9595339	0	27	1	0
BRA	12	BRA12	8	37.01325988	0.300836978	4.673161118	0.570464977	0.007519469	0.564855944	0.022268194	0.464310077	0.004808787	0.005569689	0.001998344	0.001733858	0.035752373	0.397394531	-0.006398724	0.012851582	0.081102324	-0.009742271	14.9595339	0	27	1	0
BRA	12	BRA12	9	37.03900376	0.314021759	6.877217592	0.611151523	0.006373168	0.506228596	0.013904433	0.748627253	0.056834167	0.005569689	0.001998344	0.001733858	0.034149569	0.134862433	-0.006398724	0.012851582	0.083230039	-0.009742271	14.9595339	1	27	1	1
BRA	12	BRA12	10	35.46798718	0.347936093	9.29393134	0.695947159	0.010482383	1.3065822	0	0.111614585	0	0.005569689	0.001998344	0.001733858	0.743646676	0.105580729	-0.006398724	0.012851582	0.075037186	-0.009742271	14.9595339	0	27	1	0
BRA	12	BRA12	11	33.65577466	0.378328452	10.40422546	1.74400211	0.010298584	3.499737239	5.75E-05	0.075023079	0	0.005569689	0.001998344	0.001733858	0.093961025	0.473832461	-0.006398724	0.012851582	0.06270713	-0.009742271	14.9595339	0	27	1	0
BRA	12	BRA12	12	32.54508634	0.395034703	10.80106781	1.721653049	0.015110617	3.463479717	2.86E-05	0.386670008	1.44E-05	0.005569689	0.001998344	0.001733858	0.033611351	0.535817773	-0.006398724	0.012851582	0.058560203	-0.009742271	14.9595339	1	27	1	1
BRA	13	BRA13	1	31.42743453	0.364498932	7.936495871	1.282749207	0.02810793	1.846886601	0.137242454	0.388265829	0.017790196	0.001334692	0.001011444	0.000239656	0.068068055	0.306398085	-0.000282267	-0.004019892	0.052741504	-0.00115418	16.82524479	2	16	1	1
BRA	13	BRA13	2	31.84399037	0.367744679	7.136323685	1.113737862	0.012815964	3.089186798	0.001892865	0.665335425	0	0.001334692	0.001011444	0.000239656	0.041794276	0.27000413	-0.000282267	-0.004019892	0.052241504	-0.00115418	16.82524479	1	16	1	1
BRA	13	BRA13	3	31.65896288	0.365399187	6.694911737	3.044029104	0.06047848	3.697328791	0.102472633	0.15527145	0.000903577	0.001334692	0.001011444	0.000239656	0.026183585	0.571095654	-0.000282267	-0.004019892	0.051240275	-0.00115418	16.82524479	2	16	1	1
BRA	13	BRA13	4	30.76813902	0.361981681	5.729426608	1.6538833	0.012745151	2.922802743	0	0.651511753	0	0.001334692	0.001011444	0.000239656	0.023365456	0.308014817	-0.000282267	-0.004019892	0.05121817	-0.00115418	16.82524479	1	16	1	1
BRA	13	BRA13	5	30.11043166	0.350827118	3.823478308	0.493181992	0.007876329	3.886460052	0	0.276776942	0	0.001334692	0.001011444	0.000239656	0.154817124	0.482915133	-0.000282267	-0.004019892	0.052456405	-0.00115418	16.82524479	0	16	1	0
BRA	13	BRA13	6	29.56248914	0.330035612	3.182077586	1.997902008	0.022229378	4.303180225	0.014985661	0.127936202	0	0.001334692	0.001011444	0.000239656	0.104143481	0.581670844	-0.000282267	-0.004019892	0.052317639	-0.00115418	16.82524479	0	16	1	0
BRA	13	BRA13	7	29.40003109	0.309497426	3.115264704	1.834258752	0.010988674	2.995573113	9.49E-06	0.730669354	0	0.001334692	0.001011444	0.000239656	0.012543891	0.253970921	-0.000282267	-0.004019892	0.050933486	-0.00115418	16.82524479	0	16	1	0
BRA	13	BRA13	8	30.43695168	0.295152696	2.482712574	1.901099832	0.052919454	3.401159081	0.188215834	0.274676584	0.211227445	0.001334692	0.001011444	0.000239656	0.023913651	0.279357254	-0.000282267	-0.004019892	0.049981848	-0.00115418	16.82524479	0	16	1	0
BRA	13	BRA13	9	32.3433166	0.285992338	2.848684153	2.092935069	0.057866333	2.836063373	0.185055173	0.296264802	0.243226307	0.001334692	0.001011444	0.000239656	0.02957515	0.2284315	-0.000282267	-0.004019892	0.048918731	-0.00115418	16.82524479	1	16	1	1
BRA	13	BRA13	10	33.8205482	0.289483706	4.044059253	1.960890729	0.054769098	3.305076986	0.166181193	0.223252093	0.329265057	0.001334692	0.001011444	0.000239656	0.03059954	0.224829055	-0.000282267	-0.004019892	0.047446278	-0.00115418	16.82524479	0	16	1	0
BRA	13	BRA13	11	33.61899294	0.313339141	5.35773187	1.577277164	0.02287901	2.171606679	0.019554723	0.808934819	0.063623973	0.001334692	0.001011444	0.000239656	7.56E-05	0.0955934	-0.000282267	-0.004019892	0.04859004	-0.00115418	16.82524479	0	16	1	0
BRA	13	BRA13	12	32.12705129	0.345155768	7.201966937	1.821851222	0.056816824	3.143011841	0.271969934	0.248563071	0.213384239	0.001334692	0.001011444	0.000239656	0.022048689	0.218500547	-0.000282267	-0.004019892	0.051682614	-0.00115418	16.82524479	0	16	1	0
BRA	14	BRA14	1	29.85810671	0.376097406	7.190199708	1.047837916	0.028487099	1.586571738	0.043293596	0.290598454	0.018504157	0.000237384	0.01276255	0	0.006438017	0.587186863	-0.021462729	-0.021199494	0.05987865	0.01388934	15.87464619	0	35	1	0
BRA	14	BRA14	2	28.95509423	0.374008847	8.891544964	0.972845877	0.021889387	1.274326869	0.123599933	0.278520606	0.076514478	0.000237384	0.01276255	0	0.004332166	0.299883133	-0.021462729	-0.021199494	0.0565442	0.01388934	15.87464619	1	35	1	1
BRA	14	BRA14	3	28.15631535	0.376909936	10.53810776	1.803182219	0.029177103	2.34407557	0.165321406	0.299841187	0.180433872	0.000237384	0.01276255	0	0.012199034	0.31294633	-0.021462729	-0.021199494	0.05623322	0.01388934	15.87464619	1	35	1	1
BRA	14	BRA14	4	27.87647511	0.382288965	11.78712482	1.570145838	0.038260917	1.852008711	0.102729479	0.312369398	0.021544482	0.000237384	0.01276255	0	0.035660126	0.422775059	-0.021462729	-0.021199494	0.05712225	0.01388934	15.87464619	1	35	1	1
BRA	14	BRA14	5	27.67449383	0.385691462	12.90691637	1.939791368	0.044555704	2.973367591	0.268749833	0.192620226	0.32359174	0.000237384	0.01276255	0	0.003685147	0.180708216	-0.021462729	-0.021199494	0.05689361	0.01388934	15.87464619	2	35	1	1
BRA	14	BRA14	6	27.66740043	0.389290716	11.90363135	1.971192847	0.056805068	3.368418894	0.274392372	0.327269668	0.243631458	0.000237384	0.01276255	0	0.029889851	0.113286054	-0.021462729	-0.021199494	0.056879084	0.01388934	15.87464619	1	35	1	1
BRA	14	BRA14	7	28.15347619	0.391509802	9.088573974	1.976051892	0.052597427	3.763339856	0.191172178	0.271411577	0.231694885	0.000237384	0.01276255	0	0.016091294	0.263898369	-0.021462729	-0.021199494	0.057194587	0.01388934	15.87464619	2	35	1	1
BRA	14	BRA14	8	28.90982418	0.388838074	7.264671057	2.023100943	0.051140204	2.836414767	0.260940286	0.164166802	0.332846745	0.000237384	0.01276255	0	0.003551871	0.225800741	-0.021462729	-0.021199494	0.057611806	0.01388934	15.87464619	2	35	1	1
BRA	14	BRA14	9	29.7858157	0.383531351	6.281194447	1.677725108	0.037925789	2.254254621	0.302632349	0.105894261	0.097707638	0.000237384	0.01276255	0	0.01319678	0.379062991	-0.021462729	-0.021199494	0.060262427	0.01388934	15.87464619	0	35	1	0
BRA	14	BRA14	10	30.40554688	0.378408043	5.593572743	2.097013814	0.06298219	3.138612275	0.241313383	0.186946716	0.29960582	0.000237384	0.01276255	0	0.029160487	0.223251759	-0.021462729	-0.021199494	0.064803767	0.01388934	15.87464619	0	35	1	0
BRA	14	BRA14	11	30.42219442	0.375999256	5.9769936	1.415886388	0.042722929	2.354765642	0.085005936	0.363612092	0.203641789	0.000237384	0.01276255	0	0.008537618	0.310758971	-0.021462729	-0.021199494	0.066539522	0.01388934	15.87464619	2	35	1	1
BRA	14	BRA14	12	30.23606137	0.376904568	6.54144093	2.150853343	0.053090914	3.143675944	0.097022175	0.247078146	0.436928538	0.000237384	0.01276255	0	0.014624046	0.196886771	-0.021462729	-0.021199494	0.063881207	0.01388934	15.87464619	0	35	1	0
BRA	15	BRA15	1	36.45141945	0.293874506	1.519346409	1.471303113	0.043798164	3.056511318	0.302616143	0.1157957	0.037285877	0.002903912	0.000993022	0.002789179	0.007707137	0.327445228	-0.000310131	0.002194468	0.048462373	0.002121509	15.17626182	0	4	1	0
BRA	15	BRA15	2	36.98258738	0.286089106	1.46554186	1.440609127	0.031411536	1.442333566	0.050824545	0.724224105	0.060855833	0.002903912	0.000993022	0.002789179	0.000446663	0.121711665	-0.000310131	0.002194468	0.044687635	0.002121509	15.17626182	0	4	1	0
BRA	15	BRA15	3	36.56461916	0.285336871	2.331910497	1.273467024	0.013385369	2.518484707	0.034219937	0.376118999	0.02302073	0.002903912	0.000993022	0.002789179	0.023511331	0.539967527	-0.000310131	0.002194468	0.043403139	0.002121509	15.17626182	0	4	1	0
BRA	15	BRA15	4	35.52501933	0.30473933	3.455548465	0.798285557	0.028360335	1.181547831	0.025487671	0.55694825	0.01377017	0.002903912	0.000993022	0.002789179	0.016142624	0.266872222	-0.000310131	0.002194468	0.046066504	0.002121509	15.17626182	0	4	1	0
BRA	15	BRA15	5	34.85535713	0.333266843	3.377894072	1.368884262	0.032651022	3.873918207	0.055245067	0.086090263	0.011098248	0.002903912	0.000993022	0.002789179	0.003977466	0.68079769	-0.000310131	0.002194468	0.052558138	0.002121509	15.17626182	0	4	1	0
BRA	15	BRA15	6	34.25597273	0.349149927	3.23629251	0.849804	0.011664736	1.975036434	0.000197176	0.991690323	0	0.002903912	0.000993022	0.002789179	0	0.002932347	-0.000310131	0.002194468	0.053990787	0.002121509	15.17626182	0	4	1	0
BRA	15	BRA15	7	33.10403666	0.357091822	3.284726357	1.00545116	0.014944779	2.62726994	0.054664468	0.404267588	0.091318732	0.002903912	0.000993022	0.002789179	0.035639926	0.405642918	-0.000310131	0.002194468	0.053640265	0.002121509	15.17626182	0	4	1	0
BRA	15	BRA15	8	32.08417943	0.361730828	2.673617376	1.35636475	0.031159722	1.844068292	0.08486211	0.146073808	0.051027198	0.002903912	0.000993022	0.002789179	0.004413789	0.690135238	-0.000310131	0.002194468	0.055842866	0.002121509	15.17626182	0	4	1	0
BRA	15	BRA15	9	31.68607667	0.356775586	2.334843921	1.584108542	0.012070527	2.194663345	0	0.352503157	0	0.002903912	0.000993022	0.002789179	0.018519869	0.625418308	-0.000310131	0.002194468	0.063901579	0.002121509	15.17626182	0	4	1	0
BRA	15	BRA15	10	32.00713959	0.345352342	2.230066474	1.017826395	0.028736448	2.424733331	0.042436047	0.129401811	0.06524412	0.002903912	0.000993022	0.002789179	0.031470334	0.721890721	-0.000310131	0.002194468	0.069973343	0.002121509	15.17626182	0	4	1	0
BRA	15	BRA15	11	33.38238701	0.328531201	1.576498376	1.011335516	0.021431949	1.291967715	0.051005542	0.270261283	0.007747992	0.002903912	0.000993022	0.002789179	0.009446895	0.349609773	-0.000310131	0.002194468	0.067976988	0.002121509	15.17626182	0	4	1	0
BRA	15	BRA15	12	35.18899762	0.307815294	1.364152947	1.327806756	0.023738057	1.426137746	0.033875948	0.388147313	0.019516851	0.002903912	0.000993022	0.002789179	0.00671575	0.500177075	-0.000310131	0.002194468	0.058757052	0.002121509	15.17626182	0	4	1	0
BRA	16	BRA16	1	30.93401856	0.310925844	7.216119933	1.482324939	0.015850635	2.439853348	0.003509371	0.130602198	0.002810746	0.004298947	0.002738982	0.002696233	0.024197713	0.837769368	0.001922969	-0.008195931	0.048291086	0.002932492	16.19486077	0	11	1	0
BRA	16	BRA16	2	31.64447124	0.32590244	8.179868834	0.831891765	0.012230094	1.866986719	0.00076979	0.18824354	0.005276702	0.004298947	0.002738982	0.002696233	0.067642687	0.610725566	0.001922969	-0.008195931	0.054509425	0.002932492	16.19486077	0	11	1	0
BRA	16	BRA16	3	31.83520558	0.350805807	7.710525066	1.000706271	0.027815763	1.929626894	0.034080708	0.45706076	0.014941846	0.004298947	0.002738982	0.002696233	0.028298773	0.407608216	0.001922969	-0.008195931	0.050414739	0.002932492	16.19486077	0	11	1	0
BRA	16	BRA16	4	31.16289062	0.384061643	7.549587361	1.147735233	0.03232071	2.111888705	0	0.20082338	0	0.004298947	0.002738982	0.002696233	0.04908812	0.714774573	0.001922969	-0.008195931	0.048029563	0.002932492	16.19486077	0	11	1	0
BRA	16	BRA16	5	30.58993884	0.394618085	8.194687887	0.76409471	0.010115174	1.735673701	0.033449431	0.244421095	0.063812148	0.004298947	0.002738982	0.002696233	0.02468498	0.523388595	0.001922969	-0.008195931	0.048861299	0.002932492	16.19486077	0	11	1	0
BRA	16	BRA16	6	31.01037519	0.368226925	7.834716222	1.004979687	0.014292628	2.834355969	0.001979791	0.550026905	0.042582343	0.004298947	0.002738982	0.002696233	0.025805334	0.375932982	0.001922969	-0.008195931	0.050968992	0.002932492	16.19486077	0	11	1	0
BRA	16	BRA16	7	30.83825331	0.344853872	6.7302985	1.266731391	0.015164286	2.284655839	0.062234106	0.25397879	0.05351796	0.004298947	0.002738982	0.002696233	0.001195797	0.434528287	0.001922969	-0.008195931	0.04970639	0.002932492	16.19486077	0	11	1	0
BRA	16	BRA16	8	29.11291777	0.340156601	6.444737561	1.003889187	0.025429773	2.736238544	0.000414221	0.029633112	0.004388884	0.004298947	0.002738982	0.002696233	0.025284785	0.938649373	0.001922969	-0.008195931	0.044872536	0.002932492	16.19486077	0	11	1	0
BRA	16	BRA16	9	27.20029424	0.33332731	6.474022668	1.195814981	0.029844428	0.97120433	0.000197446	0.224448971	0	0.004298947	0.002738982	0.002696233	0.008183604	0.538127799	0.001922969	-0.008195931	0.040559343	0.002932492	16.19486077	0	11	1	0
BRA	16	BRA16	10	26.43763722	0.325146842	5.936330967	1.216070776	0.03870274	1.846317705	0.071960962	0.390984152	0.008029001	0.004298947	0.002738982	0.002696233	0.005347799	0.415974626	0.001922969	-0.008195931	0.039662857	0.002932492	16.19486077	0	11	1	0
BRA	16	BRA16	11	27.38636856	0.318292554	5.353936554	1.035537095	0.009735785	1.577574341	2.50E-05	0.497747307	0.001700382	0.004298947	0.002738982	0.002696233	0.028906497	0.438649636	0.001922969	-0.008195931	0.042434624	0.002932492	16.19486077	0	11	1	0
BRA	16	BRA16	12	29.41578705	0.309329022	5.734349665	0.952104447	0.017308215	2.560058056	0.066102934	0.258831516	0.099377261	0.004298947	0.002738982	0.002696233	0.010562448	0.557966566	0.001922969	-0.008195931	0.04483074	0.002932492	16.19486077	0	11	1	0
BRA	17	BRA17	1	31.74546053	0.336395278	1.413591232	1.943370959	0.035469141	0.451280502	0.094380921	0.177605126	0.09278381	-0.002485855	1.15E-05	-0.001820609	0.041217869	0.561906444	-0.000441139	-0.01152856	0.085351236	-0.001611689	16.02474952	0	6	1	0
BRA	17	BRA17	2	33.410147	0.320560874	1.307310585	1.386358472	0.020774134	0.668423278	0.011596297	0.389871666	0.036206963	-0.002485855	1.15E-05	-0.001820609	0.012042025	0.485634303	-0.000441139	-0.01152856	0.076653644	-0.001611689	16.02474952	1	6	1	1
BRA	17	BRA17	3	34.63358493	0.307036914	1.569545364	1.203550701	0.014174511	0.434933027	0.000507755	0.421104205	0	-0.002485855	1.15E-05	-0.001820609	0.022269141	0.455532952	-0.000441139	-0.01152856	0.066471226	-0.001611689	16.02474952	0	6	1	0
BRA	17	BRA17	4	35.30982088	0.298595261	1.450254292	1.845764592	0.013201502	0.567766427	0.021481839	0.537806203	0.024147594	-0.002485855	1.15E-05	-0.001820609	0.005025482	0.342855144	-0.000441139	-0.01152856	0.056834322	-0.001611689	16.02474952	0	6	1	0
BRA	17	BRA17	5	35.24030573	0.29684568	2.051888876	1.748649097	0.015168905	0.61735693	0.034079026	0.381632472	0.092496916	-0.002485855	1.15E-05	-0.001820609	0.022414378	0.349192038	-0.000441139	-0.01152856	0.04953494	-0.001611689	16.02474952	0	6	1	0
BRA	17	BRA17	6	34.44595077	0.308366444	2.890367523	1.41237582	0.037038086	2.071146585	0.199901284	0.362181904	0.077756653	-0.002485855	1.15E-05	-0.001820609	0.005879958	0.220508065	-0.000441139	-0.01152856	0.049871234	-0.001611689	16.02474952	0	6	1	0
BRA	17	BRA17	7	34.0313351	0.326361941	2.723211746	1.538615954	0.039714978	1.819620798	0.080610726	0.641590036	0.073888319	-0.002485855	1.15E-05	-0.001820609	0.000183906	0.187481555	-0.000441139	-0.01152856	0.053741654	-0.001611689	16.02474952	0	6	1	0
BRA	17	BRA17	8	33.73249199	0.337872672	2.819497179	1.399009288	0.028544125	3.563446055	0.045421235	0.145172647	0.004218405	-0.002485855	1.15E-05	-0.001820609	0.020153915	0.502156416	-0.000441139	-0.01152856	0.055157292	-0.001611689	16.02474952	0	6	1	0
BRA	17	BRA17	9	32.51705954	0.345281087	3.211956336	1.536514985	0.013081686	2.439495462	0.000815927	0.688425551	0.009831527	-0.002485855	1.15E-05	-0.001820609	0.004788652	0.291834001	-0.000441139	-0.01152856	0.058969976	-0.001611689	16.02474952	0	6	1	0
BRA	17	BRA17	10	31.23440187	0.351510261	2.672381206	1.049618028	0.018442024	1.920453492	0.007220152	0.864889064	0.009905497	-0.002485855	1.15E-05	-0.001820609	0.001426965	0.108437129	-0.000441139	-0.01152856	0.06930697	-0.001611689	16.02474952	0	6	1	0
BRA	17	BRA17	11	30.68696702	0.352027051	2.193416338	1.212870753	0.018234496	2.200368494	0.050452528	0.519253923	0.122152601	-0.002485855	1.15E-05	-0.001820609	0.001104489	0.292427217	-0.000441139	-0.01152856	0.080204459	-0.001611689	16.02474952	0	6	1	0
BRA	17	BRA17	12	30.72190033	0.347042438	2.023799107	1.510749113	0.014329507	0.579996026	2.23E-06	0.596424438	0.000356964	-0.002485855	1.15E-05	-0.001820609	0.006905775	0.337860279	-0.000441139	-0.01152856	0.087064948	-0.001611689	16.02474952	0	6	1	0
BRA	18	BRA18	1	35.85189849	0.320048803	2.598156668	1.259522456	0.029812332	1.680129025	0.069670729	0.287791992	0.174669985	0.00776446	0.000148851	0.001722679	0.019130172	0.404360331	-0.0013088	-0.04125686	0.05095616	0.000128056	14.98599095	0	6	1	0
BRA	18	BRA18	2	37.66122984	0.306303365	2.162076136	1.207804415	0.04892959	1.659977733	0.018106356	0.449104552	0.027592644	0.00776446	0.000148851	0.001722679	0.001987426	0.438869731	-0.0013088	-0.04125686	0.045489464	0.000128056	14.98599095	0	6	1	0
BRA	18	BRA18	3	39.04296466	0.298814301	2.709140327	0.630486	0.018584348	0.834969082	5.30E-06	0.10378105	0	0.00776446	0.000148851	0.001722679	0.500161621	0.375339802	-0.0013088	-0.04125686	0.042726784	0.000128056	14.98599095	0	6	1	0
BRA	18	BRA18	4	39.15495043	0.303987621	3.405679033	0.680926139	0.013615944	0.810990574	7.45E-06	0.392746015	0.008684121	0.00776446	0.000148851	0.001722679	0.28499661	0.217927482	-0.0013088	-0.04125686	0.044428488	0.000128056	14.98599095	0	6	1	0
BRA	18	BRA18	5	38.03936411	0.321053774	3.514678847	0.766924688	0.015174752	1.573743577	0	0.398746427	0	0.00776446	0.000148851	0.001722679	0.338474557	0.188661757	-0.0013088	-0.04125686	0.051964842	0.000128056	14.98599095	0	6	1	0
BRA	18	BRA18	6	36.25432204	0.34057991	5.214284547	0.633063345	0.022193247	1.233125766	0	0.46862537	0	0.00776446	0.000148851	0.001722679	0.4035046	0.126090599	-0.0013088	-0.04125686	0.053335303	0.000128056	14.98599095	0	6	1	0
BRA	18	BRA18	7	34.46670398	0.363124035	7.35385908	0.376072133	0.033392829	0.896924358	0.029067802	0.572073761	0.009304923	0.00776446	0.000148851	0.001722679	0.012899612	0.306857642	-0.0013088	-0.04125686	0.047866186	0.000128056	14.98599095	0	6	1	0
BRA	18	BRA18	8	33.17291836	0.386994961	7.898901088	0.422024997	0.038101226	1.829628929	0.009363099	0.313047175	0.011523108	0.00776446	0.000148851	0.001722679	0.095346378	0.516368472	-0.0013088	-0.04125686	0.047496461	0.000128056	14.98599095	0	6	1	0
BRA	18	BRA18	9	32.36125313	0.397167253	7.824956042	1.104509527	0.034771393	0.447883262	0	0	0	0.00776446	0.000148851	0.001722679	6.49E-05	0.759355481	-0.0013088	-0.04125686	0.04788394	0.000128056	14.98599095	0	6	1	0
BRA	18	BRA18	10	32.1678841	0.387536921	6.346628055	1.379009924	0.024846566	1.312174438	0.062168184	0.730496266	0.037079415	0.00776446	0.000148851	0.001722679	0.001172922	0.107276006	-0.0013088	-0.04125686	0.05087462	0.000128056	14.98599095	0	6	1	0
BRA	18	BRA18	11	32.91204426	0.365746214	3.557690425	1.337543777	0.018306491	0.51065587	0.057745312	0.469536683	3.55E-05	0.00776446	0.000148851	0.001722679	0.018571603	0.293125333	-0.0013088	-0.04125686	0.053969361	0.000128056	14.98599095	0	6	1	0
BRA	18	BRA18	12	34.26292385	0.340551601	2.53091253	1.776339643	0.026370267	1.166886182	0.003790436	0.42660767	7.60E-05	0.00776446	0.000148851	0.001722679	0.010929242	0.454596663	-0.0013088	-0.04125686	0.054487382	0.000128056	14.98599095	0	6	1	0
BRA	19	BRA19	1	29.86555327	0.289229883	3.507662246	0.909296455	0.018669317	0.843921543	0	0.12537501	0	-0.000267617	0.001911356	5.86E-06	0.315644149	0.525544127	0.00090862	0.001661959	0.056149133	0.005112587	16.62119752	0	26	1	0
BRA	19	BRA19	2	30.66052825	0.281116814	2.572494943	0.639835203	0.016476646	0.989544059	0.120188512	0.254147618	0.0599345	-0.000267617	0.001911356	5.86E-06	0.070648368	0.250710078	0.00090862	0.001661959	0.056132047	0.005112587	16.62119752	0	26	1	0
BRA	19	BRA19	3	32.12362595	0.277031945	2.836323217	0.781927445	0.021592661	1.104841155	0.128658981	0.448807769	0.116914501	-0.000267617	0.001911356	5.86E-06	0.004232585	0.253420155	0.00090862	0.001661959	0.057859156	0.005112587	16.62119752	0	26	1	0
BRA	19	BRA19	4	32.88466968	0.279690315	4.007518289	1.404329324	0.014472207	3.652034239	0.015091639	0.023463338	0.01872488	-0.000267617	0.001911356	5.86E-06	0.120314605	0.766347943	0.00090862	0.001661959	0.058637846	0.005112587	16.62119752	0	26	1	0
BRA	19	BRA19	5	33.01782688	0.294220085	4.660226141	2.592757595	0.050607823	2.400928551	0.187327892	0.029031228	0.001036196	-0.000267617	0.001911356	5.86E-06	0.070202271	0.678162831	0.00090862	0.001661959	0.05922543	0.005112587	16.62119752	0	26	1	0
BRA	19	BRA19	6	32.8984946	0.313467512	5.619598661	2.599711914	0.04282031	2.772273657	0.223381931	0.119339212	0.036726214	-0.000267617	0.001911356	5.86E-06	0.054113118	0.564617787	0.00090862	0.001661959	0.061365269	0.005112587	16.62119752	0	26	1	0
BRA	19	BRA19	7	32.96479519	0.322143391	6.095999032	2.659215558	0.052363657	3.802751137	0.090832688	0.111765057	0.001396935	-0.000267617	0.001911356	5.86E-06	0.001795501	0.693909848	0.00090862	0.001661959	0.063250038	0.005112587	16.62119752	0	26	1	0
BRA	19	BRA19	8	33.64645238	0.319217061	5.569236143	1.165600447	0.013681846	0.714592354	0.010462968	0.793773166	0.03603911	-0.000267617	0.001911356	5.86E-06	0.005781905	0.131561702	0.00090862	0.001661959	0.064586265	0.005112587	16.62119752	0	26	1	0
BRA	19	BRA19	9	33.72887956	0.316608147	5.566921643	0.759451321	0.028732514	0.615662851	0.040890129	0.674792737	0.000690875	-0.000267617	0.001911356	5.86E-06	0.0010988	0.037665458	0.00090862	0.001661959	0.065189301	0.005112587	16.62119752	0	26	1	0
BRA	19	BRA19	10	32.45100066	0.317328143	5.095603085	0.725178553	0.024963643	2.425765714	0.074629288	0.010368643	0.006365397	-0.000267617	0.001911356	5.86E-06	0.016446371	0.889540481	0.00090862	0.001661959	0.063859076	0.005112587	16.62119752	0	26	1	0
BRA	19	BRA19	11	31.12871327	0.313336365	3.685818667	0.76907479	0.015577029	1.487985079	9.20E-06	0.374043491	1.15E-05	-0.000267617	0.001911356	5.86E-06	0.327619058	0.25470897	0.00090862	0.001661959	0.061471404	0.005112587	16.62119752	0	26	1	0
BRA	19	BRA19	12	30.28824856	0.301749971	3.488499826	1.724220597	0.008657088	0.67786557	0.002009078	0.633200075	0.009907843	-0.000267617	0.001911356	5.86E-06	0.005085847	0.323763605	0.00090862	0.001661959	0.058283743	0.005112587	16.62119752	0	26	1	0
BRA	2	BRA2	1	30.64191035	0.356896247	2.49426155	0.395578314	0.010079246	2.130648676	0	0.307602414	0	0.028628058	0	-0.022844409	0.147344606	0.294488512	0.000112242	-0.014015326	0.055264624	-0.011954823	14.98949027	0	7	1	0
BRA	2	BRA2	2	29.89051247	0.365798491	1.953800769	0.907057915	0.017887707	0.397443627	0	0	0	0.028628058	0	-0.022844409	0	0.010741139	0.000112242	-0.014015326	0.053406793	-0.011954823	14.98949027	0	7	1	0
BRA	2	BRA2	3	29.68949664	0.367109412	1.677677265	0.894201799	0.023008654	1.6010636	0	0.925587117	0	0.028628058	0	-0.022844409	0.000835149	0.062153075	0.000112242	-0.014015326	0.051134855	-0.011954823	14.98949027	0	7	1	0
BRA	2	BRA2	4	30.39022827	0.358802921	1.274737316	1.076291162	0.01638218	1.054070053	0.001307716	0.604658702	0.000264089	0.028628058	0	-0.022844409	0.001873928	0.159010589	0.000112242	-0.014015326	0.05533865	-0.011954823	14.98949027	0	7	1	0
BRA	2	BRA2	5	32.26712144	0.336660426	1.450602275	2.994212202	0.060111792	2.837390193	0.03894208	0.472501569	8.54E-05	0.028628058	0	-0.022844409	0.006546298	0.175939992	0.000112242	-0.014015326	0.06303658	-0.011954823	14.98949027	0	7	1	0
BRA	2	BRA2	6	33.97869189	0.31639309	1.427837368	1.08508501	0.023454102	1.86772897	0.010336685	0.843021929	0.000160413	0.028628058	0	-0.022844409	0.00107078	0.063734509	0.000112242	-0.014015326	0.061437211	-0.011954823	14.98949027	0	7	1	0
BRA	2	BRA2	7	35.24718034	0.301234281	0.929506361	0.506097982	0.01489867	1.700342084	1.59E-06	0.554536486	0.000208403	0.028628058	0	-0.022844409	0.012664444	0.370356349	0.000112242	-0.014015326	0.053958297	-0.011954823	14.98949027	0	7	1	0
BRA	2	BRA2	8	35.7431499	0.289429274	1.883763899	1.095855957	0.036845932	1.7349574	0.005835999	0.686585893	0	0.028628058	0	-0.022844409	0.031553117	0.184544441	0.000112242	-0.014015326	0.048611066	-0.011954823	14.98949027	0	7	1	0
BRA	2	BRA2	9	35.0289577	0.294697059	3.096896825	2.145697423	0.038633521	2.746882721	0.006024297	0.511921862	0.01198298	0.028628058	0	-0.022844409	0.002215402	0.400359518	0.000112242	-0.014015326	0.046020962	-0.011954823	14.98949027	0	7	1	0
BRA	2	BRA2	10	34.6547049	0.3093778	2.580357231	0.924473381	0.024968141	2.570846541	1.47E-05	0.471167453	0	0.028628058	0	-0.022844409	0.012682875	0.144212517	0.000112242	-0.014015326	0.047292353	-0.011954823	14.98949027	0	7	1	0
BRA	2	BRA2	11	34.50628492	0.319264913	2.317010955	1.864610945	0.035819712	1.469152549	0.016952829	0.84260068	2.30E-06	0.028628058	0	-0.022844409	0.000466633	0.077456374	0.000112242	-0.014015326	0.052660422	-0.011954823	14.98949027	0	7	1	0
BRA	2	BRA2	12	32.72366395	0.336060762	2.845458647	2.896552973	0.054482416	2.926699508	0.006551889	0.507200523	0.000334599	0.028628058	0	-0.022844409	0.002614244	0.326653203	0.000112242	-0.014015326	0.054317054	-0.011954823	14.98949027	0	7	1	0
BRA	20	BRA20	1	33.4024441	0.323172636	4.422287992	2.310061865	0.033503362	3.134857123	0.029664522	0.032004896	0.010388807	-0.008484165	0	0.002769201	0.155043045	0.686908195	-0.000779543	-0.004997737	0.05553636	-0.009126889	15.0018485	0	3	1	0
BRA	20	BRA20	2	32.79937673	0.324820561	3.765619674	1.183442301	0.013708613	3.652490661	1.12E-05	0.085579147	0	-0.008484165	0	0.002769201	0.079700001	0.667145895	-0.000779543	-0.004997737	0.058510221	-0.009126889	15.0018485	0	3	1	0
BRA	20	BRA20	3	32.80801687	0.316413254	3.337931451	2.772883305	0.053372858	3.035697705	0.094841652	0.108739649	0.000241696	-0.008484165	0	0.002769201	0.008434747	0.731797756	-0.000779543	-0.004997737	0.064189002	-0.009126889	15.0018485	0	3	1	0
BRA	20	BRA20	4	33.37696572	0.300616421	2.856315379	3.070925474	0.070874757	3.914367322	0.099463519	0.063176389	0.002911373	-0.008484165	0	0.002769201	0.009976928	0.720259505	-0.000779543	-0.004997737	0.064781814	-0.009126889	15.0018485	0	3	1	0
BRA	20	BRA20	5	34.76609488	0.282537081	1.924283235	2.033877855	0.023274218	3.788501973	0.001241736	0.034489912	2.66E-05	-0.008484165	0	0.002769201	0.040267219	0.691642588	-0.000779543	-0.004997737	0.058260581	-0.009126889	15.0018485	0	3	1	0
BRA	20	BRA20	6	36.14110828	0.267361603	1.795252206	2.598564583	0.039369446	3.21603103	0.211753841	0.233380603	0.071971657	-0.008484165	0	0.002769201	0.038305239	0.443145482	-0.000779543	-0.004997737	0.050622402	-0.009126889	15.0018485	0	3	1	0
BRA	20	BRA20	7	36.88782803	0.259767953	1.672642766	2.332256529	0.036458883	2.448017346	0.051426773	0.032992992	0.024694739	-0.008484165	0	0.002769201	0.123402236	0.712815997	-0.000779543	-0.004997737	0.04444763	-0.009126889	15.0018485	0	3	1	0
BRA	20	BRA20	8	37.25419188	0.255250847	1.614717507	2.046228434	0.04428793	4.614702253	0.018082438	0.069829983	0.030431589	-0.008484165	0	0.002769201	0.014520116	0.772338923	-0.000779543	-0.004997737	0.041667995	-0.009126889	15.0018485	0	3	1	0
BRA	20	BRA20	9	36.91214515	0.255072771	2.89755703	2.125459424	0.035681481	3.118341899	0.080016075	0.140152387	0.058912439	-0.008484165	0	0.002769201	0.019295651	0.701016822	-0.000779543	-0.004997737	0.040507065	-0.009126889	15.0018485	0	3	1	0
BRA	20	BRA20	10	36.03054135	0.271264412	3.516753344	2.74165206	0.064615965	2.59211126	0.048911957	0.032518488	0	-0.008484165	0	0.002769201	0.02189076	0.756850162	-0.000779543	-0.004997737	0.043539949	-0.009126889	15.0018485	0	3	1	0
BRA	20	BRA20	11	35.38454841	0.29728528	2.973117579	2.142110782	0.050317083	4.080097845	0.166435038	0.165610085	0.356267026	-0.008484165	0	0.002769201	0.005176969	0.267392158	-0.000779543	-0.004997737	0.050459374	-0.009126889	15.0018485	0	3	1	0
BRA	20	BRA20	12	34.55889349	0.314935131	3.679161944	2.022448734	0.032471744	2.834528071	0.018734987	0.726246102	0.002995498	-0.008484165	0	0.002769201	0.003923441	0.241820601	-0.000779543	-0.004997737	0.054064014	-0.009126889	15.0018485	0	3	1	0
BRA	21	BRA21	1	29.00654848	0.357446095	6.816619703	1.729676167	0.030955099	3.012305025	0.102328993	0.109955977	0.042483314	0.007166741	0.003395417	0.012242855	0.112431856	0.613646562	0.002880781	-0.024652819	0.064159084	-8.81E-05	16.21872643	1	3	1	1
BRA	21	BRA21	2	27.0530112	0.337313344	6.809377107	1.517584162	0.022915638	4.947198677	0.031971715	0.103088232	0.345886691	0.007166741	0.003395417	0.012242855	0.033623007	0.473811392	0.002880781	-0.024652819	0.06358578	-8.81E-05	16.21872643	1	3	1	1
BRA	21	BRA21	3	24.56909123	0.330557591	5.879041308	3.232218579	0.044219853	1.838162143	0.21780179	0.057910762	0.008025719	0.007166741	0.003395417	0.012242855	0.061070357	0.637473305	0.002880781	-0.024652819	0.061812459	-8.81E-05	16.21872643	0	3	1	0
BRA	21	BRA21	4	23.37129318	0.32689011	6.075371354	2.545490952	0.056530875	3.559409978	0.117897025	0.141483755	0	0.007166741	0.003395417	0.012242855	0.03107735	0.545587869	0.002880781	-0.024652819	0.060509732	-8.81E-05	16.21872643	0	3	1	0
BRA	21	BRA21	5	23.97547276	0.324788763	6.590982019	1.1703521	0.010013654	1.66983145	0	0.698928915	0	0.007166741	0.003395417	0.012242855	0.045152689	0.163197998	0.002880781	-0.024652819	0.061978529	-8.81E-05	16.21872643	0	3	1	0
BRA	21	BRA21	6	25.47009679	0.327138371	6.73275827	0.844999393	0.008660642	1.861593793	0.00461117	0.33871091	5.09E-05	0.007166741	0.003395417	0.012242855	0.165478252	0.081129309	0.002880781	-0.024652819	0.06361815	-8.81E-05	16.21872643	0	3	1	0
BRA	21	BRA21	7	26.9621129	0.333006947	8.098080653	0.298722697	0.005582829	2.125311099	0	0.020121975	0	0.007166741	0.003395417	0.012242855	0.827093079	0.093157086	0.002880781	-0.024652819	0.062615527	-8.81E-05	16.21872643	0	3	1	0
BRA	21	BRA21	8	28.59716483	0.342153292	8.753978249	0.455883881	0.007311748	2.448343565	0	0.497188517	0	0.007166741	0.003395417	0.012242855	0.272347412	0.131392776	0.002880781	-0.024652819	0.067109395	-8.81E-05	16.21872643	1	3	1	1
BRA	21	BRA21	9	30.36458768	0.352137037	7.505079278	0.518976751	0.010969425	1.538530047	0.011416339	0.648425511	0.032983907	0.007166741	0.003395417	0.012242855	0.007868421	0.289076415	0.002880781	-0.024652819	0.071754939	-8.81E-05	16.21872643	1	3	1	1
BRA	21	BRA21	10	31.04829262	0.36507587	7.129731805	0.829054546	0.012769324	1.670913982	0.082805563	0.387787507	0.119626482	0.007166741	0.003395417	0.012242855	0.060786322	0.282808193	0.002880781	-0.024652819	0.069159695	-8.81E-05	16.21872643	3	3	1	1
BRA	21	BRA21	11	30.40042105	0.380591732	7.251798978	1.975809554	0.023612487	4.001353651	0.065864056	0.038601862	0.104051003	0.007166741	0.003395417	0.012242855	0.118766379	0.645042494	0.002880781	-0.024652819	0.074605288	-8.81E-05	16.21872643	2	3	1	1
BRA	21	BRA21	12	29.73837548	0.379957177	6.640385153	2.293227262	0.05186808	3.699266885	0.055370511	0.016915517	0.074643484	0.007166741	0.003395417	0.012242855	0.010647428	0.825748863	0.002880781	-0.024652819	0.074006135	-8.81E-05	16.21872643	1	3	1	1
BRA	22	BRA22	1	29.07709922	0.421303584	12.33581294	0.720084152	0.008932678	1.543824263	0.268323487	0.030556121	0.109629543	0.000195522	0	0	0.024279021	0.49454064	-0.024996534	0.007701625	0.039171823	0.022178789	14.28999632	0	27	1	0
BRA	22	BRA22	2	29.16417595	0.421380573	12.16941269	0.439210389	0.006631746	1.546620021	0.255799592	0.034157595	0.000239983	0.000195522	0	0	0.292667396	0.109502691	-0.024996534	0.007701625	0.040186029	0.022178789	14.28999632	0	27	1	0
BRA	22	BRA22	3	29.47975194	0.41831336	8.845444808	0.756371564	0.012205655	2.754249598	0	0	0	0.000195522	0	0	0.256110341	0.26341501	-0.024996534	0.007701625	0.038995195	0.022178789	14.28999632	0	27	1	0
BRA	22	BRA22	4	29.88547684	0.406573602	6.39607854	0.525077531	0.011405098	2.761491783	5.48E-05	0.66529338	9.50E-05	0.000195522	0	0	0.023125318	0.226464341	-0.024996534	0.007701625	0.037243164	0.022178789	14.28999632	0	27	1	0
BRA	22	BRA22	5	30.95412889	0.386311053	5.464434613	1.357640149	0.013836584	2.861762964	8.40E-05	0	0	0.000195522	0	0	0.035011007	0.119038622	-0.024996534	0.007701625	0.039077856	0.022178789	14.28999632	0	27	1	0
BRA	22	BRA22	6	32.97188057	0.362901203	4.507057483	0.959278994	0.013136409	2.233207788	0.003187078	0.402426052	0.000243239	0.000195522	0	0	0.030470046	0.527835739	-0.024996534	0.007701625	0.045265555	0.022178789	14.28999632	0	27	1	0
BRA	22	BRA22	7	34.20160537	0.354563174	5.874021022	3.328107016	0.070238595	4.456359214	0.251604945	0.13749495	0.030537039	0.000195522	0	0	0.001231589	0.549556711	-0.024996534	0.007701625	0.050748199	0.022178789	14.28999632	0	27	1	0
BRA	22	BRA22	8	33.37728757	0.375662652	8.612659257	1.339325346	0.009755223	2.228404594	0.003548301	0.189472718	0.000179904	0.000195522	0	0	0.078366731	0.619706657	-0.024996534	0.007701625	0.049688289	0.022178789	14.28999632	0	27	1	0
BRA	22	BRA22	9	31.66725028	0.405641978	10.12500942	2.277819414	0.038943109	3.045545499	0.08408876	0.223980599	0.010776988	0.000195522	0	0	0.010814658	0.608539081	-0.024996534	0.007701625	0.044464473	0.022178789	14.28999632	0	27	1	0
BRA	22	BRA22	10	30.31147862	0.418663061	11.6232797	2.068272175	0.029597535	3.577523551	0.012797574	0.097546032	0	0.000195522	0	0	0.005512301	0.7972265	-0.024996534	0.007701625	0.040239022	0.022178789	14.28999632	0	27	1	0
BRA	22	BRA22	11	29.48980618	0.420148022	12.26039764	1.428083744	0.017791881	2.975964542	0.034141689	0.65396349	0.011518282	0.000195522	0	0	0.007003356	0.252922874	-0.024996534	0.007701625	0.03835647	0.022178789	14.28999632	0	27	1	0
BRA	22	BRA22	12	29.15934232	0.421100079	11.59663276	0.436595833	0.008485152	1.602085578	0.146204809	0.106981982	0.116188429	0.000195522	0	0	0.151946589	0.365053528	-0.024996534	0.007701625	0.038268527	0.022178789	14.28999632	0	27	1	0
BRA	23	BRA23	1	32.68208633	0.307542658	4.250810538	2.391039161	0.049544647	2.483671965	0.109936347	0.033971847	0.001068613	1.04E-05	0.005655155	0	0.007767961	0.73194675	-0.012516909	-0.006945256	0.098264823	0.021771812	13.05246139	1	12	1	1
BRA	23	BRA23	2	33.79075386	0.305591158	4.258604289	2.243442273	0.036674612	2.598938126	0.008649383	0.707978912	1.68E-05	1.04E-05	0.005655155	0	0.006043289	0.230510646	-0.012516909	-0.006945256	0.101241221	0.021771812	13.05246139	1	12	1	1
BRA	23	BRA23	3	33.87991096	0.304371996	5.364499267	0.939202226	0.008301526	3.289656683	0	0	0	1.04E-05	0.005655155	0	0.195721755	0.553157458	-0.012516909	-0.006945256	0.101225181	0.021771812	13.05246139	0	12	1	0
BRA	23	BRA23	4	31.94458909	0.309707929	8.484411378	2.130121532	0.039355504	4.09732414	0.011925826	0.007770942	0	1.04E-05	0.005655155	0	0.049024133	0.851143552	-0.012516909	-0.006945256	0.096149136	0.021771812	13.05246139	0	12	1	0
BRA	23	BRA23	5	30.2648907	0.317811521	10.45209047	0.757537003	0.009398278	1.924500113	0	0	0	1.04E-05	0.005655155	0	0.289472856	0.373605787	-0.012516909	-0.006945256	0.091237666	0.021771812	13.05246139	0	12	1	0
BRA	23	BRA23	6	30.18706819	0.322128927	9.676614946	2.166175133	0.039562668	3.830234731	0.071410158	0.082973673	0.000329994	1.04E-05	0.005655155	0	0.013199044	0.753975996	-0.012516909	-0.006945256	0.089032634	0.021771812	13.05246139	0	12	1	0
BRA	23	BRA23	7	30.71174563	0.324430248	8.933995381	2.219844001	0.042041423	4.086875684	0.006223612	0	0	1.04E-05	0.005655155	0	0.014470547	0.955197612	-0.012516909	-0.006945256	0.088078106	0.021771812	13.05246139	0	12	1	0
BRA	23	BRA23	8	31.96214009	0.324604862	7.94824948	2.190612824	0.038608061	4.166295179	0.083939689	0	0	1.04E-05	0.005655155	0	0.011527747	0.77909183	-0.012516909	-0.006945256	0.089571716	0.021771812	13.05246139	0	12	1	0
BRA	23	BRA23	9	33.56111748	0.322423998	6.155260659	2.144342817	0.042887415	2.66662915	0.097731958	0.039420867	0.001121417	1.04E-05	0.005655155	0	0.031335037	0.683759026	-0.012516909	-0.006945256	0.093481965	0.021771812	13.05246139	0	12	1	0
BRA	23	BRA23	10	33.74134708	0.320728892	5.90051963	2.063406822	0.032813286	3.45267842	0.022729811	0	7.45E-05	1.04E-05	0.005655155	0	0.044612182	0.816193379	-0.012516909	-0.006945256	0.095652285	0.021771812	13.05246139	0	12	1	0
BRA	23	BRA23	11	32.81764252	0.316841497	6.102603987	2.968903181	0.069886114	4.390357172	0.253497255	0.045689844	0.000104979	1.04E-05	0.005655155	0	0.024183588	0.611736964	-0.012516909	-0.006945256	0.095767962	0.021771812	13.05246139	0	12	1	0
BRA	23	BRA23	12	32.29149533	0.310660151	4.990860581	1.833724706	0.027291847	3.010044808	0.037763294	0.292605499	0.002206563	1.04E-05	0.005655155	0	0.01630353	0.489283888	-0.012516909	-0.006945256	0.096396952	0.021771812	13.05246139	0	12	1	0
BRA	24	BRA24	1	32.90669454	0.287204152	7.563033626	3.615877707	0.020093843	0.315821268	0.000130387	0.438847859	0	-0.000795965	0.002379508	0.000314528	0.000124127	0.008027678	0.000864872	0.001929039	0.052158231	-0.008439372	17.56930494	2	18	1	1
BRA	24	BRA24	2	32.84834382	0.290832291	7.920470417	1.734813395	0.043743455	4.099551599	0.560765206	0.009602212	0.236477796	-0.000795965	0.002379508	0.000314528	2.69E-05	0.128900325	0.000864872	0.001929039	0.051481624	-0.008439372	17.56930494	0	18	1	0
BRA	24	BRA24	3	32.80434622	0.286288272	8.295687427	0.783896089	0.017676949	2.061882258	0	0.076733707	0.00041438	-0.000795965	0.002379508	0.000314528	0.012022047	0.835949135	0.000864872	0.001929039	0.05158102	-0.008439372	17.56930494	1	18	1	1
BRA	24	BRA24	4	32.0505411	0.281341936	6.318398761	1.492850555	0.037159323	3.872970296	0.486197585	0.227718763	0.104521284	-0.000795965	0.002379508	0.000314528	6.01E-05	0.11303907	0.000864872	0.001929039	0.052294556	-0.008439372	17.56930494	2	18	1	1
BRA	24	BRA24	5	30.9351349	0.273729623	4.295061481	1.084930088	0.029952686	1.563710221	0.032370271	0.003327776	0.117354786	-0.000795965	0.002379508	0.000314528	0.002664432	0.776003895	0.000864872	0.001929039	0.051858568	-0.008439372	17.56930494	2	18	1	1
BRA	24	BRA24	6	29.82963234	0.260642693	4.884383573	1.351299207	0.027621709	3.775856819	0.055009334	0.140322683	0.053211197	-0.000795965	0.002379508	0.000314528	0.000118567	0.690693941	0.000864872	0.001929039	0.051969942	-0.008439372	17.56930494	1	18	1	1
BRA	24	BRA24	7	29.26471582	0.249947047	4.792479257	1.344880555	0.015732311	1.524548537	0.295875735	0.085454447	0.011170386	-0.000795965	0.002379508	0.000314528	0.006163427	0.327293811	0.000864872	0.001929039	0.051653733	-0.008439372	17.56930494	0	18	1	0
BRA	24	BRA24	8	30.29527038	0.24237919	3.665319329	1.093666489	0.016446842	2.917512511	0.036631233	0.229374627	0.080916313	-0.000795965	0.002379508	0.000314528	0.012926625	0.612587168	0.000864872	0.001929039	0.053088669	-0.008439372	17.56930494	0	18	1	0
BRA	24	BRA24	9	32.24577789	0.236874387	4.337131282	1.032678062	0.023331553	2.126494402	0.113826213	0.661028598	0.043030112	-0.000795965	0.002379508	0.000314528	0.00029769	0.141540434	0.000864872	0.001929039	0.055778981	-0.008439372	17.56930494	0	18	1	0
BRA	24	BRA24	10	33.37725392	0.242310851	5.421847442	0.799356589	0.026599949	1.45138785	0.074914319	0.06288651	0.109674429	-0.000795965	0.002379508	0.000314528	0.002162805	0.567594734	0.000864872	0.001929039	0.055757424	-0.008439372	17.56930494	0	18	1	0
BRA	24	BRA24	11	33.5701314	0.258287443	6.059717826	0.812070886	0.024355741	1.823987766	0.12564222	0.073198253	0.2115575	-0.000795965	0.002379508	0.000314528	0.00109319	0.506445759	0.000864872	0.001929039	0.055586141	-0.008439372	17.56930494	0	18	1	0
BRA	24	BRA24	12	33.32575922	0.274823963	7.132691378	3.780859524	0.033616026	1.417748222	0.191588886	0.651794656	2.50E-05	-0.000795965	0.002379508	0.000314528	1.73E-06	0.000168092	0.000864872	0.001929039	0.055038937	-0.008439372	17.56930494	0	18	1	0
BRA	25	BRA25	1	28.13216666	0.388405751	6.876932279	2.786969865	0.038031429	1.837893251	0.175749829	0.20917474	0.005763732	0.000374684	0.004726375	0.009307774	0.017377444	0.287912875	0.005745309	-0.019081965	0.039390332	-0.005335808	15.67950502	0	11	1	0
BRA	25	BRA25	2	28.45148833	0.40347561	6.943408314	3.518788615	0.047139121	2.386609171	0.239672333	0.640089983	0.002179287	0.000374684	0.004726375	0.009307774	0.005239797	0.040653507	0.005745309	-0.019081965	0.037733558	-0.005335808	15.67950502	0	11	1	0
BRA	25	BRA25	3	28.28980337	0.411571449	7.415591862	5.565262677	0.013945689	0.458265015	0.039705445	0.751625357	0	0.000374684	0.004726375	0.009307774	0	0.001497024	0.005745309	-0.019081965	0.038432033	-0.005335808	15.67950502	0	11	1	0
BRA	25	BRA25	4	28.16063107	0.407154018	7.115553039	2.417999368	0.039441726	3.283734088	0.100067971	0.450124699	0.000980499	0.000374684	0.004726375	0.009307774	0.043838088	0.278168049	0.005745309	-0.019081965	0.037792456	-0.005335808	15.67950502	0	11	1	0
BRA	25	BRA25	5	27.53086314	0.393130581	6.621942414	2.265456388	0.044063079	3.762122071	0.120654378	0.257838383	0.050738851	0.000374684	0.004726375	0.009307774	0.047854999	0.450677688	0.005745309	-0.019081965	0.038632704	-0.005335808	15.67950502	0	11	1	0
BRA	25	BRA25	6	26.01929086	0.379375927	6.360168312	6.136153678	0.021343304	1.309249273	0.050251446	0.69975962	0	0.000374684	0.004726375	0.009307774	0.000971125	0.054570988	0.005745309	-0.019081965	0.04025574	-0.005335808	15.67950502	0	11	1	0
BRA	25	BRA25	7	24.34210068	0.368561418	6.116838427	4.629991525	0.016714674	1.168256991	0.024586752	0.662877102	4.23E-07	0.000374684	0.004726375	0.009307774	1.51E-05	0.003791706	0.005745309	-0.019081965	0.040119777	-0.005335808	15.67950502	0	11	1	0
BRA	25	BRA25	8	23.52822111	0.360357607	5.945546331	2.397817082	0.056396665	2.860312503	0.165961781	0.642654694	0.073699524	0.000374684	0.004726375	0.009307774	0.010764735	0.100337591	0.005745309	-0.019081965	0.040435323	-0.005335808	15.67950502	0	11	1	0
BRA	25	BRA25	9	24.05233039	0.356084937	5.811443179	2.463116962	0.019428433	2.179682196	0.021484345	0.954564505	0	0.000374684	0.004726375	0.009307774	0.000126998	0.013239536	0.005745309	-0.019081965	0.041015863	-0.005335808	15.67950502	0	11	1	0
BRA	25	BRA25	10	25.2446535	0.354478178	6.238791905	4.11573835	0.032646021	2.111323392	0.102217589	0.382116641	0	0.000374684	0.004726375	0.009307774	0.00794721	0.111779609	0.005745309	-0.019081965	0.042300761	-0.005335808	15.67950502	0	11	1	0
BRA	25	BRA25	11	26.21790482	0.358028133	7.343391148	3.44792359	0.042634698	1.76082274	0.269980818	0.592608529	0.002502553	0.000374684	0.004726375	0.009307774	0.000278021	0.010547775	0.005745309	-0.019081965	0.041977639	-0.005335808	15.67950502	0	11	1	0
BRA	25	BRA25	12	27.16088419	0.37094093	7.582671405	2.962840695	0.065550625	3.515391863	0.225702254	0.302457768	0.030825309	0.000374684	0.004726375	0.009307774	0.024623146	0.348435493	0.005745309	-0.019081965	0.040491431	-0.005335808	15.67950502	0	11	1	0
BRA	26	BRA26	1	33.14919146	0.330626063	1.351476717	3.213104885	0.026396999	1.532480149	0.024820602	0.407071927	0.026463601	0.006458514	0.004082775	5.01E-05	0.018344822	0.20992728	0.000128824	-0.031433592	0.061953008	-0.018172945	14.57446589	0	7	1	0
BRA	26	BRA26	2	34.43494699	0.318641772	1.379491442	2.498277446	0.016193048	3.08656622	0.376822086	0.500570883	0.007185544	0.006458514	0.004082775	5.01E-05	0.00520228	0.052457998	0.000128824	-0.031433592	0.055452827	-0.018172945	14.57446589	0	7	1	0
BRA	26	BRA26	3	35.20938187	0.303767738	2.117903322	5.350249524	0.006057075	1.756591594	0.104038367	0.565338637	9.73E-05	0.006458514	0.004082775	5.01E-05	6.41E-05	0.030569216	0.000128824	-0.031433592	0.049854442	-0.018172945	14.57446589	0	7	1	0
BRA	26	BRA26	4	34.79783415	0.303691624	2.649033444	2.827659712	0.03715379	2.005646769	0.17991874	0.681592673	0.002203861	0.006458514	0.004082775	5.01E-05	0.004547806	0.042713945	0.000128824	-0.031433592	0.045550338	-0.018172945	14.57446589	0	7	1	0
BRA	26	BRA26	5	34.43570552	0.315984435	2.266992629	3.426731478	0.052418461	2.672770211	0.264031816	0.435725495	0.030254562	0.006458514	0.004082775	5.01E-05	0.012153005	0.204276617	0.000128824	-0.031433592	0.046565169	-0.018172945	14.57446589	0	7	1	0
BRA	26	BRA26	6	34.10473195	0.323425327	2.210394511	3.566209742	0.060773248	2.609253571	0.314026306	0.53498425	0.003746885	0.006458514	0.004082775	5.01E-05	0.006514026	0.12333898	0.000128824	-0.031433592	0.051084977	-0.018172945	14.57446589	0	7	1	0
BRA	26	BRA26	7	32.36589027	0.339163855	2.327804294	2.815027996	0.048245149	4.476543555	0.378008743	0.414765621	0.034609057	0.006458514	0.004082775	5.01E-05	0.013094588	0.139832416	0.000128824	-0.031433592	0.053688176	-0.018172945	14.57446589	0	7	1	0
BRA	26	BRA26	8	30.4572108	0.362654808	2.035625506	4.158740524	0.019553173	1.413391633	0.00379527	0.739782639	0.001021828	0.006458514	0.004082775	5.01E-05	0.000772256	0.079228248	0.000128824	-0.031433592	0.056189698	-0.018172945	14.57446589	0	7	1	0
BRA	26	BRA26	9	29.71336568	0.372083673	1.998569487	2.589895067	0.048481391	2.828882581	0.146971923	0.167902396	0.054694546	0.006458514	0.004082775	5.01E-05	0.080786832	0.321595391	0.000128824	-0.031433592	0.054593186	-0.018172945	14.57446589	0	7	1	0
BRA	26	BRA26	10	29.48719437	0.371731985	1.778168432	2.714022106	0.039941844	2.330946415	0.178779344	0.449245389	0.004560777	0.006458514	0.004082775	5.01E-05	0.012434639	0.190779562	0.000128824	-0.031433592	0.051501839	-0.018172945	14.57446589	0	7	1	0
BRA	26	BRA26	11	30.12309996	0.36489695	1.157407811	3.260624387	0.03834667	1.924308304	0.138561142	0.538932247	0.000429855	0.006458514	0.004082775	5.01E-05	0.006229911	0.064908585	0.000128824	-0.031433592	0.055161761	-0.018172945	14.57446589	0	7	1	0
BRA	26	BRA26	12	31.7147165	0.346377199	1.167440925	1.387947251	0.016208374	1.256875362	0.032473178	0.550889169	0.005163679	0.006458514	0.004082775	5.01E-05	0.090074584	0.087751419	0.000128824	-0.031433592	0.063495648	-0.018172945	14.57446589	0	7	1	0
BRA	27	BRA27	1	37.50476638	0.309220214	5.351975261	0.528674989	0.012016353	1.469865422	0.120170771	0.00897617	0.001938731	0.001450861	0	0.003463039	0.016781978	0.151092084	-0.00162211	0.013399568	0.045716882	0.009488726	14.17148212	0	13	1	0
BRA	27	BRA27	2	35.39438846	0.337653381	7.86047007	0.545336867	0.024818643	1.409035928	0.013517926	0.163840306	0	0.001450861	0	0.003463039	0.047829158	0.454999734	-0.00162211	0.013399568	0.049996651	0.009488726	14.17148212	0	13	1	0
BRA	27	BRA27	3	33.38743808	0.363517974	9.112160126	1.237198736	0.019737126	3.902665422	0.037406174	0.040266076	1.26E-05	0.001450861	0	0.003463039	0.095305057	0.658207023	-0.00162211	0.013399568	0.051282258	0.009488726	14.17148212	0	13	1	0
BRA	27	BRA27	4	32.44290884	0.371042086	10.03618584	1.200890801	0.020838221	4.585239094	0	0.026586012	0	0.001450861	0	0.003463039	0.057583965	0.786501488	-0.00162211	0.013399568	0.049676047	0.009488726	14.17148212	0	13	1	0
BRA	27	BRA27	5	31.97615324	0.374617455	10.33852984	1.934276868	0.019095902	3.603503927	0.00481562	0.272154434	0.153614504	0.001450861	0	0.003463039	0.003496375	0.529812034	-0.00162211	0.013399568	0.049281646	0.009488726	14.17148212	0	13	1	0
BRA	27	BRA27	6	31.73532241	0.378912662	10.15599471	2.988975785	0.021959079	1.00448682	0.056316738	0.665583695	0.001814798	0.001450861	0	0.003463039	0.002326629	0.069917133	-0.00162211	0.013399568	0.050551722	0.009488726	14.17148212	0	13	1	0
BRA	27	BRA27	7	31.51120677	0.376976234	9.79945255	3.603581059	0.055429691	2.318429524	0.55403806	0.32886666	5.35E-07	0.001450861	0	0.003463039	0.001628212	0.002226539	-0.00162211	0.013399568	0.052435973	0.009488726	14.17148212	0	13	1	0
BRA	27	BRA27	8	31.69097125	0.367753967	7.426598043	2.075097656	0.032391459	2.655835602	0.050977547	0.369620653	0.105216376	0.001450861	0	0.003463039	0.017427993	0.423750855	-0.00162211	0.013399568	0.052858953	0.009488726	14.17148212	0	13	1	0
BRA	27	BRA27	9	32.73473568	0.34904404	4.446714115	2.679641595	0.048159444	3.087092419	0.055347163	0.446416778	0.001108918	0.001450861	0	0.003463039	0.050802578	0.270282815	-0.00162211	0.013399568	0.050950665	0.009488726	14.17148212	0	13	1	0
BRA	27	BRA27	10	34.04119598	0.326594207	3.833778668	4.10530767	0.036408127	1.399842863	0.245415427	0.24242365	2.89E-06	0.001450861	0	0.003463039	7.79E-05	0.010820445	-0.00162211	0.013399568	0.047209967	0.009488726	14.17148212	0	13	1	0
BRA	27	BRA27	11	35.62892541	0.310959063	3.727571826	0.471871175	0.012276025	1.496013753	0.052081115	0.74007555	0.009261682	0.001450861	0	0.003463039	0.003195589	0.102473412	-0.00162211	0.013399568	0.043580099	0.009488726	14.17148212	0	13	1	0
BRA	27	BRA27	12	37.4384386	0.302378675	3.463376384	0.589712681	0.024184804	1.162317624	0.177213997	0.037988387	0.009889353	0.001450861	0	0.003463039	0.016137332	0.277988668	-0.00162211	0.013399568	0.042513571	0.009488726	14.17148212	0	13	1	0
BRA	3	BRA3	1	31.58018112	0.333023428	4.264488721	1.189733449	0.044647678	1.808257198	0.107792514	0.59752283	0.008182542	3.72E-05	0.014479241	0	0.004714917	0.224448403	-0.008817679	-0.028949901	0.045058797	0.008650808	13.44794109	0	9	1	0
BRA	3	BRA3	2	32.34860683	0.328680552	4.093722709	0.882941712	0.022266117	2.816244914	0.000330782	0.755247832	2.59E-07	3.72E-05	0.014479241	0	0.000368477	0.09480159	-0.008817679	-0.028949901	0.049368817	0.008650808	13.44794109	0	9	1	0
BRA	3	BRA3	3	32.21193024	0.327709142	3.698348239	0.724154235	0.025182784	1.109428167	0.137944807	0.213909636	0.000463538	3.72E-05	0.014479241	0	0.007049275	0.355227483	-0.008817679	-0.028949901	0.051732606	0.008650808	13.44794109	0	9	1	0
BRA	3	BRA3	4	31.86640206	0.321091619	4.304975787	0.332369706	0.014657046	0.95505497	0	0	0	3.72E-05	0.014479241	0	0.258204461	0.172561629	-0.008817679	-0.028949901	0.051129908	0.008650808	13.44794109	0	9	1	0
BRA	3	BRA3	5	30.59007227	0.31904881	5.912574268	0.379846683	0.01512796	0.851764296	0.082822151	0.215687514	0	3.72E-05	0.014479241	0	0.064609288	0.285946162	-0.008817679	-0.028949901	0.046222726	0.008650808	13.44794109	0	9	1	0
BRA	3	BRA3	6	28.80297904	0.328232418	6.563924249	0.991438657	0.024365109	2.641874668	1.10E-07	0.602180563	1.43E-05	3.72E-05	0.014479241	0	0.010799512	0.201884425	-0.008817679	-0.028949901	0.041573994	0.008650808	13.44794109	0	9	1	0
BRA	3	BRA3	7	28.30454013	0.333796768	8.204728533	1.118780421	0.0200929	0.73983773	0	0.816989995	0	3.72E-05	0.014479241	0	0.00011386	0.020425266	-0.008817679	-0.028949901	0.0407814	0.008650808	13.44794109	0	9	1	0
BRA	3	BRA3	8	28.28978615	0.335872877	10.41415901	2.65174075	0.048708255	2.642212197	0.140270877	0.590195246	0.035163278	3.72E-05	0.014479241	0	0.005570339	0.177041251	-0.008817679	-0.028949901	0.040535457	0.008650808	13.44794109	0	9	1	0
BRA	3	BRA3	9	28.05342072	0.341140095	9.527564408	0.717517065	0.027454919	2.111059987	0.008523074	0.632217372	7.40E-05	3.72E-05	0.014479241	0	0.035065521	0.17123624	-0.008817679	-0.028949901	0.03913986	0.008650808	13.44794109	0	9	1	0
BRA	3	BRA3	10	28.72010756	0.342012313	7.677118113	0.642959	0.016160291	2.134487842	5.40E-05	0.701610365	0.000218805	3.72E-05	0.014479241	0	0.013884858	0.267811458	-0.008817679	-0.028949901	0.038214035	0.008650808	13.44794109	0	9	1	0
BRA	3	BRA3	11	29.70310673	0.340106742	7.101940764	0.739378653	0.019692825	1.83865833	7.61E-05	0.401409037	0.004058506	3.72E-05	0.014479241	0	0.010182344	0.504286408	-0.008817679	-0.028949901	0.038448838	0.008650808	13.44794109	0	9	1	0
BRA	3	BRA3	12	30.41536957	0.338935206	5.655745063	0.572517356	0.017033546	0.997836308	1.80E-05	0.718553246	0	3.72E-05	0.014479241	0	0.00922417	0.16490019	-0.008817679	-0.028949901	0.040686162	0.008650808	13.44794109	0	9	1	0
BRA	4	BRA4	1	29.73709358	0.33581514	6.470082994	3.371938249	0.021089461	2.133602783	0.00067095	0.597211753	5.50E-06	-6.43E-06	0.005472651	0	0.006051567	0.314405543	-0.018276297	0.010246347	0.045559643	0.016134553	15.10990117	1	74	1	1
BRA	4	BRA4	2	30.44661382	0.338308718	7.291198502	4.495185792	0.030242081	1.708217022	0.103730979	0.508075346	0.007520312	-6.43E-06	0.005472651	0	0.001861539	0.172947767	-0.018276297	0.010246347	0.046074345	0.016134553	15.10990117	0	74	1	0
BRA	4	BRA4	3	30.57275469	0.34290351	8.923967266	3.074313324	0.022871637	2.08140665	0.000168021	0.628168673	0	-6.43E-06	0.005472651	0	0.005826365	0.357046986	-0.018276297	0.010246347	0.045689767	0.016134553	15.10990117	0	74	1	0
BRA	4	BRA4	4	30.0069014	0.344912878	8.635454757	3.309602747	0.061880335	1.78544053	0.13423883	0.669366002	0.001185864	-6.43E-06	0.005472651	0	0.05190768	0.022955534	-0.018276297	0.010246347	0.044179739	0.016134553	15.10990117	0	74	1	0
BRA	4	BRA4	5	29.0264926	0.344145474	9.822475334	6.065125473	0.03353267	1.899547322	0.238838036	0.594739107	2.19E-05	-6.43E-06	0.005472651	0	0	0.005880901	-0.018276297	0.010246347	0.042883509	0.016134553	15.10990117	1	74	1	1
BRA	4	BRA4	6	28.26265977	0.340365074	11.27666174	5.937860889	0.02115784	1.18704612	0.000929826	0.628005131	0	-6.43E-06	0.005472651	0	2.52E-05	0.022279818	-0.018276297	0.010246347	0.042574158	0.016134553	15.10990117	1	74	1	1
BRA	4	BRA4	7	27.86226005	0.336897188	9.873387933	5.374612525	0.029927084	1.192854277	0.038592732	0.857550662	0.001277547	-6.43E-06	0.005472651	0	0.000110283	0.052576408	-0.018276297	0.010246347	0.043730277	0.016134553	15.10990117	2	74	1	1
BRA	4	BRA4	8	27.59330844	0.337038609	10.58974556	4.389253974	0.050502718	2.271999192	0.224930982	0.679984642	0.000512984	-6.43E-06	0.005472651	0	0.000699091	0.010372313	-0.018276297	0.010246347	0.04526283	0.016134553	15.10990117	2	74	1	1
BRA	4	BRA4	9	27.45771766	0.335216937	12.89886743	4.952880438	0.029459328	1.330977597	0.013620971	0.539035792	9.64E-05	-6.43E-06	0.005472651	0	0.004584002	0.127573946	-0.018276297	0.010246347	0.045708984	0.016134553	15.10990117	2	74	1	1
BRA	4	BRA4	10	27.50831477	0.331524302	11.05590264	3.350670766	0.034482449	2.114767817	0.089816189	0.635900513	0.001346632	-6.43E-06	0.005472651	0	0.00505155	0.200555649	-0.018276297	0.010246347	0.045796683	0.016134553	15.10990117	0	74	1	0
BRA	4	BRA4	11	27.86165129	0.333046985	8.374959854	7.537638965	0.006428064	0.406430817	0.000313273	0.802925983	0	-6.43E-06	0.005472651	0	0.001157332	0.012958244	-0.018276297	0.010246347	0.046149066	0.016134553	15.10990117	1	74	1	1
BRA	4	BRA4	12	28.70017169	0.335875653	7.514777618	5.712793042	0.018354231	1.199854953	0	0.954632858	0	-6.43E-06	0.005472651	0	0	0	-0.018276297	0.010246347	0.045797343	0.016134553	15.10990117	3	74	1	1
BRA	5	BRA5	1	30.8786593	0.339453324	1.743845983	6.027149425	0.023866276	0.6529091	0.039756456	0.74702871	0	-0.004006901	0.004508144	0.002411146	0	0.001434108	-0.003738124	-0.025695648	0.08115256	-0.01113075	16.48917265	0	28	1	0
BRA	5	BRA5	2	31.06828122	0.334504922	1.73806879	5.145952963	0.03984159	2.433400807	0.081073003	0.619006279	1.84E-06	-0.004006901	0.004508144	0.002411146	0.000127084	0.017678116	-0.003738124	-0.025695648	0.084555638	-0.01113075	16.48917265	0	28	1	0
BRA	5	BRA5	3	32.37780482	0.326052891	1.535873086	7.244198204	0.00752226	0.407350957	0	0.684191862	0	-0.004006901	0.004508144	0.002411146	6.87E-05	0.006791819	-0.003738124	-0.025695648	0.083363975	-0.01113075	16.48917265	0	28	1	0
BRA	5	BRA5	4	34.21492068	0.313505206	2.004167771	4.298220493	0.042414308	2.064096242	0.189974429	0.715375591	0.001773339	-0.004006901	0.004508144	0.002411146	0.000266806	0.028823929	-0.003738124	-0.025695648	0.079635479	-0.01113075	16.48917265	0	28	1	0
BRA	5	BRA5	5	35.11030245	0.312779139	2.618470219	4.340820065	0.04419299	2.068319931	0.056699423	0.572919238	3.57E-05	-0.004006901	0.004508144	0.002411146	0.00115129	0.194425845	-0.003738124	-0.025695648	0.076389487	-0.01113075	16.48917265	0	28	1	0
BRA	5	BRA5	6	35.00106455	0.327269241	2.636209739	4.352940674	0.054541821	0.495440389	0	0.613112949	0	-0.004006901	0.004508144	0.002411146	0.078934225	0.075125608	-0.003738124	-0.025695648	0.076417724	-0.01113075	16.48917265	0	28	1	0
BRA	5	BRA5	7	34.70820776	0.338109006	3.087880809	4.00125128	0.059293695	1.814600213	0.164557045	0.701995529	0.034337885	-0.004006901	0.004508144	0.002411146	0.010061109	0.067875255	-0.003738124	-0.025695648	0.075966315	-0.01113075	16.48917265	0	28	1	0
BRA	5	BRA5	8	34.53552645	0.340487187	3.446944241	6.101319034	0.026121126	1.058231714	0.029498444	0.7656913	0	-0.004006901	0.004508144	0.002411146	0	0.005321773	-0.003738124	-0.025695648	0.073212098	-0.01113075	16.48917265	0	28	1	0
BRA	5	BRA5	9	34.33652068	0.343107577	2.765355595	2.853648298	0.026910967	1.640629872	0	0.647995692	0.001804956	-0.004006901	0.004508144	0.002411146	0.098770997	0.240748953	-0.003738124	-0.025695648	0.071136518	-0.01113075	16.48917265	0	28	1	0
BRA	5	BRA5	10	33.60122774	0.345538261	2.379981551	7.7871601	0.020431951	0.314193563	0.006314768	0.773370773	0	-0.004006901	0.004508144	0.002411146	0.011654758	0.011988311	-0.003738124	-0.025695648	0.06960446	-0.01113075	16.48917265	0	28	1	0
BRA	5	BRA5	11	32.30581985	0.345858549	2.42625804	7.050337253	0.019606897	0.356539307	0.014417976	0.67433386	2.29E-06	-0.004006901	0.004508144	0.002411146	0.019208548	0.053550877	-0.003738124	-0.025695648	0.072599467	-0.01113075	16.48917265	0	28	1	0
BRA	5	BRA5	12	31.2962942	0.344055669	1.972311641	3.536674023	0.062301659	1.972078709	0.092677839	0.616156513	0.000890619	-0.004006901	0.004508144	0.002411146	0.065312131	0.087477343	-0.003738124	-0.025695648	0.076452343	-0.01113075	16.48917265	0	28	1	0
BRA	6	BRA6	1	32.08840599	0.362654332	3.025806185	2.694034477	0.009895476	1.022964509	0.001550936	0.621965863	0	0.003433577	0	0.003348183	0	1.85E-05	-0.000802097	-0.031099732	0.054682735	0.004047143	15.98301549	0	3	1	0
BRA	6	BRA6	2	33.03972462	0.337872687	2.486054816	1.475266227	0.020441014	3.285400691	0.003496392	0.389623531	0	0.003433577	0	0.003348183	0.304113835	0.081715609	-0.000802097	-0.031099732	0.058522461	0.004047143	15.98301549	0	3	1	0
BRA	6	BRA6	3	34.41759925	0.311920754	2.604506919	2.417352351	0.016173218	0.846599919	0.002204429	0.349578573	0	0.003433577	0	0.003348183	0.000267702	0.000143904	-0.000802097	-0.031099732	0.055149542	0.004047143	15.98301549	0	3	1	0
BRA	6	BRA6	4	36.2160695	0.293453	1.644664216	1.821714191	0.032526798	2.018387822	0.063749684	0.719978799	0.001914453	0.003433577	0	0.003348183	0.031728695	0.08958711	-0.000802097	-0.031099732	0.049096789	0.004047143	15.98301549	0	3	1	0
BRA	6	BRA6	5	37.36450157	0.282278577	1.835739961	2.601991522	0.045021143	2.377323378	0.049876038	0.519788528	1.95E-06	0.003433577	0	0.003348183	0.073220074	0.098285488	-0.000802097	-0.031099732	0.044187506	0.004047143	15.98301549	0	3	1	0
BRA	6	BRA6	6	37.58490726	0.280395	2.120028867	1.711414542	0.019266582	3.26344516	0	0.617107927	0	0.003433577	0	0.003348183	0.122844606	0.121534707	-0.000802097	-0.031099732	0.04202179	0.004047143	15.98301549	0	3	1	0
BRA	6	BRA6	7	37.38051168	0.281280437	1.969278422	3.037682218	0.039515322	0.824529344	0.15139491	0.3701517	0.046391861	0.003433577	0	0.003348183	0.001013131	0.134485153	-0.000802097	-0.031099732	0.043586688	0.004047143	15.98301549	0	3	1	0
BRA	6	BRA6	8	36.49208253	0.284264783	3.659383111	2.221615352	0.010321754	2.940081043	5.31E-06	0.541392651	0	0.003433577	0	0.003348183	0.033847613	0.262468439	-0.000802097	-0.031099732	0.043597821	0.004047143	15.98301549	0	3	1	0
BRA	6	BRA6	9	35.10242166	0.306558235	4.975629835	2.201519107	0.033764683	1.933324738	0.005914731	0.435507844	0	0.003433577	0	0.003348183	0.061810147	0.06081325	-0.000802097	-0.031099732	0.048023932	0.004047143	15.98301549	0	3	1	0
BRA	6	BRA6	10	33.78918097	0.343345648	4.812101828	1.902385193	0.031767755	2.038855163	0.059262739	0.619033562	0.000771269	0.003433577	0	0.003348183	0.053830579	0.030640751	-0.000802097	-0.031099732	0.05221305	0.004047143	15.98301549	0	3	1	0
BRA	6	BRA6	11	32.47891613	0.367942498	5.668448987	1.82392243	0.02651974	2.824808025	0.000100974	0.59099666	1.11E-05	0.003433577	0	0.003348183	0.069708929	0.238667323	-0.000802097	-0.031099732	0.050361371	0.004047143	15.98301549	0	3	1	0
BRA	6	BRA6	12	31.71039141	0.373303716	5.357177472	1.996508573	0.01810965	0.992958951	0.006078891	0.628678491	0.001025832	0.003433577	0	0.003348183	0.068436299	0.026867295	-0.000802097	-0.031099732	0.050255396	0.004047143	15.98301549	0	3	1	0
BRA	7	BRA7	1	31.7913405	0.258444348	4.674062767	1.739327615	0.034120508	3.577841995	0.002009118	0.881636076	0	0.000816721	0.017870574	0	7.61E-05	0.009143614	4.00E-05	-0.010467407	0.034083052	-0.012960118	14.74970144	1	3	1	1
BRA	7	BRA7	2	31.85297875	0.241526149	3.267565268	1.450615885	0.021889323	1.454960772	0.001698779	0.67235396	0.000225452	0.000816721	0.017870574	0	0.008819896	0.205635326	4.00E-05	-0.010467407	0.03203153	-0.012960118	14.74970144	0	3	1	0
BRA	7	BRA7	3	31.97636191	0.223871183	2.987784052	2.278494372	0.050249862	3.640180912	0.015013705	0.756221117	0.00011747	0.000816721	0.017870574	0	0.000579165	0.036199068	4.00E-05	-0.010467407	0.029623406	-0.012960118	14.74970144	0	3	1	0
BRA	7	BRA7	4	33.19482483	0.210798082	3.410392783	2.454404593	0.031821205	3.589646885	0.009631634	0.251298613	0.000299012	0.000816721	0.017870574	0	0.00964753	0.451384181	4.00E-05	-0.010467407	0.02761092	-0.012960118	14.74970144	0	3	1	0
BRA	7	BRA7	5	35.1703633	0.206235837	3.807484031	1.744228983	0.036854347	2.4481256	0.029872571	0.754676403	0.004984786	0.000816721	0.017870574	0	0.001594093	0.049059449	4.00E-05	-0.010467407	0.025969475	-0.012960118	14.74970144	0	3	1	0
BRA	7	BRA7	6	36.22833758	0.213169848	4.765444258	2.394845083	0.045942616	3.766012993	0.027604507	0.521019737	0.001608133	0.000816721	0.017870574	0	0.014118157	0.104384285	4.00E-05	-0.010467407	0.02518295	-0.012960118	14.74970144	0	3	1	0
BRA	7	BRA7	7	35.1251271	0.233567395	6.938343477	1.684913352	0.0423932	2.615257319	0.004788941	0.685606612	0.000309766	0.000816721	0.017870574	0	0.003976049	0.155106888	4.00E-05	-0.010467407	0.027398684	-0.012960118	14.74970144	0	3	1	0
BRA	7	BRA7	8	32.94818891	0.258001466	8.628078148	1.482285737	0.008555706	3.417482669	6.66E-05	0.399916573	1.46E-06	0.000816721	0.017870574	0	0.095178007	0.2885614	4.00E-05	-0.010467407	0.031986739	-0.012960118	14.74970144	0	3	1	0
BRA	7	BRA7	9	32.29752741	0.270179928	9.165457812	2.579132038	0.040180863	1.093611152	0.03398659	0.403035688	0.004321728	0.000816721	0.017870574	0	0.002066672	0.041648368	4.00E-05	-0.010467407	0.043351033	-0.012960118	14.74970144	1	3	1	1
BRA	7	BRA7	10	32.98797778	0.270648689	9.751965929	1.573258701	0.005958023	2.202683425	1.53E-06	0.673116475	2.68E-07	0.000816721	0.017870574	0	0.144025336	0.052262098	4.00E-05	-0.010467407	0.053100705	-0.012960118	14.74970144	1	3	1	1
BRA	7	BRA7	11	32.73293576	0.270695675	9.456463353	2.130310725	0.016338379	0.837954673	0.010387139	0.433880657	0.002773552	0.000816721	0.017870574	0	0.010930382	0.205266916	4.00E-05	-0.010467407	0.048404291	-0.012960118	14.74970144	0	3	1	0
BRA	7	BRA7	12	31.88134813	0.268850133	7.206149107	3.013754426	0.04942277	1.961714936	0.056889349	0.449073704	0.002357303	0.000816721	0.017870574	0	0.003799613	0.148593573	4.00E-05	-0.010467407	0.038081707	-0.012960118	14.74970144	0	3	1	0
BRA	8	BRA8	1	31.08746318	0.351574422	4.6084291	3.505175733	0.048672782	2.9136153	0.024317097	0.283155249	0.000739847	-0.001504232	0.004158327	-0.000250978	0.008247361	0.323664352	0.000295445	-0.009335843	0.041139322	0.001128294	15.10280183	0	8	1	0
BRA	8	BRA8	2	30.107788	0.353680135	3.852711131	1.638569288	0.022684363	1.585450621	0.002147182	0.875075559	3.86E-06	-0.001504232	0.004158327	-0.000250978	0.007317985	0.076240613	0.000295445	-0.009335843	0.04011841	0.001128294	15.10280183	0	8	1	0
BRA	8	BRA8	3	29.24480509	0.34345995	3.120352989	2.313683544	0.038056608	1.221041034	0.02370748	0.42308538	0.005723315	-0.001504232	0.004158327	-0.000250978	0.002033025	0.017838634	0.000295445	-0.009335843	0.04025422	0.001128294	15.10280183	0	8	1	0
BRA	8	BRA8	4	28.87978137	0.329966161	3.252181674	3.624734784	0.026499246	1.234758801	0.010366806	0.739588939	0.051690443	-0.001504232	0.004158327	-0.000250978	0.011333727	0.172074009	0.000295445	-0.009335843	0.04191149	0.001128294	15.10280183	0	8	1	0
BRA	8	BRA8	5	29.26033599	0.321947231	2.516551679	2.350646245	0.030718137	3.874359913	0.000237636	0.670854346	0	-0.001504232	0.004158327	-0.000250978	0.02955433	0.188204211	0.000295445	-0.009335843	0.042696202	0.001128294	15.10280183	0	8	1	0
BRA	8	BRA8	6	30.20631679	0.315104004	2.413718939	1.415651299	0.010596022	2.700906566	6.56E-06	0.26172573	0	-0.001504232	0.004158327	-0.000250978	0.05972491	0.072688255	0.000295445	-0.009335843	0.043554327	0.001128294	15.10280183	0	8	1	0
BRA	8	BRA8	7	31.36091223	0.310526161	3.612210644	1.867004811	0.026172752	2.013551864	0.012916113	0.8807751	0.003086195	-0.001504232	0.004158327	-0.000250978	0.010914477	0.049042944	0.000295445	-0.009335843	0.044612553	0.001128294	15.10280183	0	8	1	0
BRA	8	BRA8	8	31.80318214	0.317607208	4.25474391	2.380202502	0.02824651	1.0727053	0.006935231	0.665094693	0.026564194	-0.001504232	0.004158327	-0.000250978	0.036751643	0.237868028	0.000295445	-0.009335843	0.042865329	0.001128294	15.10280183	0	8	1	0
BRA	8	BRA8	9	31.35782976	0.336704826	5.297623199	2.913302699	0.037775044	0.667182434	0.008800568	0.42721653	2.31E-05	-0.001504232	0.004158327	-0.000250978	0.000676377	0.210014677	0.000295445	-0.009335843	0.03994296	0.001128294	15.10280183	0	8	1	0
BRA	8	BRA8	10	31.37365575	0.352949912	6.282824681	2.87071736	0.038734235	3.752426823	0.000778776	0.197609307	0.001431736	-0.001504232	0.004158327	-0.000250978	0.003058215	0.318934294	0.000295445	-0.009335843	0.038131886	0.001128294	15.10280183	0	8	1	0
BRA	8	BRA8	11	32.0168635	0.353834624	5.103798581	2.306990614	0.034586405	1.41604442	0.032359793	0.742256734	0.041766731	-0.001504232	0.004158327	-0.000250978	0.013585781	0.142466079	0.000295445	-0.009335843	0.040198608	0.001128294	15.10280183	0	8	1	0
BRA	8	BRA8	12	31.9574857	0.348739794	4.202785858	2.308265655	0.028827488	0.899679464	0.038501854	0.533219478	0.011525988	-0.001504232	0.004158327	-0.000250978	0.00221286	0.083672926	0.000295445	-0.009335843	0.041482481	0.001128294	15.10280183	0	8	1	0
BRA	9	BRA9	1	33.08267829	0.348049248	9.669236317	3.561911581	0.001188953	0.249128779	0	0.640130093	0	0.000648971	0.003122264	0.000254109	0	0	3.51E-05	0.001852974	0.040112244	-0.008761157	15.64052434	1	6	1	1
BRA	9	BRA9	2	32.74922005	0.340797888	7.978768413	5.262928042	0.031900683	0.938066162	0.020298936	0.35520582	0.005508792	0.000648971	0.003122264	0.000254109	0.165252567	0.409981588	3.51E-05	0.001852974	0.039951163	-0.008761157	15.64052434	1	6	1	1
BRA	9	BRA9	3	32.83344314	0.327454907	4.841677592	2.92276553	0.000678644	1.95773026	0	0.91415864	0	0.000648971	0.003122264	0.000254109	0	0.000434328	3.51E-05	0.001852974	0.039762185	-0.008761157	15.64052434	1	6	1	1
BRA	9	BRA9	4	32.97603751	0.303124146	3.724778605	4.52492386	0.001747222	0.304298442	0.000919709	0.658088748	0	0.000648971	0.003122264	0.000254109	0	0.003882104	3.51E-05	0.001852974	0.035487995	-0.008761157	15.64052434	0	6	1	0
BRA	9	BRA9	5	33.32970305	0.277503869	3.524809189	5.192828428	0.018934013	0.80337864	0.010117298	0.622490602	0.010839221	0.000648971	0.003122264	0.000254109	0.126704379	0.164164176	3.51E-05	0.001852974	0.031462853	-0.008761157	15.64052434	0	6	1	0
BRA	9	BRA9	6	34.73955372	0.261703451	3.218759939	4.669645717	0.009438495	0.470824071	0.006241615	0.700629967	7.12E-05	0.000648971	0.003122264	0.000254109	0	0.037849386	3.51E-05	0.001852974	0.029431514	-0.008761157	15.64052434	0	6	1	0
BRA	9	BRA9	7	36.94303593	0.253130413	3.789102118	5.739214448	0.029443944	0.594998785	0.072955231	0.599198285	0.027089799	0.000648971	0.003122264	0.000254109	0.009991724	0.227451698	3.51E-05	0.001852974	0.028356915	-0.008761157	15.64052434	0	6	1	0
BRA	9	BRA9	8	38.0534062	0.258924768	5.08859288	4.092048765	0.022965017	0.571267483	0.003444642	0.493314176	0.001039244	0.000648971	0.003122264	0.000254109	0.23115091	0.15386093	3.51E-05	0.001852974	0.030702174	-0.008761157	15.64052434	0	6	1	0
BRA	9	BRA9	9	36.67497839	0.288251802	7.460526901	4.373868847	0.025752221	0.722461167	0.016358265	0.505171437	0.019993629	0.000648971	0.003122264	0.000254109	0.220575288	0.125534545	3.51E-05	0.001852974	0.03754751	-0.008761157	15.64052434	0	6	1	0
BRA	9	BRA9	10	34.22673142	0.323550129	9.785134912	4.348470552	0.052398521	0.835297192	8.68E-07	0.662716067	0	0.000648971	0.003122264	0.000254109	0.014570331	0.20883736	3.51E-05	0.001852974	0.040965262	-0.008761157	15.64052434	0	6	1	0
BRA	9	BRA9	11	33.13966022	0.344399349	9.658158942	6.237455176	0.024492754	0.764130728	0.018567124	0.566050223	0.055715937	0.000648971	0.003122264	0.000254109	0.059492321	0.27573948	3.51E-05	0.001852974	0.044087883	-0.008761157	15.64052434	1	6	1	1
BRA	9	BRA9	12	33.25855013	0.350689206	9.14747631	4.747403311	0.05142596	0.301298061	0.000238602	0.602958385	0	0.000648971	0.003122264	0.000254109	0.100943123	0.108249787	3.51E-05	0.001852974	0.043240919	-0.008761157	15.64052434	2	6	1	1
CHL	1	CHL1	1	18.06049135	0.378730808	2.043460255	2.742283752	0.072560249	3.570336477	0.075039139	0.075396655	0.001959785	5.00E-05	0	0	0.001538458	0.794820468	0.004830628	0.101853241	0.115676418	0.00798044	11.48819442	0	0	0	0
CHL	1	CHL1	2	17.7950517	0.363309486	2.031146614	2.824405286	0.063628096	2.281191513	0.136161321	0.124609918	0.003823017	5.00E-05	0	0	0.010428569	0.709753206	0.004830628	0.101853241	0.114936516	0.00798044	11.48819442	0	0	0	0
CHL	1	CHL1	3	15.16753753	0.350682752	2.261329352	3.503993283	0.066613822	4.020025332	0.23940263	0.217513851	0.183901299	5.00E-05	0	0	0.004902103	0.296854979	0.004830628	0.101853241	0.110856097	0.00798044	11.48819442	0	0	0	0
CHL	1	CHL1	4	12.19493716	0.333672314	2.138750896	2.49643837	0.062929559	3.500857092	0.000532762	0.211639832	0	5.00E-05	0	0	0.002217282	0.737648708	0.004830628	0.101853241	0.107278024	0.00798044	11.48819442	0	0	0	0
CHL	1	CHL1	5	9.846872698	0.306372625	1.824448339	3.004916033	0.070640087	2.832318657	0.058241319	0.333291059	0	5.00E-05	0	0	0.004218042	0.531226997	0.004830628	0.101853241	0.104772482	0.00798044	11.48819442	0	0	0	0
CHL	1	CHL1	6	8.27305731	0.286814104	2.255725333	2.328200124	0.061631908	2.560462579	0.280894936	0.406221246	0.05369918	5.00E-05	0	0	0.004140504	0.22128471	0.004830628	0.101853241	0.105132977	0.00798044	11.48819442	0	0	0	0
CHL	1	CHL1	7	8.329106492	0.285956555	2.800669322	1.956861233	0.043624178	3.326688702	0.096371677	0.008872205	0.00684211	5.00E-05	0	0	0.087805444	0.782517468	0.004830628	0.101853241	0.10817209	0.00798044	11.48819442	0	0	0	0
CHL	1	CHL1	8	10.00713583	0.296435571	2.453010588	1.032981907	0.028133031	3.185849051	0.144895133	0	0.001513653	5.00E-05	0	0	0.013825683	0.323822715	0.004830628	0.101853241	0.110017892	0.00798044	11.48819442	0	0	0	0
CHL	1	CHL1	9	12.39110541	0.321824553	1.930971597	4.002705135	0.074612366	2.689426036	0.196767056	0.294240738	0.050627063	5.00E-05	0	0	0.001411696	0.44505973	0.004830628	0.101853241	0.11233524	0.00798044	11.48819442	0	0	0	0
CHL	1	CHL1	10	14.4739143	0.359639544	1.92234433	2.710073575	0.069242595	2.69342188	0.084974645	0.010348129	0.014995066	5.00E-05	0	0	0.033905244	0.852934624	0.004830628	0.101853241	0.114630416	0.00798044	11.48819442	0	0	0	0
CHL	1	CHL1	11	15.58936002	0.38601082	2.083817451	2.427791743	0.043690657	2.356819025	0.144427764	0.702561222	0.016092722	5.00E-05	0	0	0.006042507	0.112864459	0.004830628	0.101853241	0.114005477	0.00798044	11.48819442	0	0	0	0
CHL	1	CHL1	12	16.6403772	0.389707092	2.143718555	2.694364864	0.056065275	2.52327302	0.201010166	0.34381616	0.062877834	5.00E-05	0	0	0.002297246	0.333072252	0.004830628	0.101853241	0.113914071	0.00798044	11.48819442	0	0	0	0
CHL	10	CHL10	1	20.42065925	0.414808836	3.16285394	2.155696943	0.047364513	1.752612586	0.029334547	0.765673244	2.14E-07	-0.01295317	3.06E-06	0.002388766	0.009853613	0.124889653	0.013399725	0.016011769	0.112954674	-0.019002788	12.30188734	0	0	0	0
CHL	10	CHL10	2	21.91676958	0.397924365	2.870099824	4.752208373	0.02246283	1.628358307	0.026244883	0.605450589	0.000824348	-0.01295317	3.06E-06	0.002388766	0.002873441	0.122062377	0.013399725	0.016011769	0.10438916	-0.019002788	12.30188734	0	0	0	0
CHL	10	CHL10	3	21.65671821	0.380537397	3.154662714	4.377694062	0.027717775	1.47023452	0.000259055	0.755127968	0	-0.01295317	3.06E-06	0.002388766	0.01053128	0.126545992	0.013399725	0.016011769	0.099450868	-0.019002788	12.30188734	0	0	0	0
CHL	10	CHL10	4	19.40990237	0.376272247	3.536686694	4.54571709	0.018062798	0.828242975	0.000453721	0.601761003	0	-0.01295317	3.06E-06	0.002388766	0.002987669	0.372522767	0.013399725	0.016011769	0.100654552	-0.019002788	12.30188734	0	0	0	0
CHL	10	CHL10	5	16.52212888	0.374976056	3.770172177	4.87657302	0.018929764	1.558662838	8.14E-05	0.746230214	0	-0.01295317	3.06E-06	0.002388766	0.000150524	0.058060941	0.013399725	0.016011769	0.106013222	-0.019002788	12.30188734	0	0	0	0
CHL	10	CHL10	6	14.13733648	0.368181843	4.004133996	5.238672501	0.017457877	0.869163901	0.002433817	0.4761018	0	-0.01295317	3.06E-06	0.002388766	0.000327419	0.33830465	0.013399725	0.016011769	0.10888589	-0.019002788	12.30188734	0	0	0	0
CHL	10	CHL10	7	12.93709262	0.362107791	4.364280999	5.033814291	0.023344924	1.485070106	0.030530719	0.722291709	3.28E-05	-0.01295317	3.06E-06	0.002388766	0.000720193	0.082610709	0.013399725	0.016011769	0.108514213	-0.019002788	12.30188734	0	0	0	0
CHL	10	CHL10	8	13.00053401	0.358744499	4.6476127	4.514494755	0.02817023	1.256444626	3.59E-05	0.591644442	0	-0.01295317	3.06E-06	0.002388766	0.013492822	0.159938826	0.013399725	0.016011769	0.107992054	-0.019002788	12.30188734	0	0	0	0
CHL	10	CHL10	9	14.11914158	0.361819699	4.247606119	4.729259044	0.02776011	1.10672882	0.004829167	0.660260124	0	-0.01295317	3.06E-06	0.002388766	0.002323252	0.100022548	0.013399725	0.016011769	0.109064754	-0.019002788	12.30188734	0	0	0	0
CHL	10	CHL10	10	16.03807964	0.37844636	3.464894834	1.815847398	0.009754998	3.554127709	6.48E-06	0.114793091	6.48E-06	-0.01295317	3.06E-06	0.002388766	0.165719656	0.435213621	0.013399725	0.016011769	0.113540156	-0.019002788	12.30188734	0	0	0	0
CHL	10	CHL10	11	17.79730748	0.40101665	3.33725377	1.462123407	0.041011956	2.695290936	0.003220949	0.764829592	0	-0.01295317	3.06E-06	0.002388766	0.005942476	0.078892047	0.013399725	0.016011769	0.118585509	-0.019002788	12.30188734	0	0	0	0
CHL	10	CHL10	12	18.95042593	0.415697114	3.513401672	2.425432171	0.025043257	3.299907689	0.000598294	0.152520294	0	-0.01295317	3.06E-06	0.002388766	0.002350567	0.538226709	0.013399725	0.016011769	0.11893357	-0.019002788	12.30188734	0	0	0	0
CHL	11	CHL11	1	11.97242026	0.273507725	1.711905587	0.506097982	0.01489867	1.700342084	3.35E-06	0.555379497	0.000133677	0	0	0	0.012324435	0.368911711	-0.000662485	-0.017443415	0.101054386	0.010780486	12.59490184	0	0	0	0
CHL	11	CHL11	2	13.16001116	0.286173914	2.086084203	1.095855957	0.036845932	1.7349574	0.006962384	0.68728921	0	0	0	0	0.030576877	0.18655699	-0.000662485	-0.017443415	0.104632758	0.010780486	12.59490184	0	0	0	0
CHL	11	CHL11	3	13.66912329	0.282356463	2.518482801	2.145697423	0.038633521	2.746882721	0.005793388	0.512069965	0.012702047	0	0	0	0.00213023	0.402117676	-0.000662485	-0.017443415	0.103617162	0.010780486	12.59490184	0	0	0	0
CHL	11	CHL11	4	12.76874197	0.270052725	2.820565414	0.924473381	0.024968141	2.570846541	1.47E-05	0.471167453	0	0	0	0	0.012298135	0.1480072	-0.000662485	-0.017443415	0.101129338	0.010780486	12.59490184	0	0	0	0
CHL	11	CHL11	5	10.59224361	0.251976104	2.406511309	1.864610945	0.035819712	1.469152549	0.016991806	0.842672791	0	0	0	0	0.000469294	0.078630445	-0.000662485	-0.017443415	0.09615985	0.010780486	12.59490184	0	0	0	0
CHL	11	CHL11	6	8.063144701	0.22754662	1.434655072	2.896552973	0.054482416	2.926699508	0.006791378	0.507200523	0.000475551	0	0	0	0.002613815	0.330230115	-0.000662485	-0.017443415	0.088770533	0.010780486	12.59490184	0	0	0	0
CHL	11	CHL11	7	6.068065612	0.201473262	0.969846806	0.395578314	0.010079246	2.130648676	0	0.307602414	0	0	0	0	0.148219474	0.293771467	-0.000662485	-0.017443415	0.081764129	0.010780486	12.59490184	0	0	0	0
CHL	11	CHL11	8	4.91144009	0.184063019	1.184314342	0.907057915	0.017887707	0.397443627	0	0	0	0	0	0	0	0.008908827	-0.000662485	-0.017443415	0.077764907	0.010780486	12.59490184	0	0	0	0
CHL	11	CHL11	9	4.958131758	0.182710923	1.23494799	0.894201799	0.023008654	1.6010636	0	0.927285173	0	0	0	0	0.000840637	0.0616484	-0.000662485	-0.017443415	0.077828775	0.010780486	12.59490184	0	0	0	0
CHL	11	CHL11	10	6.569869248	0.195010676	0.990711703	1.076291162	0.01638218	1.054070053	0.001445895	0.604658702	0.000269303	0	0	0	0.001853378	0.155185746	-0.000662485	-0.017443415	0.080182575	0.010780486	12.59490184	0	0	0	0
CHL	11	CHL11	11	8.894874642	0.216463747	0.984328898	2.994212202	0.060111792	2.837390193	0.041947348	0.473195344	8.45E-05	0	0	0	0.006580286	0.173969872	-0.000662485	-0.017443415	0.084670276	0.010780486	12.59490184	0	0	0	0
CHL	11	CHL11	12	10.68165201	0.245641269	1.309692656	1.08508501	0.023454102	1.86772897	0.010151638	0.843027322	0.000161943	0	0	0	0.000991922	0.063901991	-0.000662485	-0.017443415	0.092658679	0.010780486	12.59490184	0	0	0	0
CHL	12	CHL12	1	27.72864378	0.3114248	2.568275934	0.724154235	0.025182784	1.109428167	0.12684905	0.213909636	0.000618051	0.008098493	0.002561899	-0.003888385	0.007171719	0.38050342	0.006991768	-0.011452324	0.126990202	-0.020098027	14.52081712	0	0	0	0
CHL	12	CHL12	2	30.06986341	0.311727935	1.819673771	0.332369706	0.014657046	0.95505497	0	0	0	0.008098493	0.002561899	-0.003888385	0.256520186	0.195222784	0.006991768	-0.011452324	0.117640483	-0.020098027	14.52081712	0	0	0	0
CHL	12	CHL12	3	31.82211319	0.311459098	1.435143956	0.379846683	0.01512796	0.851764296	0.077772056	0.215687514	0	0.008098493	0.002561899	-0.003888385	0.067355672	0.28674418	0.006991768	-0.011452324	0.110031181	-0.020098027	14.52081712	0	0	0	0
CHL	12	CHL12	4	32.37166246	0.310282924	1.684632445	0.991438657	0.024365109	2.641874668	1.10E-07	0.602294326	1.70E-05	0.008098493	0.002561899	-0.003888385	0.010317806	0.20274828	0.006991768	-0.011452324	0.107045447	-0.020098027	14.52081712	0	0	0	0
CHL	12	CHL12	5	31.65822607	0.30065343	1.352870159	1.118780421	0.0200929	0.73983773	0	0.81702125	0	0.008098493	0.002561899	-0.003888385	8.85E-05	0.021775955	0.006991768	-0.011452324	0.103856803	-0.020098027	14.52081712	0	0	0	0
CHL	12	CHL12	6	29.4624405	0.287041353	1.747870775	2.65174075	0.048708255	2.642212197	0.140403679	0.590195246	0.034635065	0.008098493	0.002561899	-0.003888385	0.004877434	0.180812103	0.006991768	-0.011452324	0.100112334	-0.020098027	14.52081712	0	0	0	0
CHL	12	CHL12	7	25.52081349	0.274505042	2.843093129	0.717517065	0.027454919	2.111059987	0.009125576	0.632281986	8.19E-05	0.008098493	0.002561899	-0.003888385	0.034378975	0.171466785	0.006991768	-0.011452324	0.09971563	-0.020098027	14.52081712	0	0	0	0
CHL	12	CHL12	8	21.70011078	0.267117339	2.847687813	0.642959	0.016160291	2.134487842	2.22E-05	0.701639607	0.000169494	0.008098493	0.002561899	-0.003888385	0.013351032	0.268522232	0.006991768	-0.011452324	0.106419151	-0.020098027	14.52081712	0	0	0	0
CHL	12	CHL12	9	20.08055044	0.269377648	2.791877645	0.739378653	0.019692825	1.83865833	9.44E-05	0.401721322	0.004229855	0.008098493	0.002561899	-0.003888385	0.009999266	0.502621023	0.006991768	-0.011452324	0.117214304	-0.020098027	14.52081712	0	0	0	0
CHL	12	CHL12	10	20.44014557	0.275879183	3.080239856	0.572517356	0.017033546	0.997836308	1.50E-05	0.718553246	0	0.008098493	0.002561899	-0.003888385	0.009295017	0.165342432	0.006991768	-0.011452324	0.122569894	-0.020098027	14.52081712	0	0	0	0
CHL	12	CHL12	11	22.18635159	0.284879242	2.562421084	1.189733449	0.044647678	1.808257198	0.107736434	0.597560217	0.00812228	0.008098493	0.002561899	-0.003888385	0.004543479	0.222935468	0.006991768	-0.011452324	0.12494035	-0.020098027	14.52081712	0	0	0	0
CHL	12	CHL12	12	24.95247582	0.300250526	2.373577246	0.882941712	0.022266117	2.816244914	0.000333372	0.755534815	6.66E-06	0.008098493	0.002561899	-0.003888385	0.000356714	0.094861295	0.006991768	-0.011452324	0.129081101	-0.020098027	14.52081712	0	0	0	0
CHL	13	CHL13	1	30.9539975	0.18339676	5.047953412	3.074313324	0.022871637	2.08140665	0.000162832	0.628168673	0	-0.002773846	0.012670234	0.000741491	0.00563833	0.357144093	-0.000308268	-0.010012965	0.122169025	-0.028431117	13.46778395	0	0	0	0
CHL	13	CHL13	2	33.874302	0.185802116	5.640719198	3.309602747	0.061880335	1.78544053	0.1339109	0.669036326	0.001124777	-0.002773846	0.012670234	0.000741491	0.052476856	0.022613834	-0.000308268	-0.010012965	0.114765505	-0.028431117	13.46778395	0	0	0	0
CHL	13	CHL13	3	36.07410773	0.182758994	5.906551638	6.065125473	0.03353267	1.899547322	0.236206242	0.594739107	1.85E-05	-0.002773846	0.012670234	0.000741491	0	0.005547822	-0.000308268	-0.010012965	0.105987071	-0.028431117	13.46778395	0	0	0	0
CHL	13	CHL13	4	37.61155415	0.180060042	5.179030861	5.937860889	0.02115784	1.18704612	0.000810997	0.628005131	0	-0.002773846	0.012670234	0.000741491	1.68E-05	0.020875877	-0.000308268	-0.010012965	0.100530579	-0.028431117	13.46778395	0	0	0	0
CHL	13	CHL13	5	38.00895277	0.17724407	4.575605283	5.374612525	0.029927084	1.192854277	0.038117301	0.857318723	0.001211075	-0.002773846	0.012670234	0.000741491	0.000105532	0.052331438	-0.000308268	-0.010012965	0.096630059	-0.028431117	13.46778395	0	0	0	0
CHL	13	CHL13	6	37.1154414	0.173376622	5.120682263	4.389253974	0.050502718	2.271999192	0.225030564	0.679984642	0.000530111	-0.002773846	0.012670234	0.000741491	0.000755632	0.009627521	-0.000308268	-0.010012965	0.092701614	-0.028431117	13.46778395	0	0	0	0
CHL	13	CHL13	7	34.96447494	0.169134858	5.752482093	4.952880438	0.029459328	1.330977597	0.013217194	0.539019596	9.72E-05	-0.002773846	0.012670234	0.000741491	0.004823619	0.123005771	-0.000308268	-0.010012965	0.089469203	-0.028431117	13.46778395	0	0	0	0
CHL	13	CHL13	8	31.21977645	0.162667056	5.406258606	3.350670766	0.034482449	2.114767817	0.089552511	0.635609859	0.001382727	-0.002773846	0.012670234	0.000741491	0.005041418	0.200156586	-0.000308268	-0.010012965	0.088962342	-0.028431117	13.46778395	0	0	0	0
CHL	13	CHL13	9	27.29538594	0.156316609	4.646562854	7.537638965	0.006428064	0.406430817	0.000314599	0.802925983	0	-0.002773846	0.012670234	0.000741491	0.001145926	0.012519769	-0.000308268	-0.010012965	0.093424607	-0.028431117	13.46778395	0	0	0	0
CHL	13	CHL13	10	25.50927749	0.15616246	4.337616881	5.712793042	0.018354231	1.199854953	0	0.954632858	0	-0.002773846	0.012670234	0.000741491	0	0	-0.000308268	-0.010012965	0.101704449	-0.028431117	13.46778395	0	0	0	0
CHL	13	CHL13	11	25.99638772	0.162927818	4.527584748	3.371938249	0.021089461	2.133602783	0.000632564	0.597211753	4.16E-06	-0.002773846	0.012670234	0.000741491	0.005608652	0.315851192	-0.000308268	-0.010012965	0.111298263	-0.028431117	13.46778395	0	0	0	0
CHL	13	CHL13	12	27.96295511	0.173710815	4.772432218	4.495185792	0.030242081	1.708217022	0.103702093	0.508075346	0.006999176	-0.002773846	0.012670234	0.000741491	0.001823922	0.175600441	-0.000308268	-0.010012965	0.120265819	-0.028431117	13.46778395	0	0	0	0
CHL	14	CHL14	1	37.08964901	0.04853352	3.147765396	7.244198204	0.00752226	0.407350957	0	0.684191862	0	0	2.24E-05	0	6.92E-05	0.006711932	0	-1.28E-05	0.0135782	0.00201217	13.68121141	0	0	0	0
CHL	14	CHL14	2	38.62074166	0.048684296	3.986817732	4.298220493	0.042414308	2.064096242	0.18990981	0.715370802	0.001490752	0	2.24E-05	0	0.000223963	0.029149651	0	-1.28E-05	0.013646164	0.00201217	13.68121141	0	0	0	0
CHL	14	CHL14	3	39.97781375	0.048780776	3.996896319	4.340820065	0.04419299	2.068319931	0.054961115	0.572808674	3.96E-05	0	2.24E-05	0	0.001221636	0.190274241	0	-1.28E-05	0.013704505	0.00201217	13.68121141	0	0	0	0
CHL	14	CHL14	4	41.16881169	0.049061259	2.715612545	4.352940674	0.054541821	0.495440389	0	0.613112949	0	0	2.24E-05	0	0.07882477	0.075227624	0	-1.28E-05	0.013822304	0.00201217	13.68121141	0	0	0	0
CHL	14	CHL14	5	41.9245721	0.048593139	2.249091567	4.00125128	0.059293695	1.814600213	0.162346517	0.701709743	0.035317143	0	2.24E-05	0	0.010175811	0.069163645	0	-1.28E-05	0.013964076	0.00201217	13.68121141	0	0	0	0
CHL	14	CHL14	6	42.5229903	0.048151423	2.0018079	6.101319034	0.026121126	1.058231714	0.028979857	0.765687542	0	0	2.24E-05	0	0	0.005287108	0	-1.28E-05	0.014251637	0.00201217	13.68121141	0	0	0	0
CHL	14	CHL14	7	42.54436453	0.048668153	1.575411226	2.853648298	0.026910967	1.640629872	0	0.647995692	0.001727907	0	2.24E-05	0	0.099475146	0.240413347	0	-1.28E-05	0.01484938	0.00201217	13.68121141	0	0	0	0
CHL	14	CHL14	8	41.14842199	0.048951854	2.078180571	7.7871601	0.020431951	0.314193563	0.00709846	0.772954739	0	0	2.24E-05	0	0.011606866	0.011577115	0	-1.28E-05	0.015137733	0.00201217	13.68121141	0	0	0	0
CHL	14	CHL14	9	38.82697453	0.04867067	2.853638831	7.050337253	0.019606897	0.356539307	0.014210841	0.674293016	2.29E-06	0	2.24E-05	0	0.019205839	0.052680242	0	-1.28E-05	0.014578568	0.00201217	13.68121141	0	0	0	0
CHL	14	CHL14	10	36.53876913	0.048442682	3.606696697	3.536674023	0.062301659	1.972078709	0.092985806	0.616156513	0.000710373	0	2.24E-05	0	0.065627795	0.087738091	0	-1.28E-05	0.014046437	0.00201217	13.68121141	0	0	0	0
CHL	14	CHL14	11	35.13013683	0.048070738	4.345507201	6.027149425	0.023866276	0.6529091	0.039982482	0.747027535	0	0	2.24E-05	0	0	0.001464076	0	-1.28E-05	0.013849427	0.00201217	13.68121141	0	0	0	0
CHL	14	CHL14	12	35.49377599	0.048025483	3.779195095	5.145952963	0.03984159	2.433400807	0.079582908	0.619006279	1.84E-06	0	2.24E-05	0	4.47E-05	0.015691322	0	-1.28E-05	0.013713595	0.00201217	13.68121141	0	0	0	0
CHL	15	CHL15	1	23.13215059	0.221905063	2.245813286	2.417352351	0.016173218	0.846599919	0.00220742	0.349578573	0	0.001465958	0	0.000222491	0.000276841	0.000145234	-0.002763635	-0.003156665	0.099550248	-0.02266149	13.58778619	0	0	0	0
CHL	15	CHL15	2	24.54301724	0.235940634	1.67238469	1.821714191	0.032526798	2.018387822	0.062727495	0.719978799	0.001975814	0.001465958	0	0.000222491	0.032174162	0.090225295	-0.002763635	-0.003156665	0.10738673	-0.02266149	13.58778619	0	0	0	0
CHL	15	CHL15	3	26.42287276	0.240954863	1.341126343	2.601991522	0.045021143	2.377323378	0.049089866	0.519788528	1.30E-06	0.001465958	0	0.000222491	0.074200836	0.097496713	-0.002763635	-0.003156665	0.10866021	-0.02266149	13.58778619	0	0	0	0
CHL	15	CHL15	4	28.63649831	0.234673679	1.60376947	1.711414542	0.019266582	3.26344516	0	0.617107927	0	0.001465958	0	0.000222491	0.12466468	0.120884186	-0.002763635	-0.003156665	0.098857919	-0.02266149	13.58778619	0	0	0	0
CHL	15	CHL15	5	30.52354816	0.226990925	1.294641538	3.037682218	0.039515322	0.824529344	0.148781148	0.3701517	0.049156148	0.001465958	0	0.000222491	0.001039856	0.132627709	-0.002763635	-0.003156665	0.08694704	-0.02266149	13.58778619	0	0	0	0
CHL	15	CHL15	6	31.61641759	0.221782741	1.040792315	2.221615352	0.010321754	2.940081043	0	0.540059028	0	0.001465958	0	0.000222491	0.034189599	0.25869495	-0.002763635	-0.003156665	0.080391662	-0.02266149	13.58778619	0	0	0	0
CHL	15	CHL15	7	32.03387449	0.215055414	1.082666701	2.201519107	0.033764683	1.933324738	0.005996812	0.435507844	0	0.001465958	0	0.000222491	0.062148292	0.059717904	-0.002763635	-0.003156665	0.076703913	-0.02266149	13.58778619	0	0	0	0
CHL	15	CHL15	8	31.62061738	0.208804615	0.785920925	1.902385193	0.031767755	2.038855163	0.05910778	0.618972912	0.000794501	0.001465958	0	0.000222491	0.054183052	0.030192589	-0.002763635	-0.003156665	0.074087888	-0.02266149	13.58778619	0	0	0	0
CHL	15	CHL15	9	30.01267247	0.204187431	1.338727053	1.82392243	0.02651974	2.824808025	8.16E-05	0.59099666	8.31E-06	0.001465958	0	0.000222491	0.070658642	0.238848338	-0.002763635	-0.003156665	0.072212381	-0.02266149	13.58778619	0	0	0	0
CHL	15	CHL15	10	27.28323136	0.199350272	2.487799059	1.996508573	0.01810965	0.992958951	0.005947263	0.628674414	0.000976721	0.001465958	0	0.000222491	0.068673806	0.026601455	-0.002763635	-0.003156665	0.071924798	-0.02266149	13.58778619	0	0	0	0
CHL	15	CHL15	11	24.35706077	0.19919254	2.458370587	2.694034477	0.009895476	1.022964509	0.001581753	0.621965863	0	0.001465958	0	0.000222491	0	1.83E-05	-0.002763635	-0.003156665	0.077931302	-0.02266149	13.58778619	0	0	0	0
CHL	15	CHL15	12	22.78239737	0.207734296	2.170679049	1.475266227	0.020441014	3.285400691	0.00273684	0.389623531	0	0.001465958	0	0.000222491	0.310081223	0.078650447	-0.002763635	-0.003156665	0.089372197	-0.02266149	13.58778619	0	0	0	0
CHL	2	CHL2	1	33.16579985	0.05011288	1.259299767	2.240719277	0.018322268	5.392749168	0.001090784	0.332310414	0	0	0.000477745	0	0.017130767	0.593950543	0	0	0.013910057	-0.00050648	12.70630612	0	0	0	0
CHL	2	CHL2	2	33.63599023	0.049861395	1.135466528	2.256451411	0.041447959	2.893883676	0.050332672	0.20824381	4.08E-06	0	0.000477745	0	0.01138532	0.575153265	0	0	0.01419206	-0.00050648	12.70630612	0	0	0	0
CHL	2	CHL2	3	35.22409235	0.050386622	1.086887773	0.993003089	0.008055377	4.338335474	0	0.537514537	2.82E-05	0	0.000477745	0	0.094304998	0.355716946	0	0	0.013948554	-0.00050648	12.70630612	0	0	0	0
CHL	2	CHL2	4	36.82216457	0.050849036	0.957172845	0.994440154	0.02209282	4.761118869	1.16E-05	0	0.00644414	0	0.000477745	0	0.324959706	0.621499916	0	0	0.013739064	-0.00050648	12.70630612	0	0	0	0
CHL	2	CHL2	5	38.1776585	0.051073021	1.065959993	0.462711438	0.009787763	4.864464525	0	0	0	0	0.000477745	0	0.938825808	0.047208286	0	0	0.01344987	-0.00050648	12.70630612	0	0	0	0
CHL	2	CHL2	6	39.35678411	0.05132804	1.15558195	2.613853156	0.050602091	3.031603463	0.006467358	0.41109361	0	0	0.000477745	0	0.000266281	0.430052302	0	0	0.01314209	-0.00050648	12.70630612	0	0	0	0
CHL	2	CHL2	7	40.06901377	0.051624864	0.891188912	0.322464853	0.019036865	4.133446857	0	0	0	0	0.000477745	0	0.837701698	0.044368294	0	0	0.013006698	-0.00050648	12.70630612	0	0	0	0
CHL	2	CHL2	8	40.42363421	0.051966727	0.730950807	2.131813404	0.055149401	3.26659399	0.044856942	0.182029164	0.062059783	0	0.000477745	0	0.008188435	0.690929375	0	0	0.013113354	-0.00050648	12.70630612	0	0	0	0
CHL	2	CHL2	9	40.28449889	0.052196652	0.824491204	2.359206369	0.055023165	2.736326541	0.046147928	0.084989874	0.000548367	0	0.000477745	0	0.016649494	0.753345461	0	0	0.013226123	-0.00050648	12.70630612	0	0	0	0
CHL	2	CHL2	10	38.91221685	0.052127332	0.998536943	1.421091998	0.027239773	4.511056235	0.003896964	0	0	0	0.000477745	0	0.080765688	0.854588432	0	0	0.01324466	-0.00050648	12.70630612	0	0	0	0
CHL	2	CHL2	11	36.53025246	0.051801592	1.329866925	2.370409041	0.065996744	2.52767472	0.208060048	0.02719322	0.004873608	0	0.000477745	0	0.002837772	0.418513317	0	0	0.013350685	-0.00050648	12.70630612	0	0	0	0
CHL	2	CHL2	12	34.30052586	0.051063102	1.4799855	0.445493581	0.006577324	4.082051518	0.0272493	0.101289931	0	0	0.000477745	0	0.361630942	0.135901948	0	0	0.013639238	-0.00050648	12.70630612	0	0	0	0
CHL	3	CHL3	1	16.84961732	0.31709126	3.726208015	2.527277363	0.037985528	4.257909259	0.000509855	0.127983887	0	0.009346396	0.001331753	0.000539737	0.038362825	0.791553446	0.038056987	-0.042388954	0.07280179	-0.017084439	11.98721705	0	0	0	0
CHL	3	CHL3	2	15.45007928	0.315588673	3.905814873	1.241596303	0.006507425	1.103340256	0.024801055	0.124463727	0.041966285	0.009346396	0.001331753	0.000539737	0.31229595	0.389085698	0.038056987	-0.042388954	0.0794386	-0.017084439	11.98721705	0	0	0	0
CHL	3	CHL3	3	15.62227544	0.313068285	4.234263272	1.222945153	0.014323658	0.906934388	0.031605764	0.391363995	5.12E-05	0.009346396	0.001331753	0.000539737	0.000439988	0.018899511	0.038056987	-0.042388954	0.083260477	-0.017084439	11.98721705	0	0	0	0
CHL	3	CHL3	4	17.05479567	0.317053318	3.739861744	2.992416678	0.036219064	2.197421116	0.049053851	0.15941323	0.000273535	0.009346396	0.001331753	0.000539737	0.003634201	0.032237697	0.038056987	-0.042388954	0.083784256	-0.017084439	11.98721705	0	0	0	0
CHL	3	CHL3	5	19.36346403	0.33828485	3.435422777	2.056668023	0.007533718	0.331780848	0.013657538	0.755017634	0.000227831	0.009346396	0.001331753	0.000539737	0	0.001446877	0.038056987	-0.042388954	0.085317182	-0.017084439	11.98721705	0	0	0	0
CHL	3	CHL3	6	21.24596961	0.36949329	3.464593959	2.69873829	0.026339336	1.710530194	0.031231607	0.366214498	0	0.009346396	0.001331753	0.000539737	0.029012453	0.018476578	0.038056987	-0.042388954	0.085822645	-0.017084439	11.98721705	0	0	0	0
CHL	3	CHL3	7	22.51353041	0.385423947	2.711961756	1.754060913	0.019448517	1.194830436	0.033441867	0.190770367	0.011414754	0.009346396	0.001331753	0.000539737	0.043749409	0.311930866	0.038056987	-0.042388954	0.082039468	-0.017084439	11.98721705	0	0	0	0
CHL	3	CHL3	8	24.40644683	0.37153025	2.322005549	2.764969968	0.006197483	0.3498135	0	0.872689648	0	0.009346396	0.001331753	0.000539737	0	0.001231556	0.038056987	-0.042388954	0.074875647	-0.017084439	11.98721705	0	0	0	0
CHL	3	CHL3	9	26.31603714	0.342615843	2.573414868	2.799443633	0.055827062	3.705575606	0.002965523	0.19401775	0	0.009346396	0.001331753	0.000539737	0.00033526	0.406951759	0.038056987	-0.042388954	0.069105816	-0.017084439	11.98721705	0	0	0	0
CHL	3	CHL3	10	26.20342403	0.323297595	2.272737565	1.237472142	0.011287932	5.491073726	0.000790381	0	0.003031662	0.009346396	0.001331753	0.000539737	0.360808879	0.599238581	0.038056987	-0.042388954	0.066258101	-0.017084439	11.98721705	0	0	0	0
CHL	3	CHL3	11	23.67080032	0.318566107	2.486994007	1.786036933	0.025097175	3.913224801	5.98E-05	0.635168686	0	0.009346396	0.001331753	0.000539737	0.006627123	0.330649323	0.038056987	-0.042388954	0.066422021	-0.017084439	11.98721705	0	0	0	0
CHL	3	CHL3	12	19.97500923	0.318087165	3.463251004	2.001275954	0.013698505	4.063981593	8.35E-06	0.853175085	1.69E-05	0.009346396	0.001331753	0.000539737	0.009124406	0.126639736	0.038056987	-0.042388954	0.068717105	-0.017084439	11.98721705	0	0	0	0
CHL	4	CHL4	1	37.23035659	0.063314952	2.108668155	1.955562525	0.012154447	0.304812392	0.021393252	0.833383667	0	0	0.003743943	0	0	0.001684602	0	-0.000823136	0.015398033	0.00293588	13.79957851	0	0	0	0
CHL	4	CHL4	2	35.32135957	0.063599863	4.084621514	2.08353264	0.019432705	1.887308104	0.033590266	0.446608131	0.000651025	0	0.003743943	0	0.179848406	0.052774557	0	-0.000823136	0.014257027	0.00293588	13.79957851	0	0	0	0
CHL	4	CHL4	3	34.0157131	0.06360746	5.977829643	0.897275885	0.01357595	0.752434286	0.084755101	0.577474027	0.000253365	0	0.003743943	0	0.005180394	0.033325011	0	-0.000823136	0.013795344	0.00293588	13.79957851	0	0	0	0
CHL	4	CHL4	4	34.08481199	0.063292834	6.0090163	1.548968579	0.024586062	0.439930023	0.082003809	0.64540222	6.11E-05	0	0.003743943	0	0.000347751	0.025675564	0	-0.000823136	0.013444644	0.00293588	13.79957851	0	0	0	0
CHL	4	CHL4	5	35.35686051	0.063319294	4.867386677	2.725545576	0.007831975	0.384929228	8.69E-05	0.9437855	0	0	0.003743943	0	0	0.004326386	0	-0.000823136	0.013238774	0.00293588	13.79957851	0	0	0	0
CHL	4	CHL4	6	36.76131223	0.063323008	4.409574659	0.985264063	0.013966622	0.591643468	0.02493243	0.453308237	0	0	0.003743943	0	3.00E-05	0.031934068	0	-0.000823136	0.013380562	0.00293588	13.79957851	0	0	0	0
CHL	4	CHL4	7	37.86890364	0.062995031	4.424130319	0.850065997	0.013953379	1.830533816	0	0.584837224	0	0	0.003743943	0	0.253907083	0.018941508	0	-0.000823136	0.013458122	0.00293588	13.79957851	0	0	0	0
CHL	4	CHL4	8	38.81669409	0.063009765	3.476315372	1.2193062	0.016561734	3.286423737	0.005615014	0.665194376	0	0	0.003743943	0	0.199752665	0.019065521	0	-0.000823136	0.013635383	0.00293588	13.79957851	0	0	0	0
CHL	4	CHL4	9	39.50209784	0.063009611	2.257979447	2.065285564	0.002856824	0.334859286	0.001399787	0.324966273	0	0	0.003743943	0	0	0.001984172	0	-0.000823136	0.014259242	0.00293588	13.79957851	0	0	0	0
CHL	4	CHL4	10	39.91164261	0.06257792	2.127773243	2.618100013	0.028852273	1.96091123	0.045985193	0.334191767	0.001372717	0	0.003743943	0	0.110157197	0.047181008	0	-0.000823136	0.01521912	0.00293588	13.79957851	0	0	0	0
CHL	4	CHL4	11	39.89200763	0.062574565	2.215497588	1.610126785	0.012378029	2.407703226	0.006059208	0.267563617	0	0	0.003743943	0	0.106506159	0.14481603	0	-0.000823136	0.016136802	0.00293588	13.79957851	0	0	0	0
CHL	4	CHL4	12	38.97011883	0.063017522	1.744190741	2.96092674	0.031585588	1.569965251	0.038836175	0.10536331	1.09E-05	0	0.003743943	0	0.004834262	0.024959967	0	-0.000823136	0.016413699	0.00293588	13.79957851	0	0	0	0
CHL	5	CHL5	1	38.69793279	0.057939554	0.305308112	2.933462274	0.031569159	0.705477388	0.060425619	0.304333736	0	-0.000869725	0.004701844	0	0.02327818	0.004830797	0	-0.001532848	0.014518469	-0.003838028	15.74079472	0	0	0	0
CHL	5	CHL5	2	35.75115841	0.057341513	0.536439532	0.923390902	0.005844351	1.547750512	0.024238762	0.458590279	0.03052498	-0.000869725	0.004701844	0	0.152555681	0.239405789	0	-0.001532848	0.015289372	-0.003838028	15.74079472	0	0	0	0
CHL	5	CHL5	3	33.1832895	0.056648523	0.843267716	2.711408568	0.001139103	0.174109666	6.07E-05	0.797188933	0	-0.000869725	0.004701844	0	0	0.001764396	0	-0.001532848	0.017202351	-0.003838028	15.74079472	0	0	0	0
CHL	5	CHL5	4	31.94482505	0.056293528	0.924774798	0.568356606	0.031909672	1.232218695	0.033234936	0.505098866	7.66E-05	-0.000869725	0.004701844	0	0.023571263	0.071962306	0	-0.001532848	0.018588943	-0.003838028	15.74079472	0	0	0	0
CHL	5	CHL5	5	32.48590995	0.056423221	0.756813309	1.353511568	0.012414631	2.577687313	0.002418836	0.765079472	0.000147614	-0.000869725	0.004701844	0	0.139159882	0.027525286	0	-0.001532848	0.01916858	-0.003838028	15.74079472	0	0	0	0
CHL	5	CHL5	6	34.43897559	0.057459785	0.542503244	3.059860122	0.018913087	2.047689795	4.35E-06	0.371110908	0	-0.000869725	0.004701844	0	0.002876649	0.607845354	0	-0.001532848	0.019482993	-0.003838028	15.74079472	0	0	0	0
CHL	5	CHL5	7	36.5436809	0.058547677	0.393212376	2.063972229	0.036382	2.383949237	7.54E-06	0.34948791	0	-0.000869725	0.004701844	0	0.008590132	0.383622185	0	-0.001532848	0.018521489	-0.003838028	15.74079472	0	0	0	0
CHL	5	CHL5	8	38.27492179	0.05868744	0.322057074	2.838225744	0.031750263	1.697885409	0.083719749	0.646303633	0.129792474	-0.000869725	0.004701844	0	0.001981224	0.132387024	0	-0.001532848	0.016785033	-0.003838028	15.74079472	0	0	0	0
CHL	5	CHL5	9	39.78920469	0.058565569	0.295486534	2.108437069	0.039188918	2.364567425	0.052747643	0.56362236	0.001750073	-0.000869725	0.004701844	0	0.003420213	0.190965822	0	-0.001532848	0.015696817	-0.003838028	15.74079472	0	0	0	0
CHL	5	CHL5	10	40.78580887	0.058469515	0.276966113	3.0609519	0.017108877	1.757352829	0	0.992686215	0	-0.000869725	0.004701844	0	6.45E-05	0.00569686	0	-0.001532848	0.015084377	-0.003838028	15.74079472	0	0	0	0
CHL	5	CHL5	11	41.11265103	0.058081139	0.271112544	1.983377319	0.016082356	1.760016541	0.000688339	0.504542385	3.25E-05	-0.000869725	0.004701844	0	0.188416432	0.05874997	0	-0.001532848	0.014963914	-0.003838028	15.74079472	0	0	0	0
CHL	5	CHL5	12	40.61697916	0.057953904	0.26245983	1.1583348	0.021344763	0.565817837	0.035062763	0.459835451	0.000234216	-0.000869725	0.004701844	0	0.008152803	0.083636829	0	-0.001532848	0.014796047	-0.003838028	15.74079472	0	0	0	0
CHL	6	CHL6	1	27.20001205	0.28902059	1.250233208	2.501207703	0.033680158	1.67780786	0.085155601	0.353390356	0.10972896	0.006866777	0.005280609	0.000242163	0.003180614	0.421499606	-0.001148822	-0.011806421	0.067171419	-0.013942113	12.62981502	0	0	0	0
CHL	6	CHL6	2	25.12646508	0.280194634	1.339326716	2.623196973	0.030579645	1.601025442	0.043382076	0.131135084	0.04147013	0.006866777	0.005280609	0.000242163	0.012872554	0.765225246	-0.001148822	-0.011806421	0.066488091	-0.013942113	12.62981502	0	0	0	0
CHL	6	CHL6	3	21.71251944	0.27689195	2.306895721	2.196123156	0.043263593	1.743042042	0.280870818	0.183090767	0.110113449	0.006866777	0.005280609	0.000242163	0.020869184	0.290516107	-0.001148822	-0.011806421	0.068881422	-0.013942113	12.62981502	0	0	0	0
CHL	6	CHL6	4	18.63940822	0.277502039	2.57453377	2.98286376	0.022393298	1.755742409	2.96E-05	0.730563802	0	0.006866777	0.005280609	0.000242163	8.62E-05	0.262408178	-0.001148822	-0.011806421	0.075680505	-0.013942113	12.62981502	0	0	0	0
CHL	6	CHL6	5	17.33312392	0.277827244	2.737235089	2.099338438	0.03146873	2.249782813	0.002413646	0.374200873	0.000251601	0.006866777	0.005280609	0.000242163	0.005384145	0.496501323	-0.001148822	-0.011806421	0.084096044	-0.013942113	12.62981502	0	0	0	0
CHL	6	CHL6	6	17.45545377	0.276602724	3.164672227	2.597048885	0.0256067	1.68181635	0.000123798	0.341025415	1.35E-05	0.006866777	0.005280609	0.000242163	0.001266996	0.653299702	-0.001148822	-0.011806421	0.087848521	-0.013942113	12.62981502	0	0	0	0
CHL	6	CHL6	7	18.74182214	0.278681125	2.573839745	2.650710822	0.027293323	1.872384731	0.006286192	0.328224743	0.005321501	0.006866777	0.005280609	0.000242163	0.001867204	0.652348922	-0.001148822	-0.011806421	0.088046665	-0.013942113	12.62981502	0	0	0	0
CHL	6	CHL6	8	20.89273195	0.292880093	1.948403375	2.980712515	0.02725063	1.506493461	0.045461975	0.28334105	0.286347676	0.006866777	0.005280609	0.000242163	0.004113561	0.372723822	-0.001148822	-0.011806421	0.087940368	-0.013942113	12.62981502	0	0	0	0
CHL	6	CHL6	9	22.92139792	0.311340646	2.042884363	2.977103938	0.025528168	1.880848993	0.00406195	0.295974201	0.004864955	0.006866777	0.005280609	0.000242163	0.002442075	0.657660492	-0.001148822	-0.011806421	0.084455198	-0.013942113	12.62981502	0	0	0	0
CHL	6	CHL6	10	24.80386415	0.315218042	1.673871966	2.679989059	0.026365482	1.678689364	9.63E-05	0.276970784	0	0.006866777	0.005280609	0.000242163	0.002095174	0.705827763	-0.001148822	-0.011806421	0.076718628	-0.013942113	12.62981502	0	0	0	0
CHL	6	CHL6	11	26.71766685	0.306567208	1.436610982	2.71779322	0.024691641	2.085892461	4.39E-05	0.354685247	0	0.006866777	0.005280609	0.000242163	0.002441134	0.434843139	-0.001148822	-0.011806421	0.070487895	-0.013942113	12.62981502	0	0	0	0
CHL	6	CHL6	12	27.70861915	0.297931231	1.646891055	3.203947685	0.040229741	1.838499512	0.000246179	0.50114315	0	0.006866777	0.005280609	0.000242163	0.001635508	0.095439589	-0.001148822	-0.011806421	0.068491281	-0.013942113	12.62981502	0	0	0	0
CHL	7	CHL7	1	35.57673069	0.142431995	0.470388383	2.253299964	0.034454876	1.937909635	0.07924407	0.116336676	0.048897883	-0.005536491	0	-0.00012536	0.008098208	0.673703857	0	-0.009275242	0.037612323	-0.025812935	14.37019923	0	0	0	0
CHL	7	CHL7	2	35.05235444	0.141113953	0.60201276	2.618980188	0.055617887	4.20480563	0.068273014	0.066543493	0.436382377	-0.005536491	0	-0.00012536	0.01851279	0.402191886	0	-0.009275242	0.037136216	-0.025812935	14.37019923	0	0	0	0
CHL	7	CHL7	3	33.21124492	0.139870117	0.773953403	3.039108174	0.069381669	5.365974735	0.07941069	0.031998689	0.082127509	-0.005536491	0	-0.00012536	0.004247168	0.78792789	0	-0.009275242	0.036841507	-0.025812935	14.37019923	0	0	0	0
CHL	7	CHL7	4	30.43224503	0.137849549	1.212987341	2.961707141	0.067066012	4.91646415	0.078657592	0	0.016611062	-0.005536491	0	-0.00012536	0.011950482	0.835601907	0	-0.009275242	0.036713728	-0.025812935	14.37019923	0	0	0	0
CHL	7	CHL7	5	27.75264138	0.138387169	1.645805758	2.359459848	0.053070775	4.526602017	0.041904715	0.094724534	0.000668163	-0.005536491	0	-0.00012536	0.001230296	0.857258956	0	-0.009275242	0.040853029	-0.025812935	14.37019923	0	0	0	0
CHL	7	CHL7	6	26.24515521	0.1432616	1.44410717	2.382370502	0.047511051	4.405982795	0.082466645	0.332505241	0.274237016	-0.005536491	0	-0.00012536	0.015036301	0.2688567	0	-0.009275242	0.049684477	-0.025812935	14.37019923	0	0	0	0
CHL	7	CHL7	7	26.58480187	0.150902661	1.003999558	2.850786521	0.063936982	4.015624261	0.25379114	0.057249888	0.160471884	-0.005536491	0	-0.00012536	0.012297515	0.469987485	0	-0.009275242	0.057034148	-0.025812935	14.37019923	0	0	0	0
CHL	7	CHL7	8	28.33111983	0.156812257	0.905511388	2.97988446	0.06845744	4.385828256	0.125560214	0	0.004208967	-0.005536491	0	-0.00012536	0.007163077	0.807882329	0	-0.009275242	0.060895687	-0.025812935	14.37019923	0	0	0	0
CHL	7	CHL7	9	30.47639234	0.155383305	0.877887155	2.875942324	0.06183272	4.6082105	0.021364339	0	0.024694818	-0.005536491	0	-0.00012536	0.008984657	0.944827879	0	-0.009275242	0.059026093	-0.025812935	14.37019923	0	0	0	0
CHL	7	CHL7	10	32.54973601	0.149238922	0.756132665	3.328407227	0.066436664	4.547613279	0.081346358	0.29279826	0.086990206	-0.005536491	0	-0.00012536	0.005105901	0.524236627	0	-0.009275242	0.050126898	-0.025812935	14.37019923	0	0	0	0
CHL	7	CHL7	11	34.24035751	0.145807363	0.63870661	2.038390319	0.03747967	4.483284653	0.051601906	0.633452034	0.121929686	-0.005536491	0	-0.00012536	0.001864471	0.188146361	0	-0.009275242	0.041940929	-0.025812935	14.37019923	0	0	0	0
CHL	7	CHL7	12	35.23155818	0.14450633	0.489989542	3.159268958	0.070602979	4.781204575	0.319470696	0.0507766	0.037565164	-0.005536491	0	-0.00012536	0.00552314	0.531487513	0	-0.009275242	0.038829535	-0.025812935	14.37019923	0	0	0	0
CHL	8	CHL8	1	32.98677201	0.288381164	2.686360652	0.754959644	0.011875364	2.534901979	0	0.229193935	0	-0.008091088	0.008115626	0.003477807	0.719751153	0.014475817	-0.002273179	0.005924987	0.101636498	-0.015497178	13.21436827	0	0	0	0
CHL	8	CHL8	2	33.13679319	0.288851215	2.318306766	2.600377547	0.05486947	4.484806937	0.066172426	0.290738214	0.163731923	-0.008091088	0.008115626	0.003477807	0.013681544	0.465300117	-0.002273179	0.005924987	0.099377573	-0.015497178	13.21436827	0	0	0	0
CHL	8	CHL8	3	32.63908078	0.274838319	1.766310829	2.446329735	0.050853394	4.466427421	0.080159151	0.144474598	0.344941361	-0.008091088	0.008115626	0.003477807	0.007479029	0.411887489	-0.002273179	0.005924987	0.094062543	-0.015497178	13.21436827	0	0	0	0
CHL	8	CHL8	4	30.95575733	0.258782858	2.341073182	2.856472654	0.062317549	4.49196787	0.132396885	0.098106402	0.232806981	-0.008091088	0.008115626	0.003477807	0.020949356	0.491859394	-0.002273179	0.005924987	0.08925461	-0.015497178	13.21436827	0	0	0	0
CHL	8	CHL8	5	27.57613005	0.243112701	3.544200245	0.838794598	0.011130573	2.287402536	0	0.179712555	0	-0.008091088	0.008115626	0.003477807	0.433992839	0.212563419	-0.002273179	0.005924987	0.087987655	-0.015497178	13.21436827	0	0	0	0
CHL	8	CHL8	6	23.84593113	0.229193823	3.547744839	0.882927235	0.007721797	1.989491723	0	0.261877556	0	-0.008091088	0.008115626	0.003477807	0.098792055	0.307145435	-0.002273179	0.005924987	0.092203956	-0.015497178	13.21436827	0	0	0	0
CHL	8	CHL8	7	21.9910094	0.227271301	3.394131639	0.608511181	0.008144617	1.484663661	0	0	0	-0.008091088	0.008115626	0.003477807	0.065101472	0.211738957	-0.002273179	0.005924987	0.100022027	-0.015497178	13.21436827	0	0	0	0
CHL	8	CHL8	8	22.41433415	0.236296827	3.544521395	0.851951285	0.010681728	1.935661384	0	0.483752629	0	-0.008091088	0.008115626	0.003477807	0.19865232	0.175566778	-0.002273179	0.005924987	0.106494058	-0.015497178	13.21436827	0	0	0	0
CHL	8	CHL8	9	24.33588109	0.248235197	2.937039585	0.67110584	0.01026099	1.542215956	0.231927033	0.428971799	0.029207016	-0.008091088	0.008115626	0.003477807	0.022836123	0.129564847	-0.002273179	0.005924987	0.112036084	-0.015497178	13.21436827	0	0	0	0
CHL	8	CHL8	10	27.21979569	0.259994451	2.742807071	0.898691475	0.010280622	2.12838257	0	0.071335679	0	-0.008091088	0.008115626	0.003477807	0.242218919	0.503109154	-0.002273179	0.005924987	0.114679594	-0.015497178	13.21436827	0	0	0	0
CHL	8	CHL8	11	30.13557279	0.268500476	3.314661288	1.060165983	0.009469465	1.949791607	0	0.857904157	0	-0.008091088	0.008115626	0.003477807	2.41E-05	0.105154599	-0.002273179	0.005924987	0.109671646	-0.015497178	13.21436827	0	0	0	0
CHL	8	CHL8	12	32.09183462	0.277219984	3.148250986	0.765089405	0.00938186	1.761847968	0	0	0	-0.008091088	0.008115626	0.003477807	0.192465357	0.585965183	-0.002273179	0.005924987	0.103579227	-0.015497178	13.21436827	0	0	0	0
CHL	9	CHL9	1	17.95629293	0.384271358	3.903885024	5.231372908	0.020401916	0.978815518	2.13E-07	0.937191479	7.80E-05	0.000325678	0.010290927	0.000599543	0	0.054201148	-0.009301557	0.026948608	0.116133904	-0.030800689	13.78471516	0	0	0	0
CHL	9	CHL9	2	19.31903522	0.381711912	3.557684599	4.764478858	0.021666353	1.504395519	0.021611845	0.700952595	0.003255078	0.000325678	0.010290927	0.000599543	0.005678674	0.117272365	-0.009301557	0.026948608	0.111685109	-0.030800689	13.78471516	0	0	0	0
CHL	9	CHL9	3	20.7455069	0.364734632	3.787091053	1.053252266	0.011276012	2.094454887	0	0.247940461	0	0.000325678	0.010290927	0.000599543	0.013868783	0.610481046	-0.009301557	0.026948608	0.104084731	-0.030800689	13.78471516	0	0	0	0
CHL	9	CHL9	4	20.37829222	0.349210818	3.63102438	4.578671086	0.019501377	1.816802794	0.005335251	0.568450095	0.000741571	0.000325678	0.010290927	0.000599543	0.000723286	0.112001674	-0.009301557	0.026948608	0.098967085	-0.030800689	13.78471516	0	0	0	0
CHL	9	CHL9	5	18.11958881	0.348035327	3.195287227	4.999077194	0.016647197	0.984094287	5.79E-06	0.671982901	0	0.000325678	0.010290927	0.000599543	0.000200692	0.246993336	-0.009301557	0.026948608	0.100018813	-0.030800689	13.78471516	0	0	0	0
CHL	9	CHL9	6	15.50154698	0.348458493	3.947794196	4.646074958	0.026412788	1.073577363	0.003680488	0.666395597	0	0.000325678	0.010290927	0.000599543	0.00134188	0.216320421	-0.009301557	0.026948608	0.104248543	-0.030800689	13.78471516	0	0	0	0
CHL	9	CHL9	7	13.36266364	0.341211867	3.926388892	5.113020788	0.019067093	1.207458384	0.017442515	0.552159892	2.81E-05	0.000325678	0.010290927	0.000599543	5.63E-05	0.223355777	-0.009301557	0.026948608	0.107953901	-0.030800689	13.78471516	0	0	0	0
CHL	9	CHL9	8	12.20800725	0.335155801	3.413826974	5.237214728	0.021207478	1.192134702	0	0.609555003	0	0.000325678	0.010290927	0.000599543	0.002065249	0.071884955	-0.009301557	0.026948608	0.110012417	-0.030800689	13.78471516	0	0	0	0
CHL	9	CHL9	9	12.33477278	0.333988949	4.537974557	5.441588821	0.021450717	1.320188868	0.00010826	0.602903638	0	0.000325678	0.010290927	0.000599543	0.000216519	0.076864345	-0.009301557	0.026948608	0.110188481	-0.030800689	13.78471516	0	0	0	0
CHL	9	CHL9	10	13.46640941	0.338993746	4.640869319	5.502679529	0.017940809	1.092490448	1.74E-05	0.64331188	0	0.000325678	0.010290927	0.000599543	0.001264975	0.091028054	-0.009301557	0.026948608	0.111218025	-0.030800689	13.78471516	0	0	0	0
CHL	9	CHL9	11	15.2462924	0.354252146	3.170950376	5.092607732	0.01880834	1.064860911	3.56E-05	0.656193672	0	0.000325678	0.010290927	0.000599543	0.001377511	0.15831751	-0.009301557	0.026948608	0.114913865	-0.030800689	13.78471516	0	0	0	0
CHL	9	CHL9	12	16.89182638	0.37296351	3.330377662	4.59885214	0.013894628	0.8376202	0	0.675053835	0	0.000325678	0.010290927	0.000599543	0.003819807	0.271217563	-0.009301557	0.026948608	0.1172232	-0.030800689	13.78471516	0	0	0	0
COL	1	COL1	1	26.8700425	0.436249565	14.08234562	1.684913352	0.0423932	2.615257319	0.004660842	0.685534571	0.000303706	0	0	0	0.003995947	0.155791619	-0.009068347	0.034268805	0.021948474	0.032719427	10.97880453	0	25	1	0
COL	1	COL1	2	26.29627659	0.430873296	14.5775055	1.482285737	0.008555706	3.417482669	4.21E-05	0.398958373	1.95E-06	0	0	0	0.096845694	0.289031836	-0.009068347	0.034268805	0.022107625	0.032719427	10.97880453	0	25	1	0
COL	1	COL1	3	25.84446449	0.423986106	13.90746795	2.579132038	0.040180863	1.093611152	0.033862301	0.402893828	0.004022583	0	0	0	0.002129908	0.041330971	-0.009068347	0.034268805	0.022220074	0.032719427	10.97880453	0	25	1	0
COL	1	COL1	4	25.77279051	0.423234643	13.70386424	1.573258701	0.005958023	2.202683425	1.53E-06	0.672796861	2.68E-07	0	0	0	0.145304751	0.051736158	-0.009068347	0.034268805	0.022871364	0.032719427	10.97880453	0	25	1	0
COL	1	COL1	5	25.92092382	0.424533442	14.75897277	2.130310725	0.016338379	0.837954673	0.010665962	0.433592184	0.002700139	0	0	0	0.011263704	0.207373902	-0.009068347	0.034268805	0.023828208	0.032719427	10.97880453	0	25	1	0
COL	1	COL1	6	25.86286832	0.420735086	15.5714879	3.013754426	0.04942277	1.961714936	0.05686046	0.449073704	0.002101632	0	0	0	0.003910137	0.151544809	-0.009068347	0.034268805	0.023333231	0.032719427	10.97880453	0	25	1	0
COL	1	COL1	7	25.5406537	0.415201853	14.05756771	1.739327615	0.034120508	3.577841995	0.001969677	0.879272541	0	0	0	0	7.13E-05	0.010866265	-0.009068347	0.034268805	0.022367946	0.032719427	10.97880453	0	25	1	0
COL	1	COL1	8	25.28558649	0.414400763	11.87383201	1.450615885	0.021889323	1.454960772	0.001646947	0.671995576	0.000266528	0	0	0	0.008807542	0.206733433	-0.009068347	0.034268805	0.021621199	0.032719427	10.97880453	0	25	1	0
COL	1	COL1	9	25.41027563	0.417853311	11.30745649	2.278494372	0.050249862	3.640180912	0.014928085	0.756109395	0.00010991	0	0	0	0.000577756	0.036115484	-0.009068347	0.034268805	0.020906135	0.032719427	10.97880453	0	25	1	0
COL	1	COL1	10	26.02685813	0.422463178	10.99335387	2.454404593	0.031821205	3.589646885	0.009092607	0.251199045	0.00027888	0	0	0	0.010171669	0.456810751	-0.009068347	0.034268805	0.021042555	0.032719427	10.97880453	0	25	1	0
COL	1	COL1	11	26.80818177	0.427979261	10.60613206	1.744228983	0.036854347	2.4481256	0.030090812	0.754642955	0.004850496	0	0	0	0.001535118	0.047986726	-0.009068347	0.034268805	0.021580356	0.032719427	10.97880453	0	25	1	0
COL	1	COL1	12	27.15016186	0.434096571	11.99989908	2.394845083	0.045942616	3.766012993	0.027387041	0.520834442	0.001444889	0	0	0	0.014632636	0.103936182	-0.009068347	0.034268805	0.021709441	0.032719427	10.97880453	0	25	1	0
COL	10	COL10	1	30.53762227	0.417084326	9.768199611	1.482324939	0.015850635	2.439853348	0.003483839	0.130602198	0.00263667	-0.000327261	0	0	0.025532295	0.835658407	0.000353326	-0.017202931	0.061920622	-0.006808501	12.74122245	0	9	1	0
COL	10	COL10	2	30.1994349	0.416562482	10.00680553	0.831891765	0.012230094	1.866986719	0.00076979	0.18824354	0.005216887	-0.000327261	0	0	0.071771206	0.606962438	0.000353326	-0.017202931	0.059872839	-0.006808501	12.74122245	0	9	1	0
COL	10	COL10	3	29.9299622	0.412714332	7.498017706	1.000706271	0.027815763	1.929626894	0.036396569	0.454935244	0.013911455	-0.000327261	0	0	0.02959496	0.4025793	0.000353326	-0.017202931	0.057525294	-0.006808501	12.74122245	0	9	1	0
COL	10	COL10	4	30.90368814	0.396411742	5.043039652	1.147735233	0.03232071	2.111888705	0	0.20082338	0	-0.000327261	0	0	0.048278975	0.715748543	0.000353326	-0.017202931	0.052240086	-0.006808501	12.74122245	0	9	1	0
COL	10	COL10	5	32.7575422	0.37267167	4.127310563	0.76409471	0.010115174	1.735673701	0.032661389	0.244421095	0.063874109	-0.000327261	0	0	0.025370043	0.519985967	0.000353326	-0.017202931	0.047173011	-0.006808501	12.74122245	2	9	1	1
COL	10	COL10	6	33.76663646	0.359423262	4.322352894	1.004979687	0.014292628	2.834355969	0.001744068	0.546404771	0.042632154	-0.000327261	0	0	0.025542952	0.379833633	0.000353326	-0.017202931	0.047371825	-0.006808501	12.74122245	1	9	1	1
COL	10	COL10	7	32.48260752	0.374282517	7.052527033	1.266731391	0.015164286	2.284655839	0.056821941	0.25397879	0.055138344	-0.000327261	0	0	0.001260064	0.437240164	0.000353326	-0.017202931	0.049852168	-0.006808501	12.74122245	0	9	1	0
COL	10	COL10	8	30.35862238	0.408667012	10.36836009	1.003889187	0.025429773	2.736238544	0.000418875	0.029633112	0.004115618	-0.000327261	0	0	0.026678377	0.935738521	0.000353326	-0.017202931	0.053337611	-0.006808501	12.74122245	0	9	1	0
COL	10	COL10	9	29.44731902	0.426682497	10.6422975	1.195814981	0.029844428	0.97120433	0.000145486	0.224448971	0	-0.000327261	0	0	0.008344678	0.536969105	0.000353326	-0.017202931	0.058241209	-0.006808501	12.74122245	0	9	1	0
COL	10	COL10	10	29.1286749	0.419726751	9.455504773	1.216070776	0.03870274	1.846317705	0.069806839	0.390080682	0.007775419	-0.000327261	0	0	0.005359748	0.412478243	0.000353326	-0.017202931	0.062096973	-0.006808501	12.74122245	1	9	1	1
COL	10	COL10	11	28.97915101	0.414244574	8.823268211	1.035537095	0.009735785	1.577574341	0.000681552	0.497747307	0.001633	-0.000327261	0	0	0.030562695	0.434515402	0.000353326	-0.017202931	0.062656989	-0.006808501	12.74122245	0	9	1	0
COL	10	COL10	12	29.77714744	0.416888668	8.715557674	0.952104447	0.017308215	2.560058056	0.065937177	0.258785517	0.099950669	-0.000327261	0	0	0.010599723	0.55876442	0.000353326	-0.017202931	0.062434846	-0.006808501	12.74122245	0	9	1	0
COL	11	COL11	1	27.79190874	0.395234859	3.74210454	1.943370959	0.035469141	0.451280502	0.098282168	0.177605126	0.089012292	-0.003441778	0	-0.0242438	0.046161275	0.555151873	-0.000647793	0.017797656	0.074048616	0.047738775	14.07946928	0	12	1	0
COL	11	COL11	2	28.08353816	0.390371898	5.556861195	1.386358472	0.020774134	0.668423278	0.012407998	0.388979078	0.034597136	-0.003441778	0	-0.0242438	0.014829526	0.489261787	-0.000647793	0.017797656	0.069971626	0.047738775	14.07946928	0	12	1	0
COL	11	COL11	3	26.7658232	0.395692556	6.739980672	1.203550701	0.014174511	0.434933027	0.000507755	0.421104205	2.48E-06	-0.003441778	0	-0.0242438	0.022311385	0.457050418	-0.000647793	0.017797656	0.070764875	0.047738775	14.07946928	0	12	1	0
COL	11	COL11	4	25.60256445	0.402974823	6.029883275	1.845764592	0.013201502	0.567766427	0.020940634	0.537806203	0.021930149	-0.003441778	0	-0.0242438	0.00508457	0.344754802	-0.000647793	0.017797656	0.074149604	0.047738775	14.07946928	0	12	1	0
COL	11	COL11	5	25.83280014	0.412343561	4.932440779	1.748649097	0.015168905	0.61735693	0.034452084	0.381538476	0.085641691	-0.003441778	0	-0.0242438	0.02425625	0.353741915	-0.000647793	0.017797656	0.073614122	0.047738775	14.07946928	0	12	1	0
COL	11	COL11	6	26.32713192	0.414576519	4.020745624	1.41237582	0.037038086	2.071146585	0.201884986	0.362181904	0.076968114	-0.003441778	0	-0.0242438	0.006116619	0.216316847	-0.000647793	0.017797656	0.074253182	0.047738775	14.07946928	0	12	1	0
COL	11	COL11	7	26.55169876	0.408583621	4.4784775	1.538615954	0.039714978	1.819620798	0.078161392	0.641590036	0.075089605	-0.003441778	0	-0.0242438	0.000176833	0.187112957	-0.000647793	0.017797656	0.07503691	0.047738775	14.07946928	0	12	1	0
COL	11	COL11	8	26.59780326	0.410468186	6.205280827	1.399009288	0.028544125	3.563446055	0.041629803	0.145172647	0.003658003	-0.003441778	0	-0.0242438	0.020648628	0.500803652	-0.000647793	0.017797656	0.076010931	0.047738775	14.07946928	0	12	1	0
COL	11	COL11	9	26.10678883	0.416901721	6.388467436	1.536514985	0.013081686	2.439495462	0.000595154	0.688337268	0.009712417	-0.003441778	0	-0.0242438	0.005067405	0.291517075	-0.000647793	0.017797656	0.077871604	0.047738775	14.07946928	0	12	1	0
COL	11	COL11	10	25.63196606	0.417385465	5.32086258	1.049618028	0.018442024	1.920453492	0.00837963	0.863591059	0.009710796	-0.003441778	0	-0.0242438	0.001437114	0.107326908	-0.000647793	0.017797656	0.078586126	0.047738775	14.07946928	0	12	1	0
COL	11	COL11	11	25.86863562	0.416344225	4.79413017	1.212870753	0.018234496	2.200368494	0.048778737	0.519253923	0.125914544	-0.003441778	0	-0.0242438	0.001235975	0.2881706	-0.000647793	0.017797656	0.078922407	0.047738775	14.07946928	0	12	1	0
COL	11	COL11	12	26.67465144	0.409323652	3.941967596	1.510749113	0.014329507	0.579996026	3.72E-07	0.596340829	0.000449324	-0.003441778	0	-0.0242438	0.0071674	0.337626027	-0.000647793	0.017797656	0.078348648	0.047738775	14.07946928	0	12	1	0
COL	12	COL12	1	34.29881173	0.431402634	10.12019698	1.259522456	0.029812332	1.680129025	0.076831753	0.281752585	0.172140284	0.000174981	0.001747803	0	0.020053122	0.405379454	0.000539023	0.007126975	0.097784459	-0.006104376	13.79513382	1	5	1	1
COL	12	COL12	2	33.8647815	0.433255536	12.56768134	1.207804415	0.04892959	1.659977733	0.017350286	0.448736807	0.028323399	0.000174981	0.001747803	0	0.002433918	0.440403031	0.000539023	0.007126975	0.097251678	-0.006104376	13.79513382	2	5	1	1
COL	12	COL12	3	33.16694222	0.440362177	12.74145175	0.630486	0.018584348	0.834969082	2.65E-06	0.10378105	0	0.000174981	0.001747803	0	0.503610421	0.372022595	0.000539023	0.007126975	0.098818289	-0.006104376	13.79513382	1	5	1	1
COL	12	COL12	4	32.21683575	0.440970201	11.37852907	0.680926139	0.013615944	0.810990574	7.45E-06	0.392746015	0.008998259	0.000174981	0.001747803	0	0.286610759	0.220290348	0.000539023	0.007126975	0.100162372	-0.006104376	13.79513382	0	5	1	0
COL	12	COL12	5	32.18201316	0.425486901	9.217927608	0.766924688	0.015174752	1.573743577	0	0.398746427	0	0.000174981	0.001747803	0	0.345227518	0.186788285	0.000539023	0.007126975	0.09714538	-0.006104376	13.79513382	0	5	1	0
COL	12	COL12	6	34.0174074	0.39643717	6.419944917	0.633063345	0.022193247	1.233125766	0	0.46862537	0	0.000174981	0.001747803	0	0.402408216	0.127065695	0.000539023	0.007126975	0.092641063	-0.006104376	13.79513382	1	5	1	1
COL	12	COL12	7	36.19395553	0.368220031	5.533521247	0.376072133	0.033392829	0.896924358	0.027916087	0.571948722	0.009223175	0.000174981	0.001747803	0	0.013278683	0.302336482	0.000539023	0.007126975	0.087429117	-0.006104376	13.79513382	1	5	1	1
COL	12	COL12	8	37.3177365	0.356643281	6.023859909	0.422024997	0.038101226	1.829628929	0.012233386	0.311265369	0.016215217	0.000174981	0.001747803	0	0.100407798	0.503623498	0.000539023	0.007126975	0.083241124	-0.006104376	13.79513382	0	5	1	0
COL	12	COL12	9	36.66590668	0.377046103	7.720282381	1.104509527	0.034771393	0.447883262	0	0	0	0.000174981	0.001747803	0	7.04E-05	0.751951201	0.000539023	0.007126975	0.087340054	-0.006104376	13.79513382	0	5	1	0
COL	12	COL12	10	34.31879587	0.420563331	11.76654526	1.379009924	0.024846566	1.312174438	0.064636308	0.728084902	0.037156592	0.000174981	0.001747803	0	0.001646514	0.107381708	0.000539023	0.007126975	0.099233244	-0.006104376	13.79513382	0	5	1	0
COL	12	COL12	11	32.91033563	0.447259601	13.18477464	1.337543777	0.018306491	0.51065587	0.056868578	0.469519943	0.000109305	0.000174981	0.001747803	0	0.017699792	0.296571874	0.000539023	0.007126975	0.103946965	-0.006104376	13.79513382	0	5	1	0
COL	12	COL12	12	33.68240793	0.441907928	10.36159411	1.776339643	0.026370267	1.166886182	0.003394162	0.42660767	8.69E-05	0.000174981	0.001747803	0	0.010675627	0.455069551	0.000539023	0.007126975	0.100670903	-0.006104376	13.79513382	0	5	1	0
COL	13	COL13	1	25.10425208	0.425687267	18.6729595	0.909296455	0.018669317	0.843921543	0	0.12537501	0	-0.003045808	0.04139887	-0.000380071	0.319288552	0.521434942	-0.032271931	-0.010948656	0.061333402	0.05349497	12.83712727	0	8	1	0
COL	13	COL13	2	25.03633816	0.430726558	18.6036431	0.639835203	0.016476646	0.989544059	0.12708867	0.254147618	0.055558858	-0.003045808	0.04139887	-0.000380071	0.072423331	0.226672376	-0.032271931	-0.010948656	0.060263653	0.05349497	12.83712727	0	8	1	0
COL	13	COL13	3	25.24258811	0.431584875	18.79645087	0.781927445	0.021592661	1.104841155	0.147469761	0.448807769	0.105516982	-0.003045808	0.04139887	-0.000380071	0.004479752	0.244102086	-0.032271931	-0.010948656	0.061475749	0.05349497	12.83712727	0	8	1	0
COL	13	COL13	4	25.42508484	0.428456015	18.35808788	1.404329324	0.014472207	3.652034239	0.015165434	0.023463338	0.018607692	-0.003045808	0.04139887	-0.000380071	0.123281262	0.762267934	-0.032271931	-0.010948656	0.061972114	0.05349497	12.83712727	0	8	1	0
COL	13	COL13	5	24.9962584	0.424105998	17.84751982	2.592757595	0.050607823	2.400928551	0.185125215	0.029031228	0.001077765	-0.003045808	0.04139887	-0.000380071	0.068633783	0.674183818	-0.032271931	-0.010948656	0.06307252	0.05349497	12.83712727	0	8	1	0
COL	13	COL13	6	24.64116654	0.411627026	17.02049659	2.599711914	0.04282031	2.772273657	0.226075022	0.119086933	0.03370083	-0.003045808	0.04139887	-0.000380071	0.056090482	0.563617727	-0.032271931	-0.010948656	0.065332276	0.05349497	12.83712727	0	8	1	0
COL	13	COL13	7	24.81242936	0.400624519	14.8484004	2.659215558	0.052363657	3.802751137	0.092691718	0.111765057	0.001396935	-0.003045808	0.04139887	-0.000380071	0.001779885	0.697532437	-0.032271931	-0.010948656	0.066333014	0.05349497	12.83712727	0	8	1	0
COL	13	COL13	8	25.09759413	0.400865364	12.24950653	1.165600447	0.013681846	0.714592354	0.01055502	0.792931826	0.036052795	-0.003045808	0.04139887	-0.000380071	0.005708867	0.132633995	-0.032271931	-0.010948656	0.067845458	0.05349497	12.83712727	0	8	1	0
COL	13	COL13	9	25.47804973	0.401460502	12.16423522	0.759451321	0.028732514	0.615662851	0.041761864	0.674641801	0.000818489	-0.003045808	0.04139887	-0.000380071	0.001223773	0.03905865	-0.032271931	-0.010948656	0.068290968	0.05349497	12.83712727	0	8	1	0
COL	13	COL13	10	25.68732383	0.404335902	15.54665224	0.725178553	0.024963643	2.425765714	0.124120383	0.009680179	0.009023051	-0.003045808	0.04139887	-0.000380071	0.022075985	0.825720741	-0.032271931	-0.010948656	0.065416591	0.05349497	12.83712727	0	8	1	0
COL	13	COL13	11	25.37746758	0.415919126	19.06127347	0.76907479	0.015577029	1.487985079	1.23E-05	0.371455243	1.15E-05	-0.003045808	0.04139887	-0.000380071	0.330662567	0.258531175	-0.032271931	-0.010948656	0.062799411	0.05349497	12.83712727	0	8	1	0
COL	13	COL13	12	25.12353775	0.423371423	19.61245295	1.724220597	0.008657088	0.67786557	0.001733984	0.633200075	0.009155518	-0.003045808	0.04139887	-0.000380071	0.005084016	0.324880457	-0.032271931	-0.010948656	0.063528308	0.05349497	12.83712727	0	8	1	0
COL	14	COL14	1	25.10389787	0.228053987	5.648837576	1.183442301	0.013708613	3.652490661	8.42E-06	0.085579147	0	-0.00026179	0.003856506	-0.000120998	0.081613759	0.658293497	0.001059775	-0.005895327	0.094866744	-0.010650841	16.13306716	0	12	1	0
COL	14	COL14	2	25.04187247	0.230998114	5.07580744	2.772883305	0.053372858	3.035697705	0.095964856	0.108739649	0.000165539	-0.00026179	0.003856506	-0.000120998	0.008380935	0.732136587	0.001059775	-0.005895327	0.092090806	-0.010650841	16.13306716	0	12	1	0
COL	14	COL14	3	25.06896274	0.226339731	4.660449563	3.070925474	0.070874757	3.914367322	0.10607622	0.063176389	0.002204986	-0.00026179	0.003856506	-0.000120998	0.010064732	0.716024858	0.001059775	-0.005895327	0.089119482	-0.010650841	16.13306716	0	12	1	0
COL	14	COL14	4	25.81262007	0.22161228	4.484164183	2.033877855	0.023274218	3.788501973	0.000983091	0.034489912	1.68E-05	-0.00026179	0.003856506	-0.000120998	0.04268124	0.686029629	0.001059775	-0.005895327	0.083077568	-0.010650841	16.13306716	0	12	1	0
COL	14	COL14	5	26.49806911	0.223143606	5.095974932	2.598564583	0.039369446	3.21603103	0.216475558	0.229626287	0.071064338	-0.00026179	0.003856506	-0.000120998	0.039129315	0.442179475	0.001059775	-0.005895327	0.081960074	-0.010650841	16.13306716	0	12	1	0
COL	14	COL14	6	25.86529776	0.224825152	5.342891947	2.332256529	0.036458883	2.448017346	0.051869894	0.032992992	0.02207961	-0.00026179	0.003856506	-0.000120998	0.1254144	0.712619567	0.001059775	-0.005895327	0.087231015	-0.010650841	16.13306716	0	12	1	0
COL	14	COL14	7	25.2955595	0.229018078	4.465175163	2.046228434	0.04428793	4.614702253	0.017801225	0.069829983	0.031103472	-0.00026179	0.003856506	-0.000120998	0.013394398	0.771804186	0.001059775	-0.005895327	0.087215784	-0.010650841	16.13306716	0	12	1	0
COL	14	COL14	8	26.16440131	0.233950679	3.571904079	2.125459424	0.035681481	3.118341899	0.084931534	0.138557656	0.052975316	-0.00026179	0.003856506	-0.000120998	0.020444333	0.702617075	0.001059775	-0.005895327	0.079430207	-0.010650841	16.13306716	0	12	1	0
COL	14	COL14	9	27.41859116	0.228518348	2.922759759	2.74165206	0.064615965	2.59211126	0.047446905	0.032518488	0	-0.00026179	0.003856506	-0.000120998	0.02200176	0.762038855	0.001059775	-0.005895327	0.075300716	-0.010650841	16.13306716	0	12	1	0
COL	14	COL14	10	27.79428068	0.220584351	2.951893816	2.142110782	0.050317083	4.080097845	0.168177362	0.161081404	0.358171033	-0.00026179	0.003856506	-0.000120998	0.005051086	0.268814813	0.001059775	-0.005895327	0.078182011	-0.010650841	16.13306716	0	12	1	0
COL	14	COL14	11	26.98376446	0.221155851	4.496209796	2.022448734	0.032471744	2.834528071	0.019262668	0.724864579	0.002895281	-0.00026179	0.003856506	-0.000120998	0.004035849	0.242741082	0.001059775	-0.005895327	0.087317322	-0.010650841	16.13306716	0	12	1	0
COL	14	COL14	12	25.69037255	0.224259025	5.862745325	2.310061865	0.033503362	3.134857123	0.030672811	0.032004896	0.010494398	-0.00026179	0.003856506	-0.000120998	0.154806454	0.686830055	0.001059775	-0.005895327	0.095818987	-0.010650841	16.13306716	0	12	1	0
COL	15	COL15	1	27.00108169	0.422529229	16.05264318	1.517584162	0.022915638	4.947198677	0.03445754	0.103088232	0.345194639	0	0	0	0.033771509	0.472856452	-0.019179496	-0.013632063	0.031100273	0.023930757	10.19932136	0	12	1	0
COL	15	COL15	2	26.50954225	0.41738691	16.80741753	3.232218579	0.044219853	1.838162143	0.215968041	0.057910762	0.007656811	0	0	0	0.061710714	0.638822698	-0.019179496	-0.013632063	0.029879272	0.023930757	10.19932136	0	12	1	0
COL	15	COL15	3	26.41477979	0.415526967	16.45059156	2.545490952	0.056530875	3.559409978	0.117786615	0.141483755	0	0	0	0	0.030716499	0.544638885	-0.019179496	-0.013632063	0.028558384	0.023930757	10.19932136	0	12	1	0
COL	15	COL15	4	26.54657775	0.416145865	15.40780155	1.1703521	0.010013654	1.66983145	0	0.698928915	0	0	0	0	0.045667589	0.162927333	-0.019179496	-0.013632063	0.029412886	0.023930757	10.19932136	0	12	1	0
COL	15	COL15	5	27.27668529	0.423210959	14.77238853	0.844999393	0.008660642	1.861593793	0.005007713	0.33871091	7.64E-05	0	0	0	0.170655132	0.082488104	-0.019179496	-0.013632063	0.030445755	0.023930757	10.19932136	0	12	1	0
COL	15	COL15	6	27.98237899	0.430615541	14.41800846	0.298722697	0.005582829	2.125311099	0	0.020121975	0	0	0	0	0.827381646	0.093417906	-0.019179496	-0.013632063	0.030033075	0.023930757	10.19932136	0	12	1	0
COL	15	COL15	7	27.76016437	0.431637165	14.44266605	0.455883881	0.007311748	2.448343565	0	0.497188517	0	0	0	0	0.271079074	0.133471441	-0.019179496	-0.013632063	0.029819233	0.023930757	10.19932136	0	12	1	0
COL	15	COL15	8	27.31166438	0.430734762	14.07309277	0.518976751	0.010969425	1.538530047	0.012266643	0.647270771	0.036543321	0	0	0	0.008033056	0.285786026	-0.019179496	-0.013632063	0.030807375	0.023930757	10.19932136	0	12	1	0
COL	15	COL15	9	27.55311169	0.429525568	11.62364682	0.829054546	0.012769324	1.670913982	0.086881983	0.387787507	0.117956464	0	0	0	0.060695917	0.28182525	-0.019179496	-0.013632063	0.031372701	0.023930757	10.19932136	0	12	1	0
COL	15	COL15	10	28.18544073	0.428597379	9.547158334	1.975809554	0.023612487	4.001353651	0.068947998	0.036934463	0.102437645	0	0	0	0.119531387	0.645157211	-0.019179496	-0.013632063	0.031769292	0.023930757	10.19932136	0	12	1	0
COL	15	COL15	11	28.46884903	0.430791634	11.14933391	2.293227262	0.05186808	3.699266885	0.053952296	0.016915517	0.071742141	0	0	0	0.011497549	0.829526734	-0.019179496	-0.013632063	0.03181843	0.023930757	10.19932136	0	12	1	0
COL	15	COL15	12	27.93906777	0.429741063	14.23779142	1.729676167	0.030955099	3.012305025	0.110320974	0.109955977	0.037116545	0	0	0	0.111515993	0.61071488	-0.019179496	-0.013632063	0.031459794	0.023930757	10.19932136	0	12	1	0
COL	16	COL16	1	28.94279759	0.452014613	11.2744643	0.439210389	0.006631746	1.546620021	0.257377081	0.034157595	0.000239983	0	0	0	0.293268954	0.106565298	-0.026235643	0.01441713	0.026962957	0.022917826	11.46663344	0	14	1	0
COL	16	COL16	2	27.41672117	0.457665307	12.33656425	0.756371564	0.012205655	2.754249598	0	0	0	0	0	0	0.256418554	0.263954384	-0.026235643	0.01441713	0.02479164	0.022917826	11.46663344	0	14	1	0
COL	16	COL16	3	26.87556372	0.455763324	12.1416444	0.525077531	0.011405098	2.761491783	4.39E-05	0.66529338	0.000102357	0	0	0	0.023531089	0.227678	-0.026235643	0.01441713	0.023706321	0.022917826	11.46663344	0	14	1	0
COL	16	COL16	4	26.7130038	0.454952758	11.87055563	1.357640149	0.013836584	2.861762964	4.80E-05	0	0	0	0	0	0.035550837	0.118168895	-0.026235643	0.01441713	0.02363565	0.022917826	11.46663344	0	14	1	0
COL	16	COL16	5	26.97093331	0.456350581	10.95080634	0.959278994	0.013136409	2.233207788	0.003562564	0.402426052	0.000230082	0	0	0	0.030761191	0.524687795	-0.026235643	0.01441713	0.023168871	0.022917826	11.46663344	0	14	1	0
COL	16	COL16	6	28.01503033	0.46234515	11.1100831	3.328107016	0.070238595	4.456359214	0.251503536	0.13749495	0.033602574	0	0	0	0.001473197	0.545214978	-0.026235643	0.01441713	0.023230333	0.022917826	11.46663344	0	14	1	0
COL	16	COL16	7	28.71880921	0.466841204	12.08827345	1.339325346	0.009755223	2.228404594	0.003887105	0.189472718	0.000198168	0	0	0	0.080102298	0.61492871	-0.026235643	0.01441713	0.024209438	0.022917826	11.46663344	1	14	1	1
COL	16	COL16	8	28.3990148	0.465311033	11.72244944	2.277819414	0.038943109	3.045545499	0.08623869	0.223980599	0.010502969	0	0	0	0.01145262	0.601141465	-0.026235643	0.01441713	0.02513881	0.022917826	11.46663344	0	14	1	0
COL	16	COL16	9	28.00467384	0.465072117	10.30937359	2.068272175	0.029597535	3.577523551	0.012864806	0.093513197	0	0	0	0	0.005537241	0.803021102	-0.026235643	0.01441713	0.024553268	0.022917826	11.46663344	0	14	1	0
COL	16	COL16	10	28.51254998	0.459174199	7.93822053	1.428083744	0.017791881	2.975964542	0.032223745	0.653504939	0.011667529	0	0	0	0.007274031	0.250807751	-0.026235643	0.01441713	0.023531255	0.022917826	11.46663344	0	14	1	0
COL	16	COL16	11	29.75498933	0.44346094	5.926856569	0.436595833	0.008485152	1.602085578	0.163849889	0.106981982	0.113649526	0	0	0	0.155434655	0.347874985	-0.026235643	0.01441713	0.02591095	0.022917826	11.46663344	2	14	1	1
COL	16	COL16	12	30.21144692	0.440054332	7.713545712	0.720084152	0.008932678	1.543824263	0.269499171	0.030556121	0.108625557	0	0	0	0.02479993	0.493853854	-0.026235643	0.01441713	0.029060456	0.022917826	11.46663344	0	14	1	0
COL	17	COL17	1	29.84004253	0.387314182	5.089890543	2.243442273	0.036674612	2.598938126	0.009206535	0.707773202	0	0.000928658	0	-2.67E-06	0.00614138	0.231223057	-0.002828712	-0.021453515	0.072975281	0.030629342	13.91395032	0	9	1	0
COL	17	COL17	2	29.45503586	0.388464387	7.257137774	0.939202226	0.008301526	3.289656683	0	0	0	0.000928658	0	-2.67E-06	0.201704062	0.552057717	-0.002828712	-0.021453515	0.077862859	0.030629342	13.91395032	0	9	1	0
COL	17	COL17	3	28.70000268	0.39563101	7.682868274	2.130121532	0.039355504	4.09732414	0.011133103	0.00683378	0	0.000928658	0	-2.67E-06	0.048015879	0.856424611	-0.002828712	-0.021453515	0.082354966	0.030629342	13.91395032	0	9	1	0
COL	17	COL17	4	28.3125593	0.397818092	6.99503823	0.757537003	0.009398278	1.924500113	0	0	0	0.000928658	0	-2.67E-06	0.311721228	0.357418354	-0.002828712	-0.021453515	0.084396967	0.030629342	13.91395032	0	9	1	0
COL	17	COL17	5	28.62463456	0.389468879	6.353205069	2.166175133	0.039562668	3.830234731	0.079612354	0.076264755	0.000283781	0.000928658	0	-2.67E-06	0.012805506	0.753542744	-0.002828712	-0.021453515	0.085827074	0.030629342	13.91395032	0	9	1	0
COL	17	COL17	6	29.17974672	0.377456313	5.450820993	2.219844001	0.042041423	4.086875684	0.006250824	0	0	0.000928658	0	-2.67E-06	0.014201775	0.956169293	-0.002828712	-0.021453515	0.084726407	0.030629342	13.91395032	0	9	1	0
COL	17	COL17	7	30.20435866	0.369092636	4.997343575	2.190612824	0.038608061	4.166295179	0.082931746	0	0	0.000928658	0	-2.67E-06	0.011404404	0.780950646	-0.002828712	-0.021453515	0.079588692	0.030629342	13.91395032	0	9	1	0
COL	17	COL17	8	30.8959102	0.369812253	5.850625845	2.144342817	0.042887415	2.66662915	0.100137974	0.039420867	0.000897759	0.000928658	0	-2.67E-06	0.031116332	0.682580521	-0.002828712	-0.021453515	0.076635775	0.030629342	13.91395032	0	9	1	0
COL	17	COL17	9	29.73221165	0.383256448	7.119806969	2.063406822	0.032813286	3.45267842	0.019017258	0	7.79E-05	0.000928658	0	-2.67E-06	0.04432324	0.817220216	-0.002828712	-0.021453515	0.074302471	0.030629342	13.91395032	0	9	1	0
COL	17	COL17	10	28.29152477	0.39924025	7.207145266	2.968903181	0.069886114	4.390357172	0.256709619	0.045689844	9.56E-05	0.000928658	0	-2.67E-06	0.025092925	0.609400634	-0.002828712	-0.021453515	0.076318944	0.030629342	13.91395032	0	9	1	0
COL	17	COL17	11	28.6551352	0.402596352	5.503104688	1.833724706	0.027291847	3.010044808	0.036472585	0.28945668	0.001339414	0.000928658	0	-2.67E-06	0.015634164	0.49116931	-0.002828712	-0.021453515	0.073739536	0.030629342	13.91395032	0	9	1	0
COL	17	COL17	12	29.62160845	0.394568213	3.98545101	2.391039161	0.049544647	2.483671965	0.11537722	0.033971847	0.001106767	0.000928658	0	-2.67E-06	0.007468483	0.726146443	-0.002828712	-0.021453515	0.071449144	0.030629342	13.91395032	0	9	1	0
COL	18	COL18	1	34.93004379	0.295881832	3.095541968	1.734813395	0.043743455	4.099551599	0.566954994	0.009602212	0.228523432	0.001007893	0	0	2.69E-05	0.130461649	-0.000536331	0.000471562	0.113098274	-0.05360438	13.70258703	1	4	1	1
COL	18	COL18	2	36.04359662	0.278888591	3.117272712	0.783896089	0.017676949	2.061882258	0	0.076733707	0.000217583	0.001007893	0	0	0.014402384	0.831868699	-0.000536331	0.000471562	0.106381881	-0.05360438	13.70258703	0	4	1	0
COL	18	COL18	3	36.58552754	0.273491684	3.145001593	1.492850555	0.037159323	3.872970296	0.487630889	0.227342283	0.10289378	0.001007893	0	0	7.83E-05	0.113188184	-0.000536331	0.000471562	0.103533186	-0.05360438	13.70258703	0	4	1	0
COL	18	COL18	4	35.58981327	0.292901447	5.998130087	1.084930088	0.029952686	1.563710221	0.035246605	0.003327776	0.1166334	0.001007893	0	0	0.002801247	0.77252917	-0.000536331	0.000471562	0.115065435	-0.05360438	13.70258703	0	4	1	0
COL	18	COL18	5	34.30266982	0.323065218	7.552843655	1.351299207	0.027621709	3.775856819	0.051672849	0.140322683	0.051995698	0.001007893	0	0	0.000119322	0.693353009	-0.000536331	0.000471562	0.131616744	-0.05360438	13.70258703	0	4	1	0
COL	18	COL18	6	34.91468253	0.326588119	5.420871182	1.344880555	0.015732311	1.524548537	0.292399361	0.085454447	0.009237812	0.001007893	0	0	0.006567338	0.322387049	-0.000536331	0.000471562	0.135511853	-0.05360438	13.70258703	0	4	1	0
COL	18	COL18	7	35.97833182	0.312755904	4.769719111	1.093666489	0.016446842	2.917512511	0.037316926	0.228961861	0.075470242	0.001007893	0	0	0.013735575	0.615367797	-0.000536331	0.000471562	0.131138979	-0.05360438	13.70258703	0	4	1	0
COL	18	COL18	8	35.6877542	0.316317899	6.623243675	1.032678062	0.023331553	2.126494402	0.11576532	0.659997867	0.041717541	0.001007893	0	0	0.00030464	0.142060074	-0.000536331	0.000471562	0.129711428	-0.05360438	13.70258703	0	4	1	0
COL	18	COL18	9	34.5527374	0.335648408	8.347024052	0.799356589	0.026599949	1.45138785	0.075989015	0.06288651	0.106582721	0.001007893	0	0	0.002198322	0.564920535	-0.000536331	0.000471562	0.130441162	-0.05360438	13.70258703	0	4	1	0
COL	18	COL18	10	33.04854811	0.350342645	8.896955895	0.812070886	0.024355741	1.823987766	0.132985596	0.072600748	0.210956693	0.001007893	0	0	0.001156924	0.499349352	-0.000536331	0.000471562	0.127289557	-0.05360438	13.70258703	0	4	1	0
COL	18	COL18	11	32.30202455	0.346198233	6.568055016	3.780859524	0.033616026	1.417748222	0.193616017	0.650714281	1.98E-05	0.001007893	0	0	1.15E-06	0.000155871	-0.000536331	0.000471562	0.1211708	-0.05360438	13.70258703	0	4	1	0
COL	18	COL18	12	33.3669402	0.322002577	3.421711844	3.615877707	0.020093843	0.315821268	0.000113333	0.434967753	0	0.001007893	0	0	0.00010621	0.010157052	-0.000536331	0.000471562	0.116659754	-0.05360438	13.70258703	1	4	1	1
COL	19	COL19	1	32.33876413	0.349101749	5.039653954	3.518788615	0.047139121	2.386609171	0.242600143	0.639462395	0.002068572	0.001607445	0	0	0.005192278	0.039356361	-0.001271107	-0.018637241	0.108242719	0.000603761	13.92394768	1	8	1	1
COL	19	COL19	2	33.98043439	0.319776187	4.030504391	5.565262677	0.013945689	0.458265015	0.039773784	0.750724957	0	0.001607445	0	0	0	0.001423029	-0.001271107	-0.018637241	0.102921391	0.000603761	13.92394768	1	8	1	1
COL	19	COL19	3	34.77635185	0.309119717	4.405054375	2.417999368	0.039441726	3.283734088	0.099018257	0.449675915	0.000936003	0.001607445	0	0	0.043558196	0.276637176	-0.001271107	-0.018637241	0.100380032	0.000603761	13.92394768	0	8	1	0
COL	19	COL19	4	34.48676749	0.320226649	5.279034606	2.265456388	0.044063079	3.762122071	0.121538946	0.257364559	0.05056998	0.001607445	0	0	0.048584055	0.448863377	-0.001271107	-0.018637241	0.102370179	0.000603761	13.92394768	0	8	1	0
COL	19	COL19	5	32.96384965	0.344095599	7.637196156	6.136153678	0.021343304	1.309249273	0.049296995	0.698990341	0	0.001607445	0	0	0.00090395	0.054778153	-0.001271107	-0.018637241	0.116630026	0.000603761	13.92394768	0	8	1	0
COL	19	COL19	6	31.9298684	0.367504622	10.11333386	4.629991525	0.016714674	1.168256991	0.024090441	0.662158734	1.06E-06	0.001607445	0	0	1.42E-05	0.003298101	-0.001271107	-0.018637241	0.125512564	0.000603761	13.92394768	0	8	1	0
COL	19	COL19	7	32.36077776	0.375564539	10.31763979	2.397817082	0.056396665	2.860312503	0.170717647	0.642025238	0.07203062	0.001607445	0	0	0.010939369	0.097191738	-0.001271107	-0.018637241	0.122406059	0.000603761	13.92394768	0	8	1	0
COL	19	COL19	8	32.61964274	0.374121571	9.859002804	2.463116962	0.019428433	2.179682196	0.022422865	0.954285084	0	0.001607445	0	0	0.000119912	0.012569944	-0.001271107	-0.018637241	0.120216605	0.000603761	13.92394768	0	8	1	0
COL	19	COL19	9	32.19856899	0.380099062	10.65261526	4.11573835	0.032646021	2.111323392	0.101505746	0.382084661	0	0.001607445	0	0	0.007715384	0.112338553	-0.001271107	-0.018637241	0.12100182	0.000603761	13.92394768	0	8	1	0
COL	19	COL19	10	31.65140193	0.389297251	11.41114871	3.44792359	0.042634698	1.76082274	0.271263961	0.592129657	0.00247814	0.001607445	0	0	0.000262679	0.01013669	-0.001271107	-0.018637241	0.122165549	0.000603761	13.92394768	0	8	1	0
COL	19	COL19	11	30.82944426	0.389436878	10.58047712	2.962840695	0.065550625	3.515391863	0.226801459	0.302357991	0.029840997	0.001607445	0	0	0.02465109	0.348932918	-0.001271107	-0.018637241	0.123244485	0.000603761	13.92394768	0	8	1	0
COL	19	COL19	12	30.7996417	0.376491265	7.939612288	2.786969865	0.038031429	1.837893251	0.175635423	0.208246399	0.005401572	0.001607445	0	0	0.017343955	0.286541224	-0.001271107	-0.018637241	0.117495385	0.000603761	13.92394768	0	8	1	0
COL	2	COL2	1	27.27979569	0.341206181	10.95478042	2.913302699	0.037775044	0.667182434	0.008394586	0.426633276	1.98E-05	-5.25E-05	0.002597931	-5.15E-05	0.00069439	0.212177834	-0.00358717	0.004073662	0.06725113	0.032051003	15.61817316	0	12	1	0
COL	2	COL2	2	27.89776763	0.343327002	8.510531157	2.87071736	0.038734235	3.752426823	0.000619371	0.197609307	0.001033708	-5.25E-05	0.002597931	-5.15E-05	0.003157237	0.316467588	-0.00358717	0.004073662	0.064419922	0.032051003	15.61817316	0	12	1	0
COL	2	COL2	3	28.69633531	0.340273282	6.741490937	2.306990614	0.034586405	1.41604442	0.032147442	0.742001157	0.041552549	-5.25E-05	0.002597931	-5.15E-05	0.01352725	0.142991612	-0.00358717	0.004073662	0.061748531	0.032051003	15.61817316	0	12	1	0
COL	2	COL2	4	29.250244	0.334437181	7.04081951	2.308265655	0.028827488	0.899679464	0.038422252	0.533218406	0.011759205	-5.25E-05	0.002597931	-5.15E-05	0.002292845	0.083945293	-0.00358717	0.004073662	0.061226806	0.032051003	15.61817316	0	12	1	0
COL	2	COL2	5	28.82109006	0.335560503	9.361400256	3.505175733	0.048672782	2.9136153	0.023929324	0.283155249	0.000695114	-5.25E-05	0.002597931	-5.15E-05	0.00840075	0.327411907	-0.00358717	0.004073662	0.062274175	0.032051003	15.61817316	0	12	1	0
COL	2	COL2	6	27.94780093	0.343313566	12.46979954	1.638569288	0.022684363	1.585450621	0.002196965	0.874879249	3.03E-06	-5.25E-05	0.002597931	-5.15E-05	0.007245554	0.076086404	-0.00358717	0.004073662	0.064680587	0.032051003	15.61817316	0	12	1	0
COL	2	COL2	7	27.86470391	0.350792093	13.91568433	2.313683544	0.038056608	1.221041034	0.024551331	0.42308538	0.005426149	-5.25E-05	0.002597931	-5.15E-05	0.002221287	0.017774919	-0.00358717	0.004073662	0.06551554	0.032051003	15.61817316	0	12	1	0
COL	2	COL2	8	28.06111411	0.353463401	12.65622254	3.624734784	0.026499246	1.234758801	0.009850206	0.739228431	0.050922738	-5.25E-05	0.002597931	-5.15E-05	0.011182105	0.173832419	-0.00358717	0.004073662	0.062934243	0.032051003	15.61817316	0	12	1	0
COL	2	COL2	9	28.13754825	0.353124672	11.78177861	2.350646245	0.030718137	3.874359913	0.000219822	0.670854346	0	-5.25E-05	0.002597931	-5.15E-05	0.031585734	0.187428436	-0.00358717	0.004073662	0.061750413	0.032051003	15.61817316	0	12	1	0
COL	2	COL2	10	28.50283435	0.35340776	13.14160087	1.415651299	0.010596022	2.700906566	5.37E-06	0.260917851	0	-5.25E-05	0.002597931	-5.15E-05	0.060768681	0.07329573	-0.00358717	0.004073662	0.062781335	0.032051003	15.61817316	0	12	1	0
COL	2	COL2	11	28.34212889	0.350686575	14.06733239	1.867004811	0.026172752	2.013551864	0.013015518	0.880557636	0.003072975	-5.25E-05	0.002597931	-5.15E-05	0.010899406	0.048881892	-0.00358717	0.004073662	0.064040894	0.032051003	15.61817316	0	12	1	0
COL	2	COL2	12	27.48184108	0.343694396	13.00349332	2.380202502	0.02824651	1.0727053	0.006861994	0.664628277	0.0258687	-5.25E-05	0.002597931	-5.15E-05	0.036483164	0.239273338	-0.00358717	0.004073662	0.066661279	0.032051003	15.61817316	0	12	1	0
COL	20	COL20	1	29.37370694	0.415840373	11.31183748	3.213104885	0.026396999	1.532480149	0.026185658	0.406887433	0.025296306	-0.001642748	0.001637369	0	0.018726189	0.207207613	-0.001082256	-0.010976397	0.075402851	0.015530042	13.72792582	0	16	1	0
COL	20	COL20	2	28.87510024	0.414990107	9.680514921	2.498277446	0.016193048	3.08656622	0.374509606	0.500505117	0.008202968	-0.001642748	0.001637369	0	0.004998037	0.052639072	-0.001082256	-0.010976397	0.077045634	0.015530042	13.72792582	1	16	1	1
COL	20	COL20	3	29.60115996	0.410997016	6.475608408	5.350249524	0.006057075	1.756591594	0.10334159	0.564509603	0.000150951	-0.001642748	0.001637369	0	6.32E-05	0.031003723	-0.001082256	-0.010976397	0.078756527	0.015530042	13.72792582	1	16	1	1
COL	20	COL20	4	31.02262661	0.391827391	4.78236674	2.827659712	0.03715379	2.005646769	0.182450726	0.681123997	0.002215141	-0.001642748	0.001637369	0	0.004468686	0.041587156	-0.001082256	-0.010976397	0.080988788	0.015530042	13.72792582	2	16	1	1
COL	20	COL20	5	31.36614409	0.38149746	5.570292549	3.426731478	0.052418461	2.672770211	0.268208456	0.434828707	0.029502034	-0.001642748	0.001637369	0	0.012102042	0.203961714	-0.001082256	-0.010976397	0.084350256	0.015530042	13.72792582	1	16	1	1
COL	20	COL20	6	30.1358961	0.397177001	9.181874593	3.566209742	0.060773248	2.609253571	0.317125673	0.532360902	0.003071589	-0.001642748	0.001637369	0	0.006615336	0.122751252	-0.001082256	-0.010976397	0.083647959	0.015530042	13.72792582	0	16	1	0
COL	20	COL20	7	28.74333682	0.41357437	12.1371235	2.815027996	0.048245149	4.476543555	0.380992406	0.41448168	0.035974576	-0.001642748	0.001637369	0	0.012736965	0.136335709	-0.001082256	-0.010976397	0.078241179	0.015530042	13.72792582	2	16	1	1
COL	20	COL20	8	28.20189596	0.415854358	11.50121513	4.158740524	0.019553173	1.413391633	0.003878318	0.737489125	0.000983082	-0.001642748	0.001637369	0	0.000772886	0.079406543	-0.001082256	-0.010976397	0.073107377	0.015530042	13.72792582	1	16	1	1
COL	20	COL20	9	28.02668908	0.412414744	10.19316019	2.589895067	0.048481391	2.828882581	0.147953109	0.166817108	0.05386443	-0.001642748	0.001637369	0	0.080652331	0.321887077	-0.001082256	-0.010976397	0.071629578	0.015530042	13.72792582	1	16	1	1
COL	20	COL20	10	28.12632805	0.409360163	9.515663729	2.714022106	0.039941844	2.330946415	0.18065585	0.448535899	0.004150011	-0.001642748	0.001637369	0	0.012319602	0.189675649	-0.001082256	-0.010976397	0.072279495	0.015530042	13.72792582	1	16	1	1
COL	20	COL20	11	28.9628957	0.412792584	8.661759102	3.260624387	0.03834667	1.924308304	0.138589309	0.538367453	0.000492375	-0.001642748	0.001637369	0	0.006072845	0.064017506	-0.001082256	-0.010976397	0.073974193	0.015530042	13.72792582	0	16	1	0
COL	20	COL20	12	29.71208563	0.417907529	9.688146119	1.387947251	0.016208374	1.256875362	0.032961319	0.544646123	0.005638277	-0.001642748	0.001637369	0	0.09221068	0.085657669	-0.001082256	-0.010976397	0.075460288	0.015530042	13.72792582	0	16	1	0
COL	21	COL21	1	24.23239889	0.358588872	6.413486037	0.528674989	0.012016353	1.469865422	0.119097091	0.00897617	0.000712394	-0.001454688	0	0.000604112	0.017104252	0.146110411	0.009578703	-0.017316036	0.069585094	0.056221476	14.31368224	0	13	1	0
COL	21	COL21	2	23.8926458	0.36327755	6.897686407	0.545336867	0.024818643	1.409035928	0.021036324	0.163840306	0	-0.001454688	0	0.000604112	0.048292412	0.460011999	0.009578703	-0.017316036	0.068087543	0.056221476	14.31368224	0	13	1	0
COL	21	COL21	3	22.77308652	0.371596652	6.88436372	1.237198736	0.019737126	3.902665422	0.037454037	0.040266076	1.26E-05	-0.001454688	0	0.000604112	0.100632176	0.650519593	0.009578703	-0.017316036	0.068923421	0.056221476	14.31368224	0	13	1	0
COL	21	COL21	4	22.49546822	0.385789336	6.435831391	1.200890801	0.020838221	4.585239094	0	0.026586012	0	-0.001454688	0	0.000604112	0.0614873	0.782584395	0.009578703	-0.017316036	0.073295558	0.056221476	14.31368224	0	13	1	0
COL	21	COL21	5	23.02180487	0.389541205	5.187017334	1.934276868	0.019095902	3.603503927	0.005648548	0.271712652	0.15206207	-0.001454688	0	0.000604112	0.003520244	0.529742785	0.009578703	-0.017316036	0.078990843	0.056221476	14.31368224	0	13	1	0
COL	21	COL21	6	23.16585864	0.379016147	5.50538373	2.988975785	0.021959079	1.00448682	0.056612916	0.663619124	0.001869563	-0.001454688	0	0.000604112	0.00237823	0.068463299	0.009578703	-0.017316036	0.080882256	0.056221476	14.31368224	0	13	1	0
COL	21	COL21	7	23.05932119	0.38359477	7.413051044	3.603581059	0.055429691	2.318429524	0.556003149	0.328836169	2.67E-07	-0.001454688	0	0.000604112	0.001549577	0.002615571	0.009578703	-0.017316036	0.082653727	0.056221476	14.31368224	0	13	1	0
COL	21	COL21	8	22.81850684	0.394454751	7.864529809	2.075097656	0.032391459	2.655835602	0.052503356	0.368378377	0.104297933	-0.001454688	0	0.000604112	0.017550383	0.423401188	0.009578703	-0.017316036	0.080801272	0.056221476	14.31368224	0	13	1	0
COL	21	COL21	9	22.12434567	0.390031433	7.110340736	2.679641595	0.048159444	3.087092419	0.056203005	0.44455832	0.000653683	-0.001454688	0	0.000604112	0.050073033	0.268577179	0.009578703	-0.017316036	0.077799993	0.056221476	14.31368224	0	13	1	0
COL	21	COL21	10	21.75595278	0.387890356	6.296800742	4.10530767	0.036408127	1.399842863	0.248050001	0.24242365	2.10E-06	-0.001454688	0	0.000604112	7.74E-05	0.010552849	0.009578703	-0.017316036	0.078013904	0.056221476	14.31368224	0	13	1	0
COL	21	COL21	11	22.3510227	0.385305314	5.169312045	0.471871175	0.012276025	1.496013753	0.053761807	0.74007555	0.010601847	-0.001454688	0	0.000604112	0.003229723	0.096200077	0.009578703	-0.017316036	0.076630374	0.056221476	14.31368224	0	13	1	0
COL	21	COL21	12	23.43354756	0.368230106	5.177338837	0.589712681	0.024184804	1.162317624	0.185531514	0.037988387	0.007499262	-0.001454688	0	0.000604112	0.016770003	0.2725013	0.009578703	-0.017316036	0.072028935	0.056221476	14.31368224	0	13	1	0
COL	22	COL22	1	31.96694656	0.332124145	6.966686044	1.032981907	0.028133031	3.185849051	0.14575089	0	0.001216858	-0.000424089	0.006788402	0.002773293	0.011891571	0.319776415	-0.013140089	0.001642883	0.090658166	-0.023737478	14.08101745	1	7	1	1
COL	22	COL22	2	32.31721461	0.334451422	7.256912669	4.002705135	0.074612366	2.689426036	0.198858129	0.288721313	0.04734125	-0.000424089	0.006788402	0.002773293	0.001388742	0.449478824	-0.013140089	0.001642883	0.088265849	-0.023737478	14.08101745	1	7	1	1
COL	22	COL22	3	30.8703579	0.343899926	7.471936667	2.710073575	0.069242595	2.69342188	0.090571292	0.010348129	0.015787468	-0.000424089	0.006788402	0.002773293	0.035449989	0.845350621	-0.013140089	0.001642883	0.08868308	-0.023737478	14.08101745	1	7	1	1
COL	22	COL22	4	29.43422793	0.350013012	6.478725191	2.427791743	0.043690657	2.356819025	0.151336434	0.700525816	0.014612409	-0.000424089	0.006788402	0.002773293	0.006212706	0.108926328	-0.013140089	0.001642883	0.083936196	-0.023737478	14.08101745	0	7	1	0
COL	22	COL22	5	29.83320293	0.343175649	4.439233414	2.694364864	0.056065275	2.52327302	0.199689193	0.34381616	0.059339674	-0.000424089	0.006788402	0.002773293	0.002021488	0.337274456	-0.013140089	0.001642883	0.077582102	-0.023737478	14.08101745	0	7	1	0
COL	22	COL22	6	30.90134673	0.332267063	3.143904167	2.742283752	0.072560249	3.570336477	0.084252401	0.075396655	0.001916953	-0.000424089	0.006788402	0.002773293	0.001437059	0.792480439	-0.013140089	0.001642883	0.077247698	-0.023737478	14.08101745	2	7	1	1
COL	22	COL22	7	31.35047686	0.325015849	2.856621163	2.824405286	0.063628096	2.281191513	0.142366992	0.124609918	0.005017908	-0.000424089	0.006788402	0.002773293	0.011267131	0.701278905	-0.013140089	0.001642883	0.07955809	-0.023737478	14.08101745	2	7	1	1
COL	22	COL22	8	31.17983043	0.327393817	4.242938544	3.503993283	0.066613822	4.020025332	0.242897923	0.212979971	0.178630973	-0.000424089	0.006788402	0.002773293	0.004815171	0.303799271	-0.013140089	0.001642883	0.087565499	-0.023737478	14.08101745	0	7	1	0
COL	22	COL22	9	30.81820878	0.342561152	6.487334617	2.49643837	0.062929559	3.500857092	0.000464459	0.211639832	0	-0.000424089	0.006788402	0.002773293	0.001978222	0.739433974	-0.013140089	0.001642883	0.096812367	-0.023737478	14.08101745	0	7	1	0
COL	22	COL22	10	30.82124075	0.35222667	6.398763503	3.004916033	0.070640087	2.832318657	0.059498143	0.333291059	0	-0.000424089	0.006788402	0.002773293	0.004240185	0.528665036	-0.013140089	0.001642883	0.095816835	-0.023737478	14.08101745	0	7	1	0
COL	22	COL22	11	30.98634036	0.344571532	5.159648371	2.328200124	0.061631908	2.560462579	0.28489083	0.406221246	0.046656726	-0.000424089	0.006788402	0.002773293	0.00411428	0.227063883	-0.013140089	0.001642883	0.092838132	-0.023737478	14.08101745	1	7	1	1
COL	22	COL22	12	31.17167296	0.334996267	5.860216201	1.956861233	0.043624178	3.326688702	0.096690097	0.008872205	0.006475861	-0.000424089	0.006788402	0.002773293	0.090530036	0.779505249	-0.013140089	0.001642883	0.093532158	-0.023737478	14.08101745	1	7	1	1
COL	23	COL23	1	24.64540934	0.442553647	8.667372334	2.256451411	0.041447959	2.893883676	0.052365703	0.20824381	4.08E-06	-0.000325984	0	0	0.011779789	0.572859395	0.02083452	-0.027813119	0.064347656	0.038057259	12.65034333	0	18	1	0
COL	23	COL23	2	25.81019979	0.451290707	8.367799637	0.993003089	0.008055377	4.338335474	0	0.533681607	5.03E-05	-0.000325984	0	0	0.095890473	0.356400389	0.02083452	-0.027813119	0.062808114	0.038057259	12.65034333	1	18	1	1
COL	23	COL23	3	26.41298467	0.462413369	9.746341148	0.994440154	0.02209282	4.761118869	1.16E-05	0	0.007749721	-0.000325984	0	0	0.33040733	0.617799807	0.02083452	-0.027813119	0.059811115	0.038057259	12.65034333	0	18	1	0
COL	23	COL23	4	26.25120941	0.468166096	11.56163867	0.462711438	0.009787763	4.864464525	0	0	0.000220051	-0.000325984	0	0	0.944224393	0.043760819	0.02083452	-0.027813119	0.059079904	0.038057259	12.65034333	0	18	1	0
COL	23	COL23	5	25.73791473	0.464843612	12.1360078	2.613853156	0.050602091	3.031603463	0.005434892	0.41109361	0	-0.000325984	0	0	0.000256232	0.428558868	0.02083452	-0.027813119	0.060978167	0.038057259	12.65034333	0	18	1	0
COL	23	COL23	6	25.46401836	0.461630845	10.07790695	0.322464853	0.019036865	4.133446857	0	0	0	-0.000325984	0	0	0.842131663	0.040424094	0.02083452	-0.027813119	0.06213918	0.038057259	12.65034333	0	18	1	0
COL	23	COL23	7	25.73723315	0.453812974	7.961337877	2.131813404	0.055149401	3.26659399	0.046321403	0.182029164	0.060298665	-0.000325984	0	0	0.00856164	0.690616153	0.02083452	-0.027813119	0.063032555	0.038057259	12.65034333	2	18	1	1
COL	23	COL23	8	25.88065915	0.442414607	10.11639308	2.359206369	0.055023165	2.736326541	0.04860366	0.084989874	0.000277083	-0.000325984	0	0	0.016806078	0.747676204	0.02083452	-0.027813119	0.0640629	0.038057259	12.65034333	1	18	1	1
COL	23	COL23	9	25.55433289	0.442304035	13.39581618	1.421091998	0.027239773	4.511056235	0.004162273	0	0	-0.000325984	0	0	0.082385534	0.847062478	0.02083452	-0.027813119	0.063170843	0.038057259	12.65034333	1	18	1	1
COL	23	COL23	10	25.18735494	0.443837135	12.74222813	2.370409041	0.065996744	2.52767472	0.213335593	0.02719322	0.005661985	-0.000325984	0	0	0.003994189	0.415427603	0.02083452	-0.027813119	0.062124195	0.038057259	12.65034333	1	18	1	1
COL	23	COL23	11	24.64278367	0.4362901	10.61658581	0.445493581	0.006577324	4.082051518	0.033452422	0.101289931	0	-0.000325984	0	0	0.367040406	0.129513481	0.02083452	-0.027813119	0.063130497	0.038057259	12.65034333	1	18	1	1
COL	23	COL23	12	24.13721679	0.434878346	9.657494672	2.240719277	0.018322268	5.392749168	0.001028382	0.332310414	0	-0.000325984	0	0	0.017668123	0.593556903	0.02083452	-0.027813119	0.06431733	0.038057259	12.65034333	1	18	1	1
COL	24	COL24	1	26.99192108	0.452861024	5.02887559	1.241596303	0.006507425	1.103340256	0.024164333	0.124463727	0.042229887	0.000423585	0.0959926	-0.055313996	0.313623634	0.387785307	0.000403673	-0.041127532	0.073955299	-0.017438316	13.25868889	0	4	1	0
COL	24	COL24	2	27.6331965	0.457280695	5.029761506	1.222945153	0.014323658	0.906934388	0.031256884	0.391363995	5.27E-06	0.000423585	0.0959926	-0.055313996	0.0003828	0.018754767	0.000403673	-0.041127532	0.070145747	-0.017438316	13.25868889	0	4	1	0
COL	24	COL24	3	28.35298325	0.448986122	4.658645569	2.992416678	0.036219064	2.197421116	0.048882931	0.15941323	0.000194008	0.000423585	0.0959926	-0.055313996	0.00353383	0.031609816	0.000403673	-0.041127532	0.069846312	-0.017438316	13.25868889	0	4	1	0
COL	24	COL24	4	28.46981976	0.453129253	5.65637535	2.056668023	0.007533718	0.331780848	0.013628086	0.754942142	0.000243742	0.000423585	0.0959926	-0.055313996	4.63E-06	0.001470574	0.000403673	-0.041127532	0.075729602	-0.017438316	13.25868889	0	4	1	0
COL	24	COL24	5	27.42904884	0.448596805	7.688819466	2.69873829	0.026339336	1.710530194	0.030794504	0.366214498	0	0.000423585	0.0959926	-0.055313996	0.029257007	0.018393616	0.000403673	-0.041127532	0.086535898	-0.017438316	13.25868889	0	4	1	0
COL	24	COL24	6	26.37362825	0.436104583	6.583211964	1.754060913	0.019448517	1.194830436	0.03380117	0.190770367	0.011071459	0.000423585	0.0959926	-0.055313996	0.043722447	0.311303443	0.000403673	-0.041127532	0.089213663	-0.017438316	13.25868889	0	4	1	0
COL	24	COL24	7	26.63628672	0.443378021	4.523602364	2.764969968	0.006197483	0.3498135	0	0.869190104	0	0.000423585	0.0959926	-0.055313996	0	0.001539445	0.000403673	-0.041127532	0.078983497	-0.017438316	13.25868889	0	4	1	0
COL	24	COL24	8	27.52554475	0.447638823	4.688363603	2.799443633	0.055827062	3.705575606	0.002296528	0.19401775	0	0.000423585	0.0959926	-0.055313996	0.000252969	0.407576561	0.000403673	-0.041127532	0.072717707	-0.017438316	13.25868889	0	4	1	0
COL	24	COL24	9	27.90131706	0.439864218	5.056329377	1.237472142	0.011287932	5.491073726	0.000824014	0	0.002552388	0.000423585	0.0959926	-0.055313996	0.364679503	0.597281314	0.000403673	-0.041127532	0.076553523	-0.017438316	13.25868889	0	4	1	0
COL	24	COL24	10	27.6655438	0.441864068	5.890840166	1.786036933	0.025097175	3.913224801	7.05E-05	0.633327848	8.01E-07	0.000423585	0.0959926	-0.055313996	0.00657236	0.332048852	0.000403673	-0.041127532	0.080277799	-0.017438316	13.25868889	0	4	1	0
COL	24	COL24	11	27.10851044	0.44011153	7.213511535	2.001275954	0.013698505	4.063981593	2.78E-06	0.852784807	1.21E-05	0.000423585	0.0959926	-0.055313996	0.009358217	0.126112576	0.000403673	-0.041127532	0.081660066	-0.017438316	13.25868889	0	4	1	0
COL	24	COL24	12	26.75233434	0.437780297	6.321231312	2.527277363	0.037985528	4.257909259	0.000376349	0.127983887	0	0.000423585	0.0959926	-0.055313996	0.038716731	0.794361099	0.000403673	-0.041127532	0.079642631	-0.017438316	13.25868889	0	4	1	0
COL	25	COL25	1	26.12772839	0.4126883	7.862957324	2.08353264	0.019432705	1.887308104	0.033180314	0.446608131	0.000676998	-0.000362694	0.012607387	0.024209315	0.181218303	0.051145988	-0.001104179	-0.040105632	0.099204302	0.061462011	13.72500676	0	6	1	0
COL	25	COL25	2	26.14170523	0.417347812	6.582905736	0.897275885	0.01357595	0.752434286	0.084324943	0.577474027	0.000237118	-0.000362694	0.012607387	0.024209315	0.005168571	0.0341209	-0.001104179	-0.040105632	0.094977954	0.061462011	13.72500676	0	6	1	0
COL	25	COL25	3	26.73814164	0.419886981	6.869970756	1.548968579	0.024586062	0.439930023	0.082703983	0.64540222	7.44E-05	-0.000362694	0.012607387	0.024209315	0.00031377	0.027124956	-0.001104179	-0.040105632	0.094987662	0.061462011	13.72500676	0	6	1	0
COL	25	COL25	4	27.11247363	0.416973433	7.054138843	2.725545576	0.007831975	0.384929228	8.48E-05	0.943599017	0	-0.000362694	0.012607387	0.024209315	0	0.004375715	-0.001104179	-0.040105632	0.093178607	0.061462011	13.72500676	0	6	1	0
COL	25	COL25	5	27.00331907	0.41620149	7.927489758	0.985264063	0.013966622	0.591643468	0.024372623	0.453253967	0	-0.000362694	0.012607387	0.024209315	3.76E-05	0.032294056	-0.001104179	-0.040105632	0.093691487	0.061462011	13.72500676	0	6	1	0
COL	25	COL25	6	26.77426058	0.414067615	9.109388381	0.850065997	0.013953379	1.830533816	0	0.584837224	0	-0.000362694	0.012607387	0.024209315	0.256105899	0.01770388	-0.001104179	-0.040105632	0.100442906	0.061462011	13.72500676	0	6	1	0
COL	25	COL25	7	26.44390254	0.410349202	8.165018025	1.2193062	0.016561734	3.286423737	0.00748508	0.665194376	0	-0.000362694	0.012607387	0.024209315	0.202917207	0.018573018	-0.001104179	-0.040105632	0.103553586	0.061462011	13.72500676	0	6	1	0
COL	25	COL25	8	26.51959057	0.413783412	6.532950236	2.065285564	0.002856824	0.334859286	0.001448083	0.324955809	0	-0.000362694	0.012607387	0.024209315	0	0.001987391	-0.001104179	-0.040105632	0.100069038	0.061462011	13.72500676	0	6	1	0
COL	25	COL25	9	27.29829099	0.416679608	6.034762182	2.618100013	0.028852273	1.96091123	0.045769004	0.334191767	0.001321555	-0.000362694	0.012607387	0.024209315	0.11037938	0.046293386	-0.001104179	-0.040105632	0.099038126	0.061462011	13.72500676	0	6	1	0
COL	25	COL25	10	27.70977854	0.412852892	6.319223997	1.610126785	0.012378029	2.407703226	0.006170784	0.267563617	0	-0.000362694	0.012607387	0.024209315	0.108729313	0.142492901	-0.001104179	-0.040105632	0.098978237	0.061462011	13.72500676	0	6	1	0
COL	25	COL25	11	27.25592528	0.411644626	7.936410888	2.96092674	0.031585588	1.569965251	0.038845037	0.10536331	1.09E-05	-0.000362694	0.012607387	0.024209315	0.004901723	0.024508041	-0.001104179	-0.040105632	0.100380287	0.061462011	13.72500676	0	6	1	0
COL	25	COL25	12	26.60949934	0.412425044	9.198001739	1.955562525	0.012154447	0.304812392	0.02142104	0.833383667	0	-0.000362694	0.012607387	0.024209315	0	0.001669977	-0.001104179	-0.040105632	0.102173446	0.061462011	13.72500676	0	6	1	0
COL	26	COL26	1	27.90214165	0.222712277	3.92625906	0.923390902	0.005844351	1.547750512	0.023479121	0.458590279	0.031281589	0	0	0	0.155415842	0.232787205	-0.064885305	0.062556346	0.016204953	-0.012492373	11.1992077	0	0	0	0
COL	26	COL26	2	27.24217501	0.229762488	6.062631726	2.711408568	0.001139103	0.174109666	5.80E-05	0.797134499	0	0	0	0	0	0.001753599	-0.064885305	0.062556346	0.018235759	-0.012492373	11.1992077	0	0	0	0
COL	26	COL26	3	26.75568653	0.244799328	7.783886409	0.568356606	0.031909672	1.232218695	0.032344622	0.505098866	9.02E-05	0	0	0	0.023610198	0.066973431	-0.064885305	0.062556346	0.025428535	-0.012492373	11.1992077	0	0	0	0
COL	26	COL26	4	26.91045421	0.253192195	6.737155593	1.353511568	0.012414631	2.577687313	0.00235583	0.765079472	8.82E-05	0	0	0	0.140179682	0.026017039	-0.064885305	0.062556346	0.027037684	-0.012492373	11.1992077	0	0	0	0
COL	26	COL26	5	27.17305544	0.252889819	6.093202715	3.059860122	0.018913087	2.047689795	0	0.371110908	0	0	0	0	0.002285378	0.609871326	-0.064885305	0.062556346	0.025831376	-0.012492373	11.1992077	0	0	0	0
COL	26	COL26	6	26.96602423	0.251413975	8.761250398	2.063972229	0.036382	2.383949237	7.54E-06	0.34948791	0	0	0	0	0.008552423	0.366743593	-0.064885305	0.062556346	0.025499354	-0.012492373	11.1992077	0	0	0	0
COL	26	COL26	7	26.53559606	0.250459364	10.54140474	2.838225744	0.031750263	1.697885409	0.081825096	0.646303633	0.129453124	0	0	0	0.002121679	0.134606169	-0.064885305	0.062556346	0.026170791	-0.012492373	11.1992077	0	0	0	0
COL	26	COL26	8	26.41188156	0.251070986	8.330552655	2.108437069	0.039188918	2.364567425	0.052733537	0.56362236	0.001628763	0	0	0	0.003526478	0.190109123	-0.064885305	0.062556346	0.02986112	-0.012492373	11.1992077	0	0	0	0
COL	26	COL26	9	26.55948906	0.250198665	5.54918089	3.0609519	0.017108877	1.757352829	0	0.992686215	0	0	0	0	6.45E-05	0.00569686	-0.064885305	0.062556346	0.031034593	-0.012492373	11.1992077	0	0	0	0
COL	26	COL26	10	26.78609223	0.242217696	4.613106867	1.983377319	0.016082356	1.760016541	0.000618763	0.504542385	3.25E-05	0	0	0	0.189339937	0.05814605	-0.064885305	0.062556346	0.027298614	-0.012492373	11.1992077	0	0	0	0
COL	26	COL26	11	27.27848426	0.232243068	4.196662041	1.1583348	0.021344763	0.565817837	0.034088737	0.459835451	0.0001443	0	0	0	0.007809974	0.083787336	-0.064885305	0.062556346	0.025136383	-0.012492373	11.1992077	0	0	0	0
COL	26	COL26	12	27.88782573	0.225645181	3.585898616	2.933462274	0.031569159	0.705477388	0.06055467	0.304333736	0	0	0	0	0.02327777	0.004788599	-0.064885305	0.062556346	0.021400647	-0.012492373	11.1992077	0	0	0	0
COL	27	COL27	1	29.43602677	0.400465341	6.906215386	2.623196973	0.030579645	1.601025442	0.04144319	0.131135084	0.041604038	1.49E-06	0.000911172	0	0.013580917	0.766351178	-0.001789571	0.002454454	0.078020898	0.022254902	14.50131854	0	7	1	0
COL	27	COL27	2	28.72140002	0.406066791	8.979533674	2.196123156	0.043263593	1.743042042	0.273978857	0.183090767	0.109206674	1.49E-06	0.000911172	0	0.023038686	0.294332577	-0.001789571	0.002454454	0.081985774	0.022254902	14.50131854	0	7	1	0
COL	27	COL27	3	28.39591489	0.408230856	8.999444638	2.98286376	0.022393298	1.755742409	2.83E-05	0.730378544	0	1.49E-06	0.000911172	0	7.19E-05	0.261460971	-0.001789571	0.002454454	0.078052595	0.022254902	14.50131854	0	7	1	0
COL	27	COL27	4	28.56946344	0.406060466	7.885109413	2.099338438	0.03146873	2.249782813	0.002094828	0.374200873	0.000210901	1.49E-06	0.000911172	0	0.005597513	0.497069893	-0.001789571	0.002454454	0.074591964	0.022254902	14.50131854	0	7	1	0
COL	27	COL27	5	28.7759817	0.40321202	7.830553225	2.597048885	0.0256067	1.68181635	0.000153297	0.341025415	1.35E-05	1.49E-06	0.000911172	0	0.001199777	0.653033729	-0.001789571	0.002454454	0.076396203	0.022254902	14.50131854	1	7	1	1
COL	27	COL27	6	29.11164097	0.405815781	8.225720337	2.650710822	0.027293323	1.872384731	0.00614802	0.328224743	0.005268116	1.49E-06	0.000911172	0	0.001963297	0.650054641	-0.001789571	0.002454454	0.076133545	0.022254902	14.50131854	0	7	1	0
COL	27	COL27	7	29.21777069	0.407170735	8.85407614	2.980712515	0.02725063	1.506493461	0.043329585	0.28334105	0.285529996	1.49E-06	0.000911172	0	0.004365191	0.376440525	-0.001789571	0.002454454	0.074624495	0.022254902	14.50131854	0	7	1	0
COL	27	COL27	8	28.44077538	0.403603598	8.99385507	2.977103938	0.025528168	1.880848993	0.00352448	0.295974201	0.004498111	1.49E-06	0.000911172	0	0.002208532	0.65949898	-0.001789571	0.002454454	0.075349009	0.022254902	14.50131854	0	7	1	0
COL	27	COL27	9	27.89264348	0.400223808	7.027287892	2.679989059	0.026365482	1.678689364	9.49E-05	0.276970784	0	1.49E-06	0.000911172	0	0.00195191	0.703294973	-0.001789571	0.002454454	0.075104443	0.022254902	14.50131854	0	7	1	0
COL	27	COL27	10	28.64486882	0.394140586	4.912962749	2.71779322	0.024691641	2.085892461	4.12E-05	0.354685247	0	1.49E-06	0.000911172	0	0.002427404	0.433363081	-0.001789571	0.002454454	0.072724944	0.022254902	14.50131854	0	7	1	0
COL	27	COL27	11	29.64533041	0.387608509	4.703902321	3.203947685	0.040229741	1.838499512	0.000170619	0.50114315	0	1.49E-06	0.000911172	0	0.001472201	0.095008165	-0.001789571	0.002454454	0.072213433	0.022254902	14.50131854	0	7	1	0
COL	27	COL27	12	29.87551933	0.391224047	5.324298359	2.501207703	0.033680158	1.67780786	0.082212841	0.353390356	0.108551807	1.49E-06	0.000911172	0	0.003440968	0.424924255	-0.001789571	0.002454454	0.073278179	0.022254902	14.50131854	1	7	1	1
COL	28	COL28	1	35.56425651	0.360106964	4.74771978	2.618980188	0.055617887	4.20480563	0.063774319	0.065009691	0.436235184	0.000607132	0	0	0.019938219	0.406998717	-0.000388267	-0.002401323	0.069175406	-0.012075672	13.59425202	0	9	1	0
COL	28	COL28	2	34.78352953	0.368498771	5.84218917	3.039108174	0.069381669	5.365974735	0.072796883	0.031998689	0.077834431	0.000607132	0	0	0.004283176	0.799874511	-0.000388267	-0.002401323	0.067833334	-0.012075672	13.59425202	0	9	1	0
COL	28	COL28	3	32.39951552	0.406752989	9.22850381	2.961707141	0.067066012	4.91646415	0.078991361	0	0.016372554	0.000607132	0	0	0.011901778	0.834949412	-0.000388267	-0.002401323	0.076890819	-0.012075672	13.59425202	0	9	1	0
COL	28	COL28	4	31.24701843	0.450498351	12.09904552	2.359459848	0.053070775	4.526602017	0.042783159	0.094724534	0.000828688	0.000607132	0	0	0.001239774	0.855577887	-0.000388267	-0.002401323	0.088328162	-0.012075672	13.59425202	0	9	1	0
COL	28	COL28	5	31.98570988	0.462223751	12.46566207	2.382370502	0.047511051	4.405982795	0.086112286	0.326865297	0.272369456	0.000607132	0	0	0.015732259	0.272488418	-0.000388267	-0.002401323	0.089386988	-0.012075672	13.59425202	0	9	1	0
COL	28	COL28	6	32.16928538	0.457093261	12.80580017	2.850786521	0.063936982	4.015624261	0.260070498	0.057249888	0.147663402	0.000607132	0	0	0.011375399	0.47769377	-0.000388267	-0.002401323	0.083355879	-0.012075672	13.59425202	0	9	1	0
COL	28	COL28	7	31.62413062	0.461503034	13.1691684	2.97988446	0.06845744	4.385828256	0.126314018	0	0.002967441	0.000607132	0	0	0.007208072	0.806723571	-0.000388267	-0.002401323	0.081477478	-0.012075672	13.59425202	0	9	1	0
COL	28	COL28	8	31.22302888	0.460918979	11.95692592	2.875942324	0.06183272	4.6082105	0.023280289	0	0.022231791	0.000607132	0	0	0.009734821	0.944626366	-0.000388267	-0.002401323	0.080090109	-0.012075672	13.59425202	0	9	1	0
COL	28	COL28	9	30.49658319	0.451081416	10.36127402	3.328407227	0.066436664	4.547613279	0.08032784	0.29279826	0.086206268	0.000607132	0	0	0.005265986	0.525411742	-0.000388267	-0.002401323	0.079638795	-0.012075672	13.59425202	0	9	1	0
COL	28	COL28	10	30.48676108	0.438840626	8.561614865	2.038390319	0.03747967	4.483284653	0.05413054	0.633106842	0.120785262	0.000607132	0	0	0.001830339	0.187278091	-0.000388267	-0.002401323	0.080447707	-0.012075672	13.59425202	0	9	1	0
COL	28	COL28	11	32.24792804	0.412055551	6.24269813	3.159268958	0.070602979	4.781204575	0.329161415	0.0507766	0.038825527	0.000607132	0	0	0.005794903	0.520529922	-0.000388267	-0.002401323	0.076491281	-0.012075672	13.59425202	0	9	1	0
COL	28	COL28	12	34.40850044	0.377873719	4.949450567	2.253299964	0.034454876	1.937909635	0.075793789	0.116336676	0.047296613	0.000607132	0	0	0.008946513	0.67730654	-0.000388267	-0.002401323	0.07322532	-0.012075672	13.59425202	0	9	1	0
COL	29	COL29	1	28.17999521	0.403060586	4.462780154	2.600377547	0.05486947	4.484806937	0.068474211	0.288612471	0.162080803	-0.002441949	0.000129582	-0.00159073	0.014254506	0.466274586	-0.001613816	0.001470829	0.077764453	0.002771139	14.09575108	0	6	1	0
COL	29	COL29	2	28.40719897	0.394458216	4.505632532	2.446329735	0.050853394	4.466427421	0.080387435	0.144474598	0.348277593	-0.002441949	0.000129582	-0.00159073	0.008277253	0.406536852	-0.001613816	0.001470829	0.080397856	0.002771139	14.09575108	0	6	1	0
COL	29	COL29	3	27.9428164	0.399983102	6.881129201	2.856472654	0.062317549	4.49196787	0.135022427	0.098106402	0.229370473	-0.002441949	0.000129582	-0.00159073	0.0216192	0.492550387	-0.001613816	0.001470829	0.085654613	0.002771139	14.09575108	0	6	1	0
COL	29	COL29	4	27.20653615	0.409342386	8.881177533	0.838794598	0.011130573	2.287402536	0	0.179712555	0	-0.002441949	0.000129582	-0.00159073	0.462007704	0.209263061	-0.001613816	0.001470829	0.090959876	0.002771139	14.09575108	0	6	1	0
COL	29	COL29	5	27.10993586	0.416207392	7.44626771	0.882927235	0.007721797	1.989491723	0	0.261877556	0	-0.002441949	0.000129582	-0.00159073	0.104041376	0.301110004	-0.001613816	0.001470829	0.091805253	0.002771139	14.09575108	0	6	1	0
COL	29	COL29	6	27.5427283	0.417865476	5.33737098	0.608511181	0.008144617	1.484663661	0	0	0	-0.002441949	0.000129582	-0.00159073	0.064146439	0.216832471	-0.001613816	0.001470829	0.09183375	0.002771139	14.09575108	0	6	1	0
COL	29	COL29	7	28.24515899	0.407900704	4.627290408	0.851951285	0.010681728	1.935661384	0	0.483752629	0	-0.002441949	0.000129582	-0.00159073	0.215106909	0.157400728	-0.001613816	0.001470829	0.091349884	0.002771139	14.09575108	0	6	1	0
COL	29	COL29	8	29.2252859	0.398590038	4.716273288	0.67110584	0.01026099	1.542215956	0.235420264	0.428971799	0.026459475	-0.002441949	0.000129582	-0.00159073	0.023521758	0.128446313	-0.001613816	0.001470829	0.086042719	0.002771139	14.09575108	0	6	1	0
COL	29	COL29	9	29.17122417	0.399236687	6.263475551	0.898691475	0.010280622	2.12838257	0	0.071335679	0	-0.002441949	0.000129582	-0.00159073	0.255748383	0.489913009	-0.001613816	0.001470829	0.082409159	0.002771139	14.09575108	0	6	1	0
COL	29	COL29	10	27.6819969	0.401012371	7.752965623	1.060165983	0.009469465	1.949791607	0	0.857032499	0	-0.002441949	0.000129582	-0.00159073	2.13E-05	0.10542237	-0.001613816	0.001470829	0.085180328	0.002771139	14.09575108	0	6	1	0
COL	29	COL29	11	26.82844683	0.405588619	6.927784895	0.765089405	0.00938186	1.761847968	0	0	0	-0.002441949	0.000129582	-0.00159073	0.196773073	0.584637357	-0.001613816	0.001470829	0.087628458	0.002771139	14.09575108	0	6	1	0
COL	29	COL29	12	27.41383125	0.410708603	5.415307964	0.754959644	0.011875364	2.534901979	0	0.229193935	0	-0.002441949	0.000129582	-0.00159073	0.720799053	0.013283782	-0.001613816	0.001470829	0.081220678	0.002771139	14.09575108	0	6	1	0
COL	3	COL3	1	29.63250011	0.408355187	4.532864119	6.237455176	0.024492754	0.764130728	0.017602664	0.565684238	0.056150227	3.85E-06	0	0	0.058959888	0.277200595	-0.001975813	-0.010379757	0.084594665	-0.007138733	12.44911242	0	8	1	0
COL	3	COL3	2	31.08645638	0.392183419	3.986133984	4.747403311	0.05142596	0.301298061	0.000225744	0.602958385	0	3.85E-06	0	0	0.100938836	0.101240304	-0.001975813	-0.010379757	0.078794829	-0.007138733	12.44911242	0	8	1	0
COL	3	COL3	3	32.4414742	0.374353932	3.923317274	3.561911581	0.001188953	0.249128779	0	0.640126641	0	3.85E-06	0	0	0	0	-0.001975813	-0.010379757	0.078340604	-0.007138733	12.44911242	0	8	1	0
COL	3	COL3	4	31.99083133	0.375577502	5.578622546	5.262928042	0.031900683	0.938066162	0.019585461	0.35501557	0.005267282	3.85E-06	0	0	0.16269718	0.412929106	-0.001975813	-0.010379757	0.083080427	-0.007138733	12.44911242	0	8	1	0
COL	3	COL3	5	30.04654544	0.406141299	8.962104783	2.92276553	0.000678644	1.95773026	0	0.91383242	0	3.85E-06	0	0	0	0.00052094	-0.001975813	-0.010379757	0.089792824	-0.007138733	12.44911242	0	8	1	0
COL	3	COL3	6	28.82077936	0.426669649	10.60168667	4.52492386	0.001747222	0.304298442	0.000941607	0.657551299	0	3.85E-06	0	0	0	0.004078232	-0.001975813	-0.010379757	0.091769601	-0.007138733	12.44911242	0	8	1	0
COL	3	COL3	7	28.45245601	0.416010879	9.760812195	5.192828428	0.018934013	0.80337864	0.009504556	0.621839114	0.010829535	3.85E-06	0	0	0.126770385	0.165486387	-0.001975813	-0.010379757	0.089856387	-0.007138733	12.44911242	0	8	1	0
COL	3	COL3	8	28.33155248	0.40827434	8.939136538	4.669645717	0.009438495	0.470824071	0.006898917	0.700629967	9.27E-05	3.85E-06	0	0	0	0.038311662	-0.001975813	-0.010379757	0.090088946	-0.007138733	12.44911242	0	8	1	0
COL	3	COL3	9	28.99614291	0.414974869	9.015662762	5.739214448	0.029443944	0.594998785	0.073623035	0.598194428	0.027086772	3.85E-06	0	0	0.010040164	0.227364856	-0.001975813	-0.010379757	0.091440787	-0.007138733	12.44911242	0	8	1	0
COL	3	COL3	10	29.64684088	0.41824926	9.334773745	4.092048765	0.022965017	0.571267483	0.003193159	0.492702296	0.000736829	3.85E-06	0	0	0.231502494	0.151814341	-0.001975813	-0.010379757	0.091882945	-0.007138733	12.44911242	0	8	1	0
COL	3	COL3	11	29.28570805	0.41902368	8.634162523	4.373868847	0.025752221	0.722461167	0.01644041	0.505171	0.020735121	3.85E-06	0	0	0.219205909	0.125302965	-0.001975813	-0.010379757	0.091643438	-0.007138733	12.44911242	0	8	1	0
COL	3	COL3	12	28.97836629	0.417905675	6.388570175	4.348470552	0.052398521	0.835297192	0	0.662716067	0	3.85E-06	0	0	0.014641529	0.21232257	-0.001975813	-0.010379757	0.090217271	-0.007138733	12.44911242	0	8	1	0
COL	30	COL30	1	30.59039218	0.334221256	6.19141609	5.231372908	0.020401916	0.978815518	4.26E-07	0.9363586	7.29E-05	-0.001814865	0.012200867	-6.94E-05	0	0.055027422	0.001271875	-0.018235942	0.081359634	0.05057825	15.28057756	0	8	1	0
COL	30	COL30	2	31.12493197	0.333304089	5.415750537	4.764478858	0.021666353	1.504395519	0.019583938	0.700952595	0.002923554	-0.001814865	0.012200867	-6.94E-05	0.005037016	0.119761464	0.001271875	-0.018235942	0.079366265	0.05057825	15.28057756	0	8	1	0
COL	30	COL30	3	31.69249263	0.329488779	4.612443116	1.053252266	0.011276012	2.094454887	0	0.24734566	0	-0.001814865	0.012200867	-6.94E-05	0.014795804	0.617276156	0.001271875	-0.018235942	0.07827843	0.05057825	15.28057756	0	8	1	0
COL	30	COL30	4	32.07233766	0.327245363	4.083171909	4.578671086	0.019501377	1.816802794	0.005241793	0.568450095	0.000741571	-0.001814865	0.012200867	-6.94E-05	0.000713128	0.111717236	0.001271875	-0.018235942	0.077045194	0.05057825	15.28057756	0	8	1	0
COL	30	COL30	5	32.20360625	0.331486638	6.228748528	4.999077194	0.016647197	0.984094287	5.24E-06	0.671801782	0	-0.001814865	0.012200867	-6.94E-05	0.000199038	0.247082104	0.001271875	-0.018235942	0.074915489	0.05057825	15.28057756	0	8	1	0
COL	30	COL30	6	31.44349509	0.337704754	8.094255929	4.646074958	0.026412788	1.073577363	0.003434673	0.666395597	0	-0.001814865	0.012200867	-6.94E-05	0.001198768	0.215950015	0.001271875	-0.018235942	0.076829334	0.05057825	15.28057756	0	8	1	0
COL	30	COL30	7	30.80588846	0.339713371	6.837599072	5.113020788	0.019067093	1.207458384	0.016316211	0.552159892	1.91E-05	-0.001814865	0.012200867	-6.94E-05	6.53E-05	0.227975759	0.001271875	-0.018235942	0.077594518	0.05057825	15.28057756	0	8	1	0
COL	30	COL30	8	31.25152928	0.337212045	5.365200202	5.237214728	0.021207478	1.192134702	0	0.609555003	0	-0.001814865	0.012200867	-6.94E-05	0.001908511	0.070584954	0.001271875	-0.018235942	0.074031485	0.05057825	15.28057756	0	8	1	0
COL	30	COL30	9	32.2264913	0.329990801	4.759941964	5.441588821	0.021450717	1.320188868	0.00010826	0.602903638	0	-0.001814865	0.012200867	-6.94E-05	0.000176634	0.076454098	0.001271875	-0.018235942	0.072071122	0.05057825	15.28057756	0	8	1	0
COL	30	COL30	10	33.17365976	0.322804129	4.718189244	5.502679529	0.017940809	1.092490448	1.74E-05	0.64331188	0	-0.001814865	0.012200867	-6.94E-05	0.001249708	0.089896119	0.001271875	-0.018235942	0.070701102	0.05057825	15.28057756	0	8	1	0
COL	30	COL30	11	33.04693142	0.324066814	6.29989439	5.092607732	0.01880834	1.064860911	3.56E-05	0.656193672	0	-0.001814865	0.012200867	-6.94E-05	0.001249809	0.154559709	0.001271875	-0.018235942	0.070008462	0.05057825	15.28057756	0	8	1	0
COL	30	COL30	12	31.49984846	0.330697281	7.25347534	4.59885214	0.013894628	0.8376202	0	0.675053835	0	-0.001814865	0.012200867	-6.94E-05	0.003384793	0.270279943	0.001271875	-0.018235942	0.075958834	0.05057825	15.28057756	0	8	1	0
COL	31	COL31	1	26.74981047	0.485659571	14.00030056	1.462123407	0.041011956	2.695290936	0.003249971	0.764542382	0	0	0	0	0.005981125	0.07842639	-0.168900993	0.154532435	0.023112253	0.026643539	10.63569653	0	16	1	0
COL	31	COL31	2	26.38329253	0.484774328	14.3248709	2.425432171	0.025043257	3.299907689	0.001083539	0.152520294	0	0	0	0	0.002352741	0.539562436	-0.168900993	0.154532435	0.023002111	0.026643539	10.63569653	0	16	1	0
COL	31	COL31	3	26.36345592	0.481508928	11.87151745	2.155696943	0.047364513	1.752612586	0.030588267	0.765673244	2.14E-07	0	0	0	0.009776254	0.125406313	-0.168900993	0.154532435	0.022121839	0.026643539	10.63569653	0	16	1	0
COL	31	COL31	4	26.76437997	0.478345922	10.15649922	4.752208373	0.02246283	1.628358307	0.024511397	0.605450589	0.000723071	0	0	0	0.002687374	0.127780997	-0.168900993	0.154532435	0.022310138	0.026643539	10.63569653	0	16	1	0
COL	31	COL31	5	26.99290987	0.479003847	12.72482699	4.377694062	0.027717775	1.47023452	0.000280772	0.755127968	0	0	0	0	0.009692066	0.127900213	-0.168900993	0.154532435	0.023294514	0.026643539	10.63569653	0	16	1	0
COL	31	COL31	6	26.60340524	0.477770396	15.32197963	4.54571709	0.018062798	0.828242975	0.000356495	0.601761003	0	0	0	0	0.00306869	0.372186528	-0.168900993	0.154532435	0.022968953	0.026643539	10.63569653	0	16	1	0
COL	31	COL31	7	25.86356455	0.471562665	15.28143156	4.87657302	0.018929764	1.558662838	8.25E-05	0.746230214	0	0	0	0	0.000146064	0.058020801	-0.168900993	0.154532435	0.022158026	0.026643539	10.63569653	0	16	1	0
COL	31	COL31	8	25.2798712	0.464889021	14.93181686	5.238672501	0.017457877	0.869163901	0.002252372	0.4761018	0	0	0	0	0.000327419	0.339222788	-0.168900993	0.154532435	0.02197459	0.026643539	10.63569653	0	16	1	0
COL	31	COL31	9	25.16529781	0.462852435	14.18197381	5.033814291	0.023344924	1.485070106	0.028867893	0.722291709	2.37E-05	0	0	0	0.000603504	0.085482365	-0.168900993	0.154532435	0.020955479	0.026643539	10.63569653	0	16	1	0
COL	31	COL31	10	25.63410473	0.469773024	12.87107836	4.514494755	0.02817023	1.256444626	2.16E-05	0.591644442	0	0	0	0	0.012551128	0.158077003	-0.168900993	0.154532435	0.020684606	0.026643539	10.63569653	0	16	1	0
COL	31	COL31	11	26.40659606	0.481122684	12.57583352	4.729259044	0.02776011	1.10672882	0.00418699	0.660260124	0	0	0	0	0.001840906	0.094987884	-0.168900993	0.154532435	0.020841581	0.026643539	10.63569653	0	16	1	0
COL	31	COL31	12	26.87658102	0.486157439	13.02963892	1.815847398	0.009754998	3.554127709	1.30E-05	0.114793091	1.30E-05	0	0	0	0.166140927	0.443377945	-0.168900993	0.154532435	0.022002443	0.026643539	10.63569653	0	16	1	0
COL	32	COL32	1	30.22158886	0.354744907	12.8651276	2.994212202	0.060111792	2.837390193	0.03894208	0.472501569	8.54E-05	0.000213033	0	0	0.006546298	0.175939992	-0.020380145	-0.066714796	0.077184435	0.042050515	11.25833586	0	15	1	0
COL	32	COL32	2	29.93465465	0.354733655	13.49666044	1.08508501	0.023454102	1.86772897	0.010336685	0.843021929	0.000160413	0.000213033	0	0	0.00107078	0.063734509	-0.020380145	-0.066714796	0.077178066	0.042050515	11.25833586	0	15	1	0
COL	32	COL32	3	29.71377691	0.352132149	11.75703152	0.506097982	0.01489867	1.700342084	1.59E-06	0.554536486	0.000208403	0.000213033	0	0	0.012664444	0.370356349	-0.020380145	-0.066714796	0.080107841	0.042050515	11.25833586	0	15	1	0
COL	32	COL32	4	30.59280451	0.344133064	8.231875533	1.095855957	0.036845932	1.7349574	0.005835999	0.686585893	0	0.000213033	0	0	0.031553117	0.184544441	-0.020380145	-0.066714796	0.086408608	0.042050515	11.25833586	0	15	1	0
COL	32	COL32	5	32.18912369	0.333576645	6.784378424	2.145697423	0.038633521	2.746882721	0.006024297	0.511921862	0.01198298	0.000213033	0	0	0.002215402	0.400359518	-0.020380145	-0.066714796	0.094581886	0.042050515	11.25833586	1	15	1	1
COL	32	COL32	6	33.26851043	0.328574859	7.54399594	0.924473381	0.024968141	2.570846541	1.47E-05	0.471167453	0	0.000213033	0	0	0.012682875	0.144212517	-0.020380145	-0.066714796	0.102423437	0.042050515	11.25833586	1	15	1	1
COL	32	COL32	7	32.30169815	0.334366566	9.945651571	1.864610945	0.035819712	1.469152549	0.016952829	0.84260068	2.30E-06	0.000213033	0	0	0.000466633	0.077456374	-0.020380145	-0.066714796	0.098834739	0.042050515	11.25833586	0	15	1	0
COL	32	COL32	8	30.02794075	0.347219478	13.4684468	2.896552973	0.054482416	2.926699508	0.006551889	0.507200523	0.000334599	0.000213033	0	0	0.002614244	0.326653203	-0.020380145	-0.066714796	0.083169177	0.042050515	11.25833586	0	15	1	0
COL	32	COL32	9	28.78377452	0.353697879	15.13827875	0.395578314	0.010079246	2.130648676	0	0.307602414	0	0.000213033	0	0	0.147344606	0.294488512	-0.020380145	-0.066714796	0.07086428	0.042050515	11.25833586	2	15	1	1
COL	32	COL32	10	28.5804964	0.349364319	14.65976829	0.907057915	0.017887707	0.397443627	0	0	0	0.000213033	0	0	0	0.010741139	-0.020380145	-0.066714796	0.067383426	0.042050515	11.25833586	0	15	1	0
COL	32	COL32	11	28.64517557	0.346869391	14.02592936	0.894201799	0.023008654	1.6010636	0	0.925587117	0	0.000213033	0	0	0.000835149	0.062153075	-0.020380145	-0.066714796	0.06903135	0.042050515	11.25833586	0	15	1	0
COL	32	COL32	12	29.45073095	0.35136216	13.11565023	1.076291162	0.01638218	1.054070053	0.001307716	0.604658702	0.000264089	0.000213033	0	0	0.001873928	0.159010589	-0.020380145	-0.066714796	0.07389683	0.042050515	11.25833586	0	15	1	0
COL	4	COL4	1	32.33187032	0.31558036	8.452950658	1.20799425	0.031950422	3.532151607	0.000736582	0.661671769	0	2.82E-05	0	0	0.0235544	0.158111711	-6.50E-05	0.008770346	0.112039228	-0.07502165	14.68001188	0	6	1	0
COL	4	COL4	2	31.62731716	0.321284883	10.12638709	1.350542948	0.011146068	1.275694829	0	0.439287374	2.65E-05	2.82E-05	0	0	0.026441803	0.376193235	-6.50E-05	0.008770346	0.112305575	-0.07502165	14.68001188	0	6	1	0
COL	4	COL4	3	30.79209614	0.316583424	9.87978388	1.442487413	0.043303907	4.91527049	1.17E-05	0.362802677	1.45E-05	2.82E-05	0	0	0.011209093	0.584512664	-6.50E-05	0.008770346	0.110724693	-0.07502165	14.68001188	0	6	1	0
COL	4	COL4	4	31.3718737	0.308273068	7.394973488	0.477405874	0.007544202	0.931480261	0.000107605	0.574396068	0.002379807	2.82E-05	0	0	0.041548702	0.368474037	-6.50E-05	0.008770346	0.109525838	-0.07502165	14.68001188	0	6	1	0
COL	4	COL4	5	33.02023371	0.290138317	4.046860925	0.991313633	0.012063262	1.426048296	8.46E-05	0.143466932	0.000365873	2.82E-05	0	0	0.228421742	0.568247355	-6.50E-05	0.008770346	0.100586535	-0.07502165	14.68001188	0	6	1	0
COL	4	COL4	6	33.99303784	0.264746573	3.032027149	6.305504842	0.013984293	0.568818782	0.00613447	0.897079663	0.002081201	2.82E-05	0	0	0.000257779	0.072124634	-6.50E-05	0.008770346	0.08696521	-0.07502165	14.68001188	0	6	1	0
COL	4	COL4	7	34.47427892	0.255294746	3.57000959	3.591750336	0.000453572	1.109413768	0	0.544160448	0	2.82E-05	0	0	0	5.49E-06	-6.50E-05	0.008770346	0.07880694	-0.07502165	14.68001188	0	6	1	0
COL	4	COL4	8	34.47381264	0.261242414	3.368792133	4.671969466	0.019840617	0.706973908	0.00514747	0.800677751	0.000168361	2.82E-05	0	0	0.003217169	0.142503722	-6.50E-05	0.008770346	0.078428418	-0.07502165	14.68001188	0	6	1	0
COL	4	COL4	9	33.28763825	0.27559921	4.895985959	0.697987113	0.009113914	2.022048292	0	0.440067092	0	2.82E-05	0	0	0.447563332	0.027000491	-6.50E-05	0.008770346	0.091683873	-0.07502165	14.68001188	0	6	1	0
COL	4	COL4	10	32.23903612	0.299710554	7.823439885	0.528595657	0.008989816	3.155804908	4.51E-05	0.683271672	1.19E-05	2.82E-05	0	0	0.047307669	0.253301302	-6.50E-05	0.008770346	0.110523709	-0.07502165	14.68001188	0	6	1	0
COL	4	COL4	11	32.31898509	0.313565042	7.935025596	1.506265587	0.018133391	3.020898421	7.15E-06	0.279406101	0	2.82E-05	0	0	0.038804829	0.61922387	-6.50E-05	0.008770346	0.115532234	-0.07502165	14.68001188	0	6	1	0
COL	4	COL4	12	32.52002498	0.311503609	7.03499686	1.385003304	0.032154329	3.245639406	0.001605168	0.852078652	0	2.82E-05	0	0	0.000102556	0.086124438	-6.50E-05	0.008770346	0.111421186	-0.07502165	14.68001188	0	6	1	0
COL	5	COL5	1	30.80690623	0.3414451	10.32094559	1.218245242	0.009318777	2.321477111	0	0.364045528	0	-0.00030268	0.00117814	0	0.163485711	0.332094411	-0.00404099	-0.008382033	0.097703267	0.024191879	14.44724887	0	9	1	0
COL	5	COL5	2	30.4512672	0.344521811	11.02340358	0.668267944	0.012703837	0.67943543	0.000828046	0.338324462	3.82E-07	-0.00030268	0.00117814	0	0.120441263	0.482969472	-0.00404099	-0.008382033	0.096848177	0.024191879	14.44724887	0	9	1	0
COL	5	COL5	3	29.85112661	0.349026763	11.10075453	1.333269173	0.029309478	2.059878867	0.000816508	0.421904792	0	-0.00030268	0.00117814	0	0.005897041	0.116992334	-0.00404099	-0.008382033	0.095170015	0.024191879	14.44724887	0	9	1	0
COL	5	COL5	4	29.21465517	0.342935966	11.52109339	1.390669698	0.037081488	3.54904885	0.001161082	0.591648083	0	-0.00030268	0.00117814	0	0.00297516	0.224085712	-0.00404099	-0.008382033	0.0957987	0.024191879	14.44724887	0	9	1	0
COL	5	COL5	5	29.5696376	0.33251979	9.369372961	1.191884889	0.011716616	2.074045369	0.001852376	0.540899493	0	-0.00030268	0.00117814	0	0.026546464	0.376083101	-0.00404099	-0.008382033	0.097130417	0.024191879	14.44724887	0	9	1	0
COL	5	COL5	6	31.04246246	0.316839086	5.272478878	0.632466427	0.014630228	0.636096702	0.000809278	0.355170535	0.000669501	-0.00030268	0.00117814	0	0.176222044	0.424142595	-0.00404099	-0.008382033	0.094887643	0.024191879	14.44724887	0	9	1	0
COL	5	COL5	7	32.43104471	0.293918057	4.209876365	1.734592582	0.025334939	2.612385463	0.003955267	0.279078456	0	-0.00030268	0.00117814	0	0.011055717	0.605761203	-0.00404099	-0.008382033	0.094314923	0.024191879	14.44724887	0	9	1	0
COL	5	COL5	8	33.01272867	0.281370456	4.686052168	0.647641845	0.012695907	0.444774314	0.011461999	0.204854663	0.239697098	-0.00030268	0.00117814	0	0.091918589	0.431145951	-0.00404099	-0.008382033	0.093028187	0.024191879	14.44724887	0	9	1	0
COL	5	COL5	9	32.2486964	0.289003164	5.19270344	1.68375775	0.038077422	3.102452671	0.000613441	0.517747187	0	-0.00030268	0.00117814	0	0.002525882	0.276559508	-0.00404099	-0.008382033	0.089679622	0.024191879	14.44724887	0	9	1	0
COL	5	COL5	10	30.55446692	0.310104038	8.065058019	0.28253268	0.019343265	3.2337665	0.000861244	0.166744678	0.000201831	-0.00030268	0.00117814	0	0.599737658	0.203823848	-0.00404099	-0.008382033	0.094544039	0.024191879	14.44724887	0	9	1	0
COL	5	COL5	11	29.90756297	0.333846108	10.33390089	0.988779681	0.005139072	0.977385147	0.000419688	0.848898654	9.34E-05	-0.00030268	0.00117814	0	0.005914982	0.122930171	-0.00404099	-0.008382033	0.101424256	0.024191879	14.44724887	0	9	1	0
COL	5	COL5	12	30.53939409	0.343987625	9.959467741	0.755673324	0.008059948	2.610951207	0	0.002709211	0	-0.00030268	0.00117814	0	0.696457752	0.104854464	-0.00404099	-0.008382033	0.100651946	0.024191879	14.44724887	0	9	1	0
COL	6	COL6	1	23.44253012	0.368903534	6.390944365	0.462885014	0.008246655	1.757687373	2.13E-07	0.602168227	0	0	0.000418869	0	0.024958024	0.309449303	0.00059107	-0.003271054	0.096898992	-0.007734763	14.05420574	0	10	1	0
COL	6	COL6	2	23.38712288	0.362398842	6.445980149	1.794858959	0.05083049	4.382795751	0.000543362	0.365171672	0	0	0.000418869	0	0.0003971	0.315692133	0.00059107	-0.003271054	0.097431118	-0.007734763	14.05420574	0	10	1	0
COL	6	COL6	3	24.17676158	0.360507795	6.788761123	0.570464977	0.007519469	0.564855944	0.022224787	0.464310077	0.004944433	0	0.000418869	0	0.036097499	0.396660872	0.00059107	-0.003271054	0.095325335	-0.007734763	14.05420574	0	10	1	0
COL	6	COL6	4	24.96041881	0.363954228	7.398248795	0.611151523	0.006373168	0.506228596	0.014108486	0.747607181	0.056436561	0	0.000418869	0	0.034149278	0.135852136	0.00059107	-0.003271054	0.094242272	-0.007734763	14.05420574	0	10	1	0
COL	6	COL6	5	24.42970074	0.368081942	7.904331949	0.695947159	0.010482383	1.3065822	0	0.111614585	0	0	0.000418869	0	0.767272288	0.064346589	0.00059107	-0.003271054	0.0931586	-0.007734763	14.05420574	0	10	1	0
COL	6	COL6	6	23.84464823	0.373500427	6.657548543	1.74400211	0.010298584	3.499737239	3.04E-05	0.075023079	0	0	0.000418869	0	0.095224006	0.478700094	0.00059107	-0.003271054	0.089038076	-0.007734763	14.05420574	0	10	1	0
COL	6	COL6	7	24.63222934	0.371279754	4.983732	1.721653049	0.015110617	3.463479717	2.52E-05	0.382337923	1.08E-05	0	0.000418869	0	0.034001513	0.540599264	0.00059107	-0.003271054	0.084475133	-0.007734763	14.05420574	0	10	1	0
COL	6	COL6	8	26.18554089	0.355042108	4.326829078	0.845127774	0.007601685	1.770389416	0.001451687	0.590009887	0.007862472	0	0.000418869	0	0.043716229	0.301322837	0.00059107	-0.003271054	0.082568405	-0.007734763	14.05420574	0	10	1	0
COL	6	COL6	9	27.19319764	0.340516528	4.289645128	0.714717891	0.016107853	1.31016363	9.27E-05	0.273279403	0	0	0.000418869	0	0.294816531	0.401826688	0.00059107	-0.003271054	0.082682326	-0.007734763	14.05420574	0	10	1	0
COL	6	COL6	10	26.58071531	0.341892665	5.84815117	0.55254994	0.01030338	0.495833247	0.000111973	0.607761425	0.155627779	0	0.000418869	0	0.009238437	0.222585438	0.00059107	-0.003271054	0.089348471	-0.007734763	14.05420574	0	10	1	0
COL	6	COL6	11	24.86056743	0.354734269	7.954451137	0.512800311	0.007649833	0.714567555	0.004554835	0.556215641	0.071681967	0	0.000418869	0	0.040654119	0.325196316	0.00059107	-0.003271054	0.097445781	-0.007734763	14.05420574	0	10	1	0
COL	6	COL6	12	23.77654073	0.367235551	7.635107967	0.557549838	0.014848753	2.658123042	0	0.685490334	0	0	0.000418869	0	0.075721584	0.230445328	0.00059107	-0.003271054	0.097681915	-0.007734763	14.05420574	0	10	1	0
COL	7	COL7	1	30.3159823	0.459534592	13.84318824	1.997902008	0.022229378	4.303180225	0.01560879	0.127936202	2.60E-06	-4.20E-05	0.009216385	-2.13E-05	0.106043113	0.575053516	-0.002025111	0.00291235	0.053976547	0.019648332	14.2631686	0	8	1	0
COL	7	COL7	2	30.62263807	0.475002825	14.05477036	1.834258752	0.010988674	2.995573113	9.49E-06	0.730254093	0	-4.20E-05	0.009216385	-2.13E-05	0.012401333	0.254199999	-0.002025111	0.00291235	0.052854053	0.019648332	14.2631686	0	8	1	0
COL	7	COL7	3	30.74817261	0.471412869	14.88634	1.901099832	0.052919454	3.401159081	0.192615491	0.271198571	0.209679919	-4.20E-05	0.009216385	-2.13E-05	0.023228019	0.279662726	-0.002025111	0.00291235	0.049567484	0.019648332	14.2631686	0	8	1	0
COL	7	COL7	4	30.52137587	0.469212385	15.05533535	2.092935069	0.057866333	2.836063373	0.186001376	0.296264802	0.236123561	-4.20E-05	0.009216385	-2.13E-05	0.028403581	0.235619009	-0.002025111	0.00291235	0.049244881	0.019648332	14.2631686	0	8	1	0
COL	7	COL7	5	30.3068001	0.465144321	12.88143019	1.960890729	0.054769098	3.305076986	0.172773124	0.223252093	0.325617206	-4.20E-05	0.009216385	-2.13E-05	0.029921861	0.223395787	-0.002025111	0.00291235	0.049339338	0.019648332	14.2631686	0	8	1	0
COL	7	COL7	6	29.91221595	0.457656226	11.35259306	1.577277164	0.02287901	2.171606679	0.020747864	0.808913914	0.062549752	-4.20E-05	0.009216385	-2.13E-05	7.22E-05	0.095511029	-0.002025111	0.00291235	0.049013965	0.019648332	14.2631686	0	8	1	0
COL	7	COL7	7	29.966475	0.451178805	9.796902873	1.821851222	0.056816824	3.143011841	0.277457968	0.248563071	0.208856427	-4.20E-05	0.009216385	-2.13E-05	0.021758528	0.218208001	-0.002025111	0.00291235	0.050349767	0.019648332	14.2631686	0	8	1	0
COL	7	COL7	8	31.09897722	0.436207912	7.062404139	1.282749207	0.02810793	1.846886601	0.138346509	0.388265829	0.017620539	-4.20E-05	0.009216385	-2.13E-05	0.06877901	0.303261011	-0.002025111	0.00291235	0.05106013	0.019648332	14.2631686	0	8	1	0
COL	7	COL7	9	32.72384179	0.40852278	5.708434238	1.113737862	0.012815964	3.089186798	0.002480465	0.662800381	0	-4.20E-05	0.009216385	-2.13E-05	0.042165735	0.270372874	-0.002025111	0.00291235	0.051062088	0.019648332	14.2631686	0	8	1	0
COL	7	COL7	10	33.75483303	0.383820382	5.484189731	3.044029104	0.06047848	3.697328791	0.10911795	0.15527145	0.000882251	-4.20E-05	0.009216385	-2.13E-05	0.026495177	0.565214902	-0.002025111	0.00291235	0.049781103	0.019648332	14.2631686	0	8	1	0
COL	7	COL7	11	33.13052472	0.384182236	6.594683023	1.6538833	0.012745151	2.922802743	0	0.649288468	0	-4.20E-05	0.009216385	-2.13E-05	0.024365395	0.309254035	-0.002025111	0.00291235	0.049800572	0.019648332	14.2631686	0	8	1	0
COL	7	COL7	12	31.2817564	0.418075873	10.70168592	0.493181992	0.007876329	3.886460052	0	0.276776942	0	-4.20E-05	0.009216385	-2.13E-05	0.157209525	0.481638466	-0.002025111	0.00291235	0.051870444	0.019648332	14.2631686	0	8	1	0
COL	8	COL8	1	24.72362829	0.428191877	10.42643142	1.971192847	0.056805068	3.368418894	0.282569006	0.327269668	0.239319571	-0.000248163	0.013507959	0.000239418	0.02957546	0.110301111	0.00443633	-0.016047534	0.074270992	0.0145274	13.71601082	0	4	1	0
COL	8	COL8	2	24.34251596	0.428711385	10.02823169	1.976051892	0.052597427	3.763339856	0.201285743	0.271411577	0.222714645	-0.000248163	0.013507959	0.000239418	0.015525378	0.263156537	0.00443633	-0.016047534	0.071294868	0.0145274	13.71601082	0	4	1	0
COL	8	COL8	3	24.32178982	0.434178789	8.326835808	2.023100943	0.051140204	2.836414767	0.268694427	0.164166802	0.32977649	-0.000248163	0.013507959	0.000239418	0.003363072	0.22186499	0.00443633	-0.016047534	0.065802149	0.0145274	13.71601082	0	4	1	0
COL	8	COL8	4	24.61664728	0.436599295	8.508208169	1.677725108	0.037925789	2.254254621	0.304960147	0.104919021	0.097090152	-0.000248163	0.013507959	0.000239418	0.01288654	0.375075589	0.00443633	-0.016047534	0.065556671	0.0145274	13.71601082	0	4	1	0
COL	8	COL8	5	25.20846175	0.432583539	8.726694574	2.097013814	0.06298219	3.138612275	0.247678813	0.186946716	0.293326639	-0.000248163	0.013507959	0.000239418	0.02863626	0.223341856	0.00443633	-0.016047534	0.065813598	0.0145274	13.71601082	0	4	1	0
COL	8	COL8	6	25.22192061	0.429096499	8.853967841	1.415886388	0.042722929	2.354765642	0.08712996	0.363612092	0.199388482	-0.000248163	0.013507959	0.000239418	0.009039904	0.312685485	0.00443633	-0.016047534	0.068039304	0.0145274	13.71601082	0	4	1	0
COL	8	COL8	7	24.37881006	0.422978869	10.35328557	2.150853343	0.053090914	3.143675944	0.103143498	0.247078146	0.431061546	-0.000248163	0.013507959	0.000239418	0.014083682	0.196940682	0.00443633	-0.016047534	0.075450159	0.0145274	13.71601082	0	4	1	0
COL	8	COL8	8	23.88796654	0.421350664	10.10004175	1.047837916	0.028487099	1.586571738	0.040827276	0.290591128	0.018137253	-0.000248163	0.013507959	0.000239418	0.006862409	0.592082304	0.00443633	-0.016047534	0.074877264	0.0145274	13.71601082	0	4	1	0
COL	8	COL8	9	24.31265624	0.430766387	8.382646189	0.972845877	0.021889387	1.274326869	0.123900693	0.278520606	0.075986614	-0.000248163	0.013507959	0.000239418	0.004324801	0.295737561	0.00443633	-0.016047534	0.065906572	0.0145274	13.71601082	0	4	1	0
COL	8	COL8	10	25.05706149	0.432493384	8.516494801	1.803182219	0.029177103	2.34407557	0.165893573	0.299199177	0.181193652	-0.000248163	0.013507959	0.000239418	0.011995022	0.313044307	0.00443633	-0.016047534	0.064194063	0.0145274	13.71601082	0	4	1	0
COL	8	COL8	11	25.54706423	0.424760561	8.826951196	1.570145838	0.038260917	1.852008711	0.10597224	0.312369398	0.021158967	-0.000248163	0.013507959	0.000239418	0.034800394	0.41805506	0.00443633	-0.016047534	0.067763776	0.0145274	13.71601082	0	4	1	0
COL	8	COL8	12	25.36629849	0.425208794	9.035900504	1.939791368	0.044555704	2.973367591	0.269584143	0.192620226	0.327030798	-0.000248163	0.013507959	0.000239418	0.003336418	0.177567185	0.00443633	-0.016047534	0.070954787	0.0145274	13.71601082	0	4	1	0
COL	9	COL9	1	27.17698609	0.439909301	11.90345935	0.849804	0.011664736	1.975036434	0.000236611	0.991690323	0	-0.000556394	0	-0.000569136	0	0.002371823	-0.031865259	0.033396406	0.045437885	0.034919708	13.0565238	1	21	1	1
COL	9	COL9	2	26.4468985	0.441705844	12.19570827	1.00545116	0.014944779	2.62726994	0.052717568	0.403545604	0.093199958	-0.000556394	0	-0.000569136	0.037938074	0.403354515	-0.031865259	0.033396406	0.045848223	0.034919708	13.0565238	0	21	1	0
COL	9	COL9	3	25.97143854	0.441210311	10.97173632	1.35636475	0.031159722	1.844068292	0.085845708	0.146073808	0.0495642	-0.000556394	0	-0.000569136	0.005142532	0.68101699	-0.031865259	0.033396406	0.044646622	0.034919708	13.0565238	1	21	1	1
COL	9	COL9	4	25.63423945	0.440309297	10.07518709	1.584108542	0.012070527	2.194663345	0	0.352503157	0	-0.000556394	0	-0.000569136	0.020073838	0.623854469	-0.031865259	0.033396406	0.044800871	0.034919708	13.0565238	0	21	1	0
COL	9	COL9	5	26.01252478	0.441999376	8.998518513	1.017826395	0.028736448	2.424733331	0.043333532	0.129401811	0.063067093	-0.000556394	0	-0.000569136	0.033793237	0.71845777	-0.031865259	0.033396406	0.045366453	0.034919708	13.0565238	1	21	1	1
COL	9	COL9	6	27.02072911	0.450908765	9.010863018	1.011335516	0.021431949	1.291967715	0.053824228	0.270261283	0.006782038	-0.000556394	0	-0.000569136	0.009569053	0.346815971	-0.031865259	0.033396406	0.043019931	0.034919708	13.0565238	1	21	1	1
COL	9	COL9	7	27.66700994	0.4600679	10.21471953	1.327806756	0.023738057	1.426137746	0.034420592	0.388147313	0.01863966	-0.000556394	0	-0.000569136	0.006721642	0.494507408	-0.031865259	0.033396406	0.04065834	0.034919708	13.0565238	0	21	1	0
COL	9	COL9	8	27.5050496	0.461111856	10.71656263	1.471303113	0.043798164	3.056511318	0.303641927	0.1157957	0.033874457	-0.000556394	0	-0.000569136	0.007685521	0.326625779	-0.031865259	0.033396406	0.042117908	0.034919708	13.0565238	0	21	1	0
COL	9	COL9	9	27.1585892	0.460357392	9.908967749	1.440609127	0.031411536	1.442333566	0.052726239	0.724224105	0.057917145	-0.000556394	0	-0.000569136	0.000464486	0.121357899	-0.031865259	0.033396406	0.042795723	0.034919708	13.0565238	1	21	1	1
COL	9	COL9	10	27.47893123	0.457912188	7.673274113	1.273467024	0.013385369	2.518484707	0.034599277	0.373626016	0.022470315	-0.000556394	0	-0.000569136	0.022938912	0.542906792	-0.031865259	0.033396406	0.039820083	0.034919708	13.0565238	0	21	1	0
COL	9	COL9	11	28.17607097	0.447647915	6.09060477	0.798285557	0.028360335	1.181547831	0.023081366	0.556413115	0.012985114	-0.000556394	0	-0.000569136	0.016174314	0.269403847	-0.031865259	0.033396406	0.039401817	0.034919708	13.0565238	3	21	1	1
COL	9	COL9	12	28.07677163	0.439244244	8.4164111	1.368884262	0.032651022	3.873918207	0.052889105	0.086090263	0.013753283	-0.000556394	0	-0.000569136	0.004408782	0.676020662	-0.031865259	0.033396406	0.043003796	0.034919708	13.0565238	1	21	1	1
CRI	1	CRI1	1	30.86148188	0.407521508	6.263365018	1.118780421	0.0200929	0.73983773	0	0.816989995	0	-8.49E-06	0.032696175	-4.24E-06	0.00011386	0.020425266	-0.011260755	-0.018562162	0.052833156	0.02198168	13.70032977	0	3	1	0
CRI	1	CRI1	2	32.01524652	0.403804821	7.237149983	2.65174075	0.048708255	2.642212197	0.140270877	0.590195246	0.035163278	-8.49E-06	0.032696175	-4.24E-06	0.005570339	0.177041251	-0.011260755	-0.018562162	0.052563977	0.02198168	13.70032977	0	3	1	0
CRI	1	CRI1	3	31.11615563	0.406164868	8.466113723	0.717517065	0.027454919	2.111059987	0.008523074	0.632217372	7.40E-05	-8.49E-06	0.032696175	-4.24E-06	0.035065521	0.17123624	-0.011260755	-0.018562162	0.052994186	0.02198168	13.70032977	0	3	1	0
CRI	1	CRI1	4	28.92183263	0.420545231	11.77000606	0.642959	0.016160291	2.134487842	5.40E-05	0.701610365	0.000218805	-8.49E-06	0.032696175	-4.24E-06	0.013884858	0.267811458	-0.011260755	-0.018562162	0.059351609	0.02198168	13.70032977	0	3	1	0
CRI	1	CRI1	5	28.04878495	0.432341402	13.8273657	0.739378653	0.019692825	1.83865833	7.61E-05	0.401409037	0.004058506	-8.49E-06	0.032696175	-4.24E-06	0.010182344	0.504286408	-0.011260755	-0.018562162	0.065026833	0.02198168	13.70032977	0	3	1	0
CRI	1	CRI1	6	28.21655043	0.434847338	11.86250684	0.572517356	0.017033546	0.997836308	1.80E-05	0.718553246	0	-8.49E-06	0.032696175	-4.24E-06	0.00922417	0.16490019	-0.011260755	-0.018562162	0.063522144	0.02198168	13.70032977	0	3	1	0
CRI	1	CRI1	7	28.22724699	0.436536871	11.35857644	1.189733449	0.044647678	1.808257198	0.107792514	0.59752283	0.008182542	-8.49E-06	0.032696175	-4.24E-06	0.004714917	0.224448403	-0.011260755	-0.018562162	0.063192592	0.02198168	13.70032977	0	3	1	0
CRI	1	CRI1	8	28.139078	0.431378333	13.17770736	0.882941712	0.022266117	2.816244914	0.000330782	0.755247832	2.59E-07	-8.49E-06	0.032696175	-4.24E-06	0.000368477	0.09480159	-0.011260755	-0.018562162	0.06612387	0.02198168	13.70032977	0	3	1	0
CRI	1	CRI1	9	27.8159142	0.424077883	12.1780779	0.724154235	0.025182784	1.109428167	0.137944807	0.213909636	0.000463538	-8.49E-06	0.032696175	-4.24E-06	0.007049275	0.355227483	-0.011260755	-0.018562162	0.063762395	0.02198168	13.70032977	0	3	1	0
CRI	1	CRI1	10	27.73428457	0.428264178	9.473113967	0.332369706	0.014657046	0.95505497	0	0	0	-8.49E-06	0.032696175	-4.24E-06	0.258204461	0.172561629	-0.011260755	-0.018562162	0.059807998	0.02198168	13.70032977	0	3	1	0
CRI	1	CRI1	11	28.51288832	0.42862834	7.619239304	0.379846683	0.01512796	0.851764296	0.082822151	0.215687514	0	-8.49E-06	0.032696175	-4.24E-06	0.064609288	0.285946162	-0.011260755	-0.018562162	0.055561245	0.02198168	13.70032977	0	3	1	0
CRI	1	CRI1	12	29.55547983	0.416430972	6.192253877	0.991438657	0.024365109	2.641874668	1.10E-07	0.602180563	1.43E-05	-8.49E-06	0.032696175	-4.24E-06	0.010799512	0.201884425	-0.011260755	-0.018562162	0.053108107	0.02198168	13.70032977	0	3	1	0
CRI	2	CRI2	1	26.71724762	0.386684428	6.28368047	5.374612525	0.029927084	1.192854277	0.038592732	0.857550662	0.001277547	-0.004012461	0.065917649	0	0.000110283	0.052576408	-0.007310244	-0.048634224	0.061397335	0.016885668	13.06774175	0	3	1	0
CRI	2	CRI2	2	27.78269323	0.381304181	6.528961272	4.389253974	0.050502718	2.271999192	0.224930982	0.679984642	0.000512984	-0.004012461	0.065917649	0	0.000699091	0.010372313	-0.007310244	-0.048634224	0.060829174	0.016885668	13.06774175	0	3	1	0
CRI	2	CRI2	3	28.90906503	0.377856119	5.380124529	4.952880438	0.029459328	1.330977597	0.013620971	0.539035792	9.64E-05	-0.004012461	0.065917649	0	0.004584002	0.127573946	-0.007310244	-0.048634224	0.065375416	0.016885668	13.06774175	0	3	1	0
CRI	2	CRI2	4	28.63142417	0.375119868	6.771694359	3.350670766	0.034482449	2.114767817	0.089816189	0.635900513	0.001346632	-0.004012461	0.065917649	0	0.00505155	0.200555649	-0.007310244	-0.048634224	0.072954208	0.016885668	13.06774175	0	3	1	0
CRI	2	CRI2	5	27.08085194	0.382757645	10.6578287	7.537638965	0.006428064	0.406430817	0.000313273	0.802925983	0	-0.004012461	0.065917649	0	0.001157332	0.012958244	-0.007310244	-0.048634224	0.076626655	0.016885668	13.06774175	0	3	1	0
CRI	2	CRI2	6	26.0321746	0.395962587	11.52834491	5.712793042	0.018354231	1.199854953	0	0.954632858	0	-0.004012461	0.065917649	0	0	0	-0.007310244	-0.048634224	0.07526009	0.016885668	13.06774175	0	3	1	0
CRI	2	CRI2	7	26.11448694	0.405275703	10.54899629	3.371938249	0.021089461	2.133602783	0.00067095	0.597211753	5.50E-06	-0.004012461	0.065917649	0	0.006051567	0.314405543	-0.007310244	-0.048634224	0.077578755	0.016885668	13.06774175	0	3	1	0
CRI	2	CRI2	8	26.54956102	0.407132792	11.17438876	4.495185792	0.030242081	1.708217022	0.103730979	0.508075346	0.007520312	-0.004012461	0.065917649	0	0.001861539	0.172947767	-0.007310244	-0.048634224	0.079270991	0.016885668	13.06774175	0	3	1	0
CRI	2	CRI2	9	26.56915698	0.396562805	11.51955525	3.074313324	0.022871637	2.08140665	0.000168021	0.628168673	0	-0.004012461	0.065917649	0	0.005826365	0.357046986	-0.007310244	-0.048634224	0.07839438	0.016885668	13.06774175	0	3	1	0
CRI	2	CRI2	10	26.12479396	0.386200414	10.41872613	3.309602747	0.061880335	1.78544053	0.13423883	0.669366002	0.001185864	-0.004012461	0.065917649	0	0.05190768	0.022955534	-0.007310244	-0.048634224	0.077936373	0.016885668	13.06774175	0	3	1	0
CRI	2	CRI2	11	25.88597018	0.390681533	8.476612176	6.065125473	0.03353267	1.899547322	0.238838036	0.594739107	2.19E-05	-0.004012461	0.065917649	0	0	0.005880901	-0.007310244	-0.048634224	0.073355439	0.016885668	13.06774175	0	3	1	0
CRI	2	CRI2	12	26.1561317	0.394098391	6.44468199	5.937860889	0.02115784	1.18704612	0.000929826	0.628005131	0	-0.004012461	0.065917649	0	2.52E-05	0.022279818	-0.007310244	-0.048634224	0.065553342	0.016885668	13.06774175	0	3	1	0
CRI	3	CRI3	1	30.91298349	0.417994098	4.812158727	4.00125128	0.059293695	1.814600213	0.164557045	0.701995529	0.034337885	-0.059825232	0.031199463	5.53E-06	0.010061109	0.067875255	-0.006073473	0.014878213	0.046766551	0.011899161	12.7346445	0	3	1	0
CRI	3	CRI3	2	32.73265859	0.384113811	4.057664845	6.101319034	0.026121126	1.058231714	0.029498444	0.7656913	0	-0.059825232	0.031199463	5.53E-06	0	0.005321773	-0.006073473	0.014878213	0.049983521	0.011899161	12.7346445	0	3	1	0
CRI	3	CRI3	3	34.39728947	0.365909936	4.130924548	2.853648298	0.026910967	1.640629872	0	0.647995692	0.001804956	-0.059825232	0.031199463	5.53E-06	0.098770997	0.240748953	-0.006073473	0.014878213	0.054042134	0.011899161	12.7346445	0	3	1	0
CRI	3	CRI3	4	36.13264797	0.355998758	3.970199917	7.7871601	0.020431951	0.314193563	0.006314768	0.773370773	0	-0.059825232	0.031199463	5.53E-06	0.011654758	0.011988311	-0.006073473	0.014878213	0.056627473	0.011899161	12.7346445	0	3	1	0
CRI	3	CRI3	5	35.24568081	0.37191855	5.521916066	7.050337253	0.019606897	0.356539307	0.014417976	0.67433386	2.29E-06	-0.059825232	0.031199463	5.53E-06	0.019208548	0.053550877	-0.006073473	0.014878213	0.056307338	0.011899161	12.7346445	0	3	1	0
CRI	3	CRI3	6	31.47525991	0.429564341	9.490493669	3.536674023	0.062301659	1.972078709	0.092677839	0.616156513	0.000890619	-0.059825232	0.031199463	5.53E-06	0.065312131	0.087477343	-0.006073473	0.014878213	0.05223643	0.011899161	12.7346445	0	3	1	0
CRI	3	CRI3	7	29.64730126	0.473743651	10.58129442	6.027149425	0.023866276	0.6529091	0.039756456	0.74702871	0	-0.059825232	0.031199463	5.53E-06	0	0.001434108	-0.006073473	0.014878213	0.049561881	0.011899161	12.7346445	0	3	1	0
CRI	3	CRI3	8	30.23632557	0.474090995	8.787332619	5.145952963	0.03984159	2.433400807	0.081073003	0.619006279	1.84E-06	-0.059825232	0.031199463	5.53E-06	0.000127084	0.017678116	-0.006073473	0.014878213	0.049439576	0.011899161	12.7346445	0	3	1	0
CRI	3	CRI3	9	29.98632837	0.467833916	9.829377356	7.244198204	0.00752226	0.407350957	0	0.684191862	0	-0.059825232	0.031199463	5.53E-06	6.87E-05	0.006791819	-0.006073473	0.014878213	0.047598857	0.011899161	12.7346445	0	3	1	0
CRI	3	CRI3	10	29.32062697	0.46564433	11.65933115	4.298220493	0.042414308	2.064096242	0.189974429	0.715375591	0.001773339	-0.059825232	0.031199463	5.53E-06	0.000266806	0.028823929	-0.006073473	0.014878213	0.04438596	0.011899161	12.7346445	0	3	1	0
CRI	3	CRI3	11	29.21074313	0.458077796	9.865865612	4.340820065	0.04419299	2.068319931	0.056699423	0.572919238	3.57E-05	-0.059825232	0.031199463	5.53E-06	0.00115129	0.194425845	-0.006073473	0.014878213	0.042558147	0.011899161	12.7346445	0	3	1	0
CRI	3	CRI3	12	29.50280752	0.446065713	6.776514527	4.352940674	0.054541821	0.495440389	0	0.613112949	0	-0.059825232	0.031199463	5.53E-06	0.078934225	0.075125608	-0.006073473	0.014878213	0.044922799	0.011899161	12.7346445	0	3	1	0
CRI	4	CRI4	1	29.53360247	0.358554002	9.746075542	3.037682218	0.039515322	0.824529344	0.15139491	0.3701517	0.046391861	0	0.015959197	0	0.001013131	0.134485153	-0.010045511	-0.009601093	0.07170899	0.031779193	12.99988052	0	3	1	0
CRI	4	CRI4	2	30.01505675	0.3580119	7.981973691	2.221615352	0.010321754	2.940081043	5.31E-06	0.541392651	0	0	0.015959197	0	0.033847613	0.262468439	-0.010045511	-0.009601093	0.067737663	0.031779193	12.99988052	0	3	1	0
CRI	4	CRI4	3	30.80334297	0.345917049	7.315826983	2.201519107	0.033764683	1.933324738	0.005914731	0.435507844	0	0	0.015959197	0	0.061810147	0.06081325	-0.010045511	-0.009601093	0.066753818	0.031779193	12.99988052	0	3	1	0
CRI	4	CRI4	4	32.26830698	0.334616664	7.593258431	1.902385193	0.031767755	2.038855163	0.059262739	0.619033562	0.000771269	0	0.015959197	0	0.053830579	0.030640751	-0.010045511	-0.009601093	0.067988167	0.031779193	12.99988052	0	3	1	0
CRI	4	CRI4	5	33.54942571	0.329581547	7.477154836	1.82392243	0.02651974	2.824808025	0.000100974	0.59099666	1.11E-05	0	0.015959197	0	0.069708929	0.238667323	-0.010045511	-0.009601093	0.069426128	0.031779193	12.99988052	0	3	1	0
CRI	4	CRI4	6	32.45688431	0.338101262	8.438755961	1.996508573	0.01810965	0.992958951	0.006078891	0.628678491	0.001025832	0	0.015959197	0	0.068436299	0.026867295	-0.010045511	-0.009601093	0.070549195	0.031779193	12.99988052	0	3	1	0
CRI	4	CRI4	7	30.07584463	0.352424625	11.58288431	2.694034477	0.009895476	1.022964509	0.001550936	0.621965863	0	0	0.015959197	0	0	1.85E-05	-0.010045511	-0.009601093	0.077195251	0.031779193	12.99988052	0	3	1	0
CRI	4	CRI4	8	29.31423529	0.358462193	13.13521966	1.475266227	0.020441014	3.285400691	0.003496392	0.389623531	0	0	0.015959197	0	0.304113835	0.081715609	-0.010045511	-0.009601093	0.080203502	0.031779193	12.99988052	0	3	1	0
CRI	4	CRI4	9	29.67630983	0.362238021	12.01531301	2.417352351	0.016173218	0.846599919	0.002204429	0.349578573	0	0	0.015959197	0	0.000267702	0.000143904	-0.010045511	-0.009601093	0.072933055	0.031779193	12.99988052	0	3	1	0
CRI	4	CRI4	10	29.63720246	0.362256175	11.83956025	1.821714191	0.032526798	2.018387822	0.063749684	0.719978799	0.001914453	0	0.015959197	0	0.031728695	0.08958711	-0.010045511	-0.009601093	0.074055852	0.031779193	12.99988052	0	3	1	0
CRI	4	CRI4	11	29.49018475	0.351721947	12.52186835	2.601991522	0.045021143	2.377323378	0.049876038	0.519788528	1.95E-06	0	0.015959197	0	0.073220074	0.098285488	-0.010045511	-0.009601093	0.08342873	0.031779193	12.99988052	0	3	1	0
CRI	4	CRI4	12	29.43702457	0.348988998	11.67035504	1.711414542	0.019266582	3.26344516	0	0.617107927	0	0	0.015959197	0	0.122844606	0.121534707	-0.010045511	-0.009601093	0.080757442	0.031779193	12.99988052	0	3	1	0
CRI	5	CRI5	1	27.00830876	0.489048002	11.42112434	1.684913352	0.0423932	2.615257319	0.004788941	0.685606612	0.000309766	0	0	0	0.003976049	0.155106888	-0.04038269	0.05801041	0.089748666	0.021800302	12.90577987	0	3	1	0
CRI	5	CRI5	2	26.62600404	0.484834431	11.44814783	1.482285737	0.008555706	3.417482669	6.66E-05	0.399916573	1.46E-06	0	0	0	0.095178007	0.2885614	-0.04038269	0.05801041	0.081874084	0.021800302	12.90577987	0	3	1	0
CRI	5	CRI5	3	27.12028586	0.490847837	8.066418868	2.579132038	0.040180863	1.093611152	0.03398659	0.403035688	0.004321728	0	0	0	0.002066672	0.041648368	-0.04038269	0.05801041	0.072587848	0.021800302	12.90577987	0	3	1	0
CRI	5	CRI5	4	27.45414804	0.487009092	5.559193205	1.573258701	0.005958023	2.202683425	1.53E-06	0.673116475	2.68E-07	0	0	0	0.144025336	0.052262098	-0.04038269	0.05801041	0.069001195	0.021800302	12.90577987	0	3	1	0
CRI	5	CRI5	5	27.86822827	0.484935074	5.478941891	2.130310725	0.016338379	0.837954673	0.010387139	0.433880657	0.002773552	0	0	0	0.010930382	0.205266916	-0.04038269	0.05801041	0.067175834	0.021800302	12.90577987	0	3	1	0
CRI	5	CRI5	6	28.39535006	0.491511005	5.559091682	3.013754426	0.04942277	1.961714936	0.056889349	0.449073704	0.002357303	0	0	0	0.003799613	0.148593573	-0.04038269	0.05801041	0.070382248	0.021800302	12.90577987	0	3	1	0
CRI	5	CRI5	7	28.05142404	0.492864113	7.083849323	1.739327615	0.034120508	3.577841995	0.002009118	0.881636076	0	0	0	0	7.61E-05	0.009143614	-0.04038269	0.05801041	0.081358273	0.021800302	12.90577987	0	3	1	0
CRI	5	CRI5	8	27.36494289	0.492042607	10.95041221	1.450615885	0.021889323	1.454960772	0.001698779	0.67235396	0.000225452	0	0	0	0.008819896	0.205635326	-0.04038269	0.05801041	0.088175335	0.021800302	12.90577987	0	3	1	0
CRI	5	CRI5	9	27.04647213	0.492046982	14.00386296	2.278494372	0.050249862	3.640180912	0.015013705	0.756221117	0.00011747	0	0	0	0.000579165	0.036199068	-0.04038269	0.05801041	0.086742552	0.021800302	12.90577987	0	3	1	0
CRI	5	CRI5	10	26.92568164	0.491863387	14.01355078	2.454404593	0.031821205	3.589646885	0.009631634	0.251298613	0.000299012	0	0	0	0.00964753	0.451384181	-0.04038269	0.05801041	0.085201095	0.021800302	12.90577987	0	3	1	0
CRI	5	CRI5	11	27.3372894	0.499613484	11.72260221	1.744228983	0.036854347	2.4481256	0.029872571	0.754676403	0.004984786	0	0	0	0.001594093	0.049059449	-0.04038269	0.05801041	0.086494054	0.021800302	12.90577987	0	3	1	0
CRI	5	CRI5	12	27.6658818	0.502094972	10.24640388	2.394845083	0.045942616	3.766012993	0.027604507	0.521019737	0.001608133	0	0	0	0.014118157	0.104384285	-0.04038269	0.05801041	0.089522586	0.021800302	12.90577987	0	3	1	0
CRI	6	CRI6	1	27.17120888	0.476811131	13.79413499	1.867004811	0.026172752	2.013551864	0.012916113	0.8807751	0.003086195	-0.015321292	0	0	0.010914477	0.049042944	-0.029497471	0.069314617	0.061773061	0.029434909	12.98097594	0	4	1	0
CRI	6	CRI6	2	26.75421237	0.462931248	12.35413527	2.380202502	0.02824651	1.0727053	0.006935231	0.665094693	0.026564194	-0.015321292	0	0	0.036751643	0.237868028	-0.029497471	0.069314617	0.064496759	0.029434909	12.98097594	0	4	1	0
CRI	6	CRI6	3	26.99530159	0.46685112	10.2687946	2.913302699	0.037775044	0.667182434	0.008800568	0.42721653	2.31E-05	-0.015321292	0	0	0.000676377	0.210014677	-0.029497471	0.069314617	0.058120474	0.029434909	12.98097594	0	4	1	0
CRI	6	CRI6	4	28.15871768	0.468228053	7.000652455	2.87071736	0.038734235	3.752426823	0.000778776	0.197609307	0.001431736	-0.015321292	0	0	0.003058215	0.318934294	-0.029497471	0.069314617	0.051280406	0.029434909	12.98097594	0	4	1	0
CRI	6	CRI6	5	29.44261667	0.451270845	5.558323409	2.306990614	0.034586405	1.41604442	0.032359793	0.742256734	0.041766731	-0.015321292	0	0	0.013585781	0.142466079	-0.029497471	0.069314617	0.052851462	0.029434909	12.98097594	0	4	1	0
CRI	6	CRI6	6	30.85428984	0.440092163	5.948065154	2.308265655	0.028827488	0.899679464	0.038501854	0.533219478	0.011525988	-0.015321292	0	0	0.00221286	0.083672926	-0.029497471	0.069314617	0.057196372	0.029434909	12.98097594	0	4	1	0
CRI	6	CRI6	7	31.45412034	0.439979903	5.979984017	3.505175733	0.048672782	2.9136153	0.024317097	0.283155249	0.000739847	-0.015321292	0	0	0.008247361	0.323664352	-0.029497471	0.069314617	0.061263685	0.029434909	12.98097594	0	4	1	0
CRI	6	CRI6	8	29.88996617	0.450627612	9.010511336	1.638569288	0.022684363	1.585450621	0.002147182	0.875075559	3.86E-06	-0.015321292	0	0	0.007317985	0.076240613	-0.029497471	0.069314617	0.060666557	0.029434909	12.98097594	0	4	1	0
CRI	6	CRI6	9	27.80480412	0.47512388	13.54080013	2.313683544	0.038056608	1.221041034	0.02370748	0.42308538	0.005723315	-0.015321292	0	0	0.002033025	0.017838634	-0.029497471	0.069314617	0.063479247	0.029434909	12.98097594	0	4	1	0
CRI	6	CRI6	10	27.10872478	0.48773239	13.48364757	3.624734784	0.026499246	1.234758801	0.010366806	0.739588939	0.051690443	-0.015321292	0	0	0.011333727	0.172074009	-0.029497471	0.069314617	0.062805623	0.029434909	12.98097594	0	4	1	0
CRI	6	CRI6	11	27.15334398	0.484028535	12.26601372	2.350646245	0.030718137	3.874359913	0.000237636	0.670854346	0	-0.015321292	0	0	0.02955433	0.188204211	-0.029497471	0.069314617	0.061649329	0.029434909	12.98097594	0	4	1	0
CRI	6	CRI6	12	27.25548476	0.484453947	13.61103909	1.415651299	0.010596022	2.700906566	6.56E-06	0.26172573	0	-0.015321292	0	0	0.05972491	0.072688255	-0.029497471	0.069314617	0.060109317	0.029434909	12.98097594	0	4	1	0
CRI	7	CRI7	1	28.67915937	0.318993733	12.00660601	5.739214448	0.029443944	0.594998785	0.072955231	0.599198285	0.027089799	3.32E-05	0.019090502	0	0.009991724	0.227451698	-0.000638863	-0.017635811	0.069654701	0.006624189	14.23247409	0	4	1	0
CRI	7	CRI7	2	28.66319331	0.305016343	12.21319974	4.092048765	0.022965017	0.571267483	0.003444642	0.493314176	0.001039244	3.32E-05	0.019090502	0	0.23115091	0.15386093	-0.000638863	-0.017635811	0.069870439	0.006624189	14.23247409	0	4	1	0
CRI	7	CRI7	3	28.42620833	0.297946667	10.96537249	4.373868847	0.025752221	0.722461167	0.016358265	0.505171437	0.019993629	3.32E-05	0.019090502	0	0.220575288	0.125534545	-0.000638863	-0.017635811	0.071644526	0.006624189	14.23247409	0	4	1	0
CRI	7	CRI7	4	28.7065837	0.308165935	9.009472535	4.348470552	0.052398521	0.835297192	8.68E-07	0.662716067	0	3.32E-05	0.019090502	0	0.014570331	0.20883736	-0.000638863	-0.017635811	0.068648492	0.006624189	14.23247409	0	4	1	0
CRI	7	CRI7	5	29.48778741	0.311964029	6.987479254	6.237455176	0.024492754	0.764130728	0.018567124	0.566050223	0.055715937	3.32E-05	0.019090502	0	0.059492321	0.27573948	-0.000638863	-0.017635811	0.059224774	0.006624189	14.23247409	0	4	1	0
CRI	7	CRI7	6	30.24805094	0.303433354	6.999623424	4.747403311	0.05142596	0.301298061	0.000238602	0.602958385	0	3.32E-05	0.019090502	0	0.100943123	0.108249787	-0.000638863	-0.017635811	0.053697248	0.006624189	14.23247409	0	4	1	0
CRI	7	CRI7	7	31.65132069	0.295129685	7.464048785	3.561911581	0.001188953	0.249128779	0	0.640130093	0	3.32E-05	0.019090502	0	0	0	-0.000638863	-0.017635811	0.053105012	0.006624189	14.23247409	0	4	1	0
CRI	7	CRI7	8	32.82220912	0.291073926	6.399528447	5.262928042	0.031900683	0.938066162	0.020298936	0.35520582	0.005508792	3.32E-05	0.019090502	0	0.165252567	0.409981588	-0.000638863	-0.017635811	0.054439252	0.006624189	14.23247409	0	4	1	0
CRI	7	CRI7	9	31.73214942	0.296686608	7.841350878	2.92276553	0.000678644	1.95773026	0	0.91415864	0	3.32E-05	0.019090502	0	0	0.000434328	-0.000638863	-0.017635811	0.061647027	0.006624189	14.23247409	0	4	1	0
CRI	7	CRI7	10	29.62199914	0.308164809	11.58787731	4.52492386	0.001747222	0.304298442	0.000919709	0.658088748	0	3.32E-05	0.019090502	0	0	0.003882104	-0.000638863	-0.017635811	0.0727939	0.006624189	14.23247409	0	4	1	0
CRI	7	CRI7	11	28.69291664	0.314197269	12.17443371	5.192828428	0.018934013	0.80337864	0.010117298	0.622490602	0.010839221	3.32E-05	0.019090502	0	0.126704379	0.164164176	-0.000638863	-0.017635811	0.071917017	0.006624189	14.23247409	0	4	1	0
CRI	7	CRI7	12	28.60750563	0.319063622	11.22958968	4.669645717	0.009438495	0.470824071	0.006241615	0.700629967	7.12E-05	3.32E-05	0.019090502	0	0	0.037849386	-0.000638863	-0.017635811	0.069798656	0.006624189	14.23247409	0	4	1	0
CUB	1	CUB1	1	32.1620128	0.430427781	8.815347251	1.385003304	0.032154329	3.245639406	0.00169903	0.852078652	0	-0.039110329	0.030872104	-0.01566609	8.58E-05	0.0857387	0.010933326	0.024993073	0.112443687	-0.02930607	13.57413867	0	0	0	0
CUB	1	CUB1	2	32.2128143	0.429420757	8.758048887	1.20799425	0.031950422	3.532151607	0.000824939	0.661685957	0	-0.039110329	0.030872104	-0.01566609	0.023216437	0.157188207	0.010933326	0.024993073	0.112479184	-0.02930607	13.57413867	0	0	0	0
CUB	1	CUB1	3	31.18927051	0.438536001	8.640450318	1.350542948	0.011146068	1.275694829	0	0.439287374	4.62E-05	-0.039110329	0.030872104	-0.01566609	0.026613229	0.374915464	0.010933326	0.024993073	0.114291672	-0.02930607	13.57413867	0	0	0	0
CUB	1	CUB1	4	30.31439368	0.432446884	6.160771125	1.442487413	0.043303907	4.91527049	5.73E-06	0.36324388	1.16E-05	-0.039110329	0.030872104	-0.01566609	0.010947271	0.585117225	0.010933326	0.024993073	0.110567541	-0.02930607	13.57413867	0	0	0	0
CUB	1	CUB1	5	29.95158407	0.409956905	3.91658377	0.477405874	0.007544202	0.931480261	9.81E-05	0.574396068	0.002285165	-0.039110329	0.030872104	-0.01566609	0.041730022	0.368240086	0.010933326	0.024993073	0.10272222	-0.02930607	13.57413867	0	0	0	0
CUB	1	CUB1	6	30.14759766	0.38334289	3.255047456	0.991313633	0.012063262	1.426048296	5.16E-06	0.143466932	0.000284568	-0.039110329	0.030872104	-0.01566609	0.225837269	0.571304793	0.010933326	0.024993073	0.093479305	-0.02930607	13.57413867	0	0	0	0
CUB	1	CUB1	7	31.08294785	0.358018199	3.182948715	6.305504842	0.013984293	0.568818782	0.00576551	0.89813354	0.002174125	-0.039110329	0.030872104	-0.01566609	0.000232403	0.071346043	0.010933326	0.024993073	0.086039684	-0.02930607	13.57413867	0	0	0	0
CUB	1	CUB1	8	32.56276654	0.341717072	3.51570126	3.591750336	0.000453572	1.109413768	0	0.544163654	0	-0.039110329	0.030872104	-0.01566609	0	3.66E-06	0.010933326	0.024993073	0.082593673	-0.02930607	13.57413867	0	0	0	0
CUB	1	CUB1	9	34.27409962	0.336739424	3.497970341	4.671969466	0.019840617	0.706973908	0.005296793	0.800677751	0.000185867	-0.039110329	0.030872104	-0.01566609	0.003011135	0.142286394	0.010933326	0.024993073	0.081886607	-0.02930607	13.57413867	0	0	0	0
CUB	1	CUB1	10	34.79904294	0.352904891	4.383945951	0.697987113	0.009113914	2.022048292	0	0.440067092	0	-0.039110329	0.030872104	-0.01566609	0.44724969	0.032521371	0.010933326	0.024993073	0.089416171	-0.02930607	13.57413867	0	0	0	0
CUB	1	CUB1	11	33.2347662	0.396281628	7.676378342	0.528595657	0.008989816	3.155804908	4.36E-05	0.683398061	1.06E-05	-0.039110329	0.030872104	-0.01566609	0.046471058	0.254081696	0.010933326	0.024993073	0.105050473	-0.02930607	13.57413867	0	0	0	0
CUB	1	CUB1	12	31.85806593	0.430127444	9.656164059	1.506265587	0.018133391	3.020898421	1.10E-06	0.279406101	0	-0.039110329	0.030872104	-0.01566609	0.038869204	0.619033497	0.010933326	0.024993073	0.114140556	-0.02930607	13.57413867	0	0	0	0
CUB	10	CUB10	1	32.80377637	0.425809512	9.101019072	0.909296455	0.018669317	0.843921543	0	0.12537501	0	-0.102379323	0	0.070479115	0.315644149	0.525544127	0.008692061	0.020521753	0.075966105	-0.028054595	12.90312549	0	0	0	0
CUB	10	CUB10	2	33.01636627	0.425844655	7.939872127	0.639835203	0.016476646	0.989544059	0.120188512	0.254147618	0.0599345	-0.102379323	0	0.070479115	0.070648368	0.250710078	0.008692061	0.020521753	0.073839407	-0.028054595	12.90312549	0	0	0	0
CUB	10	CUB10	3	33.05602512	0.42400747	8.669632598	0.781927445	0.021592661	1.104841155	0.128658981	0.448807769	0.116914501	-0.102379323	0	0.070479115	0.004232585	0.253420155	0.008692061	0.020521753	0.074581663	-0.028054595	12.90312549	0	0	0	0
CUB	10	CUB10	4	32.14538565	0.435211645	9.008973345	1.404329324	0.014472207	3.652034239	0.015091639	0.023463338	0.01872488	-0.102379323	0	0.070479115	0.120314605	0.766347943	0.008692061	0.020521753	0.074874241	-0.028054595	12.90312549	0	0	0	0
CUB	10	CUB10	5	31.21649937	0.43134728	6.068904277	2.592757595	0.050607823	2.400928551	0.187327892	0.029031228	0.001036196	-0.102379323	0	0.070479115	0.070202271	0.678162831	0.008692061	0.020521753	0.069313748	-0.028054595	12.90312549	0	0	0	0
CUB	10	CUB10	6	30.82259818	0.40628868	3.579401034	2.599711914	0.04282031	2.772273657	0.223381931	0.119339212	0.036726214	-0.102379323	0	0.070479115	0.054113118	0.564617787	0.008692061	0.020521753	0.059720656	-0.028054595	12.90312549	0	0	0	0
CUB	10	CUB10	7	31.11968917	0.375315462	3.083863659	2.659215558	0.052363657	3.802751137	0.090832688	0.111765057	0.001396935	-0.102379323	0	0.070479115	0.001795501	0.693909848	0.008692061	0.020521753	0.049843946	-0.028054595	12.90312549	0	0	0	0
CUB	10	CUB10	8	32.07173641	0.351304785	3.065582631	1.165600447	0.013681846	0.714592354	0.010462968	0.793773166	0.03603911	-0.102379323	0	0.070479115	0.005781905	0.131561702	0.008692061	0.020521753	0.04432099	-0.028054595	12.90312549	0	0	0	0
CUB	10	CUB10	9	33.63369067	0.335997389	3.2360403	0.759451321	0.028732514	0.615662851	0.040890129	0.674792737	0.000690875	-0.102379323	0	0.070479115	0.0010988	0.037665458	0.008692061	0.020521753	0.041646382	-0.028054595	12.90312549	0	0	0	0
CUB	10	CUB10	10	35.45795435	0.324239939	3.049954791	0.725178553	0.024963643	2.425765714	0.074629288	0.010368643	0.006365397	-0.102379323	0	0.070479115	0.016446371	0.889540481	0.008692061	0.020521753	0.040860297	-0.028054595	12.90312549	0	0	0	0
CUB	10	CUB10	11	35.84664584	0.336546016	4.189404327	0.76907479	0.015577029	1.487985079	9.20E-06	0.374043491	1.15E-05	-0.102379323	0	0.070479115	0.327619058	0.25470897	0.008692061	0.020521753	0.052042501	-0.028054595	12.90312549	0	0	0	0
CUB	10	CUB10	12	34.16228566	0.386133425	7.705080307	1.724220597	0.008657088	0.67786557	0.002009078	0.633200075	0.009907843	-0.102379323	0	0.070479115	0.005085847	0.323763605	0.008692061	0.020521753	0.06879487	-0.028054595	12.90312549	0	0	0	0
CUB	11	CUB11	1	32.96645482	0.38145372	7.349531118	1.183442301	0.013708613	3.652490661	1.12E-05	0.085579147	0	-0.093072304	0.000914976	0.079484986	0.079700001	0.667145895	0.008321355	-0.000344795	0.081628889	-0.025722458	14.57859474	0	0	0	0
CUB	11	CUB11	2	31.3668293	0.421049481	10.71753636	2.772883305	0.053372858	3.035697705	0.094841652	0.108739649	0.000241696	-0.093072304	0.000914976	0.079484986	0.008434747	0.731797756	0.008321355	-0.000344795	0.095433848	-0.025722458	14.57859474	0	0	0	0
CUB	11	CUB11	3	31.21926289	0.431428466	10.43216994	3.070925474	0.070874757	3.914367322	0.099463519	0.063176389	0.002911373	-0.093072304	0.000914976	0.079484986	0.009976928	0.720259505	0.008321355	-0.000344795	0.098277813	-0.025722458	14.57859474	0	0	0	0
CUB	11	CUB11	4	31.10198843	0.434630748	9.440800359	2.033877855	0.023274218	3.788501973	0.001241736	0.034489912	2.66E-05	-0.093072304	0.000914976	0.079484986	0.040267219	0.691642588	0.008321355	-0.000344795	0.098436966	-0.025722458	14.57859474	0	0	0	0
CUB	11	CUB11	5	30.24231461	0.440517882	9.424605812	2.598564583	0.039369446	3.21603103	0.211753841	0.233380603	0.071971657	-0.093072304	0.000914976	0.079484986	0.038305239	0.443145482	0.008321355	-0.000344795	0.100194401	-0.025722458	14.57859474	0	0	0	0
CUB	11	CUB11	6	29.59696514	0.430646795	6.28343645	2.332256529	0.036458883	2.448017346	0.051426773	0.032992992	0.024694739	-0.093072304	0.000914976	0.079484986	0.123402236	0.712815997	0.008321355	-0.000344795	0.095086744	-0.025722458	14.57859474	0	0	0	0
CUB	11	CUB11	7	29.1362886	0.408482923	3.3041205	2.046228434	0.04428793	4.614702253	0.018082438	0.069829983	0.030431589	-0.093072304	0.000914976	0.079484986	0.014520116	0.772338923	0.008321355	-0.000344795	0.085776444	-0.025722458	14.57859474	0	0	0	0
CUB	11	CUB11	8	29.00679801	0.383677314	3.842671384	2.125459424	0.035681481	3.118341899	0.080016075	0.140152387	0.058912439	-0.093072304	0.000914976	0.079484986	0.019295651	0.701016822	0.008321355	-0.000344795	0.07730045	-0.025722458	14.57859474	0	0	0	0
CUB	11	CUB11	9	29.63128995	0.361409976	3.821168021	2.74165206	0.064615965	2.59211126	0.048911957	0.032518488	0	-0.093072304	0.000914976	0.079484986	0.02189076	0.756850162	0.008321355	-0.000344795	0.070855034	-0.025722458	14.57859474	0	0	0	0
CUB	11	CUB11	10	30.80483993	0.34913304	3.468029545	2.142110782	0.050317083	4.080097845	0.166435038	0.165610085	0.356267026	-0.093072304	0.000914976	0.079484986	0.005176969	0.267392158	0.008321355	-0.000344795	0.068101727	-0.025722458	14.57859474	0	0	0	0
CUB	11	CUB11	11	32.6460563	0.340708793	4.439262336	2.022448734	0.032471744	2.834528071	0.018734987	0.726246102	0.002995498	-0.093072304	0.000914976	0.079484986	0.003923441	0.241820601	0.008321355	-0.000344795	0.067725909	-0.025722458	14.57859474	0	0	0	0
CUB	11	CUB11	12	33.96424636	0.344864382	5.018383638	2.310061865	0.033503362	3.134857123	0.029664522	0.032004896	0.010388807	-0.093072304	0.000914976	0.079484986	0.155043045	0.686908195	0.008321355	-0.000344795	0.070894395	-0.025722458	14.57859474	0	0	0	0
CUB	12	CUB12	1	34.41799413	0.361081202	4.659096252	1.517584162	0.022915638	4.947198677	0.031971715	0.103088232	0.345886691	-0.077872692	0	0.026179204	0.033623007	0.473811392	0.003277896	0.040507978	0.048460042	-0.007519763	13.66171008	0	0	0	0
CUB	12	CUB12	2	33.46789037	0.395944314	7.143532139	3.232218579	0.044219853	1.838162143	0.21780179	0.057910762	0.008025719	-0.077872692	0	0.026179204	0.061070357	0.637473305	0.003277896	0.040507978	0.050651931	-0.007519763	13.66171008	0	0	0	0
CUB	12	CUB12	3	31.87942184	0.436822344	9.316221593	2.545490952	0.056530875	3.559409978	0.117897025	0.141483755	0	-0.077872692	0	0.026179204	0.03107735	0.545587869	0.003277896	0.040507978	0.052131419	-0.007519763	13.66171008	0	0	0	0
CUB	12	CUB12	4	31.63838844	0.448062925	8.959625548	1.1703521	0.010013654	1.66983145	0	0.698928915	0	-0.077872692	0	0.026179204	0.045152689	0.163197998	0.003277896	0.040507978	0.052194588	-0.007519763	13.66171008	0	0	0	0
CUB	12	CUB12	5	31.50308778	0.448302657	8.690846703	0.844999393	0.008660642	1.861593793	0.00461117	0.33871091	5.09E-05	-0.077872692	0	0.026179204	0.165478252	0.081129309	0.003277896	0.040507978	0.052660405	-0.007519763	13.66171008	0	0	0	0
CUB	12	CUB12	6	30.66905909	0.452099853	8.384510408	0.298722697	0.005582829	2.125311099	0	0.020121975	0	-0.077872692	0	0.026179204	0.827093079	0.093157086	0.003277896	0.040507978	0.052154047	-0.007519763	13.66171008	0	0	0	0
CUB	12	CUB12	7	30.01868382	0.440089566	5.66315415	0.455883881	0.007311748	2.448343565	0	0.497188517	0	-0.077872692	0	0.026179204	0.272347412	0.131392776	0.003277896	0.040507978	0.050707732	-0.007519763	13.66171008	0	0	0	0
CUB	12	CUB12	8	29.58051647	0.416009055	3.548237688	0.518976751	0.010969425	1.538530047	0.011416339	0.648425511	0.032983907	-0.077872692	0	0.026179204	0.007868421	0.289076415	0.003277896	0.040507978	0.050409066	-0.007519763	13.66171008	0	0	0	0
CUB	12	CUB12	9	29.40914637	0.394667272	4.054129669	0.829054546	0.012769324	1.670913982	0.082805563	0.387787507	0.119626482	-0.077872692	0	0.026179204	0.060786322	0.282808193	0.003277896	0.040507978	0.048370993	-0.007519763	13.66171008	0	0	0	0
CUB	12	CUB12	10	29.96317602	0.376198538	4.490883788	1.975809554	0.023612487	4.001353651	0.065864056	0.038601862	0.104051003	-0.077872692	0	0.026179204	0.118766379	0.645042494	0.003277896	0.040507978	0.044008308	-0.007519763	13.66171008	0	0	0	0
CUB	12	CUB12	11	31.2082669	0.363884819	4.243652221	2.293227262	0.05186808	3.699266885	0.055370511	0.016915517	0.074643484	-0.077872692	0	0.026179204	0.010647428	0.825748863	0.003277896	0.040507978	0.04291138	-0.007519763	13.66171008	0	0	0	0
CUB	12	CUB12	12	33.11757046	0.356533175	4.100311019	1.729676167	0.030955099	3.012305025	0.102328993	0.109955977	0.042483314	-0.077872692	0	0.026179204	0.112431856	0.613646562	0.003277896	0.040507978	0.045577052	-0.007519763	13.66171008	0	0	0	0
CUB	13	CUB13	1	31.31262503	0.400306477	3.184163782	0.439210389	0.006631746	1.546620021	0.255799592	0.034157595	0.000239983	-0.004326591	0.006826678	-0.003168082	0.292667396	0.109502691	0.007178842	0.040783985	0.053570779	-0.00638804	13.15285409	0	0	0	0
CUB	13	CUB13	2	32.75125914	0.399335774	2.992213351	0.756371564	0.012205655	2.754249598	0	0	0	-0.004326591	0.006826678	-0.003168082	0.256110341	0.26341501	0.007178842	0.040783985	0.056318777	-0.00638804	13.15285409	0	0	0	0
CUB	13	CUB13	3	32.3195111	0.419133745	5.685966737	0.525077531	0.011405098	2.761491783	5.48E-05	0.66529338	9.50E-05	-0.004326591	0.006826678	-0.003168082	0.023125318	0.226464341	0.007178842	0.040783985	0.055955656	-0.00638804	13.15285409	0	0	0	0
CUB	13	CUB13	4	30.85871986	0.454285783	7.988060698	1.357640149	0.013836584	2.861762964	8.40E-05	0	0	-0.004326591	0.006826678	-0.003168082	0.035011007	0.119038622	0.007178842	0.040783985	0.056263949	-0.00638804	13.15285409	0	0	0	0
CUB	13	CUB13	5	30.70327985	0.466857568	6.691758685	0.959278994	0.013136409	2.233207788	0.003187078	0.402426052	0.000243239	-0.004326591	0.006826678	-0.003168082	0.030470046	0.527835739	0.007178842	0.040783985	0.057470951	-0.00638804	13.15285409	0	0	0	0
CUB	13	CUB13	6	30.6618558	0.463684566	6.382009288	3.328107016	0.070238595	4.456359214	0.251604945	0.13749495	0.030537039	-0.004326591	0.006826678	-0.003168082	0.001231589	0.549556711	0.007178842	0.040783985	0.055365955	-0.00638804	13.15285409	0	0	0	0
CUB	13	CUB13	7	29.79541656	0.465849859	7.090334365	1.339325346	0.009755223	2.228404594	0.003548301	0.189472718	0.000179904	-0.004326591	0.006826678	-0.003168082	0.078366731	0.619706657	0.007178842	0.040783985	0.053165993	-0.00638804	13.15285409	0	0	0	0
CUB	13	CUB13	8	29.36060846	0.457252138	5.041221073	2.277819414	0.038943109	3.045545499	0.08408876	0.223980599	0.010776988	-0.004326591	0.006826678	-0.003168082	0.010814658	0.608539081	0.007178842	0.040783985	0.053401927	-0.00638804	13.15285409	0	0	0	0
CUB	13	CUB13	9	29.01991002	0.437190939	3.250596865	2.068272175	0.029597535	3.577523551	0.012797574	0.097546032	0	-0.004326591	0.006826678	-0.003168082	0.005512301	0.7972265	0.007178842	0.040783985	0.052908133	-0.00638804	13.15285409	0	0	0	0
CUB	13	CUB13	10	28.55596004	0.421785507	3.450056645	1.428083744	0.017791881	2.975964542	0.034141689	0.65396349	0.011518282	-0.004326591	0.006826678	-0.003168082	0.007003356	0.252922874	0.007178842	0.040783985	0.051961815	-0.00638804	13.15285409	0	0	0	0
CUB	13	CUB13	11	28.95841421	0.409221757	3.345259741	0.436595833	0.008485152	1.602085578	0.146204809	0.106981982	0.116188429	-0.004326591	0.006826678	-0.003168082	0.151946589	0.365053528	0.007178842	0.040783985	0.053004184	-0.00638804	13.15285409	0	0	0	0
CUB	13	CUB13	12	29.92075348	0.402216576	3.39451912	0.720084152	0.008932678	1.543824263	0.268323487	0.030556121	0.109629543	-0.004326591	0.006826678	-0.003168082	0.024279021	0.49454064	0.007178842	0.040783985	0.053039221	-0.00638804	13.15285409	0	0	0	0
CUB	14	CUB14	1	32.12264335	0.366195004	2.935166267	2.243442273	0.036674612	2.598938126	0.008649383	0.707978912	1.68E-05	-0.068061335	0.007810501	0.061061061	0.006043289	0.230510646	0.014911773	-0.013197054	0.060031383	-0.01214567	13.85320395	0	0	0	0
CUB	14	CUB14	2	34.01647293	0.36009652	2.98048033	0.939202226	0.008301526	3.289656683	0	0	0	-0.068061335	0.007810501	0.061061061	0.195721755	0.553157458	0.014911773	-0.013197054	0.060424745	-0.01214567	13.85320395	0	0	0	0
CUB	14	CUB14	3	34.84510394	0.374478896	3.89739711	2.130121532	0.039355504	4.09732414	0.011925826	0.007770942	0	-0.068061335	0.007810501	0.061061061	0.049024133	0.851143552	0.014911773	-0.013197054	0.064899336	-0.01214567	13.85320395	0	0	0	0
CUB	14	CUB14	4	33.14015537	0.421512606	6.528528785	0.757537003	0.009398278	1.924500113	0	0	0	-0.068061335	0.007810501	0.061061061	0.289472856	0.373605787	0.014911773	-0.013197054	0.069356158	-0.01214567	13.85320395	0	0	0	0
CUB	14	CUB14	5	31.32922016	0.46574135	8.761345447	2.166175133	0.039562668	3.830234731	0.071410158	0.082973673	0.000329994	-0.068061335	0.007810501	0.061061061	0.013199044	0.753975996	0.014911773	-0.013197054	0.072104713	-0.01214567	13.85320395	0	0	0	0
CUB	14	CUB14	6	31.36469983	0.473322229	8.343729141	2.219844001	0.042041423	4.086875684	0.006223612	0	0	-0.068061335	0.007810501	0.061061061	0.014470547	0.955197612	0.014911773	-0.013197054	0.072344242	-0.01214567	13.85320395	0	0	0	0
CUB	14	CUB14	7	31.37250613	0.472305841	7.88948643	2.190612824	0.038608061	4.166295179	0.083939689	0	0	-0.068061335	0.007810501	0.061061061	0.011527747	0.77909183	0.014911773	-0.013197054	0.07029356	-0.01214567	13.85320395	0	0	0	0
CUB	14	CUB14	8	30.49378485	0.478495677	7.802374921	2.144342817	0.042887415	2.66662915	0.097731958	0.039420867	0.001121417	-0.068061335	0.007810501	0.061061061	0.031335037	0.683759026	0.014911773	-0.013197054	0.067240057	-0.01214567	13.85320395	0	0	0	0
CUB	14	CUB14	9	29.79745389	0.46751686	5.403851781	2.063406822	0.032813286	3.45267842	0.022729811	0	7.45E-05	-0.068061335	0.007810501	0.061061061	0.044612182	0.816193379	0.014911773	-0.013197054	0.065866333	-0.01214567	13.85320395	0	0	0	0
CUB	14	CUB14	10	29.49564378	0.439208321	2.991885849	2.968903181	0.069886114	4.390357172	0.253497255	0.045689844	0.000104979	-0.068061335	0.007810501	0.061061061	0.024183588	0.611736964	0.014911773	-0.013197054	0.065462166	-0.01214567	13.85320395	0	0	0	0
CUB	14	CUB14	11	29.76070347	0.409277816	3.020237107	1.833724706	0.027291847	3.010044808	0.037763294	0.292605499	0.002206563	-0.068061335	0.007810501	0.061061061	0.01630353	0.489283888	0.014911773	-0.013197054	0.062588981	-0.01214567	13.85320395	0	0	0	0
CUB	14	CUB14	12	30.71687418	0.382880415	3.260485116	2.391039161	0.049544647	2.483671965	0.109936347	0.033971847	0.001068613	-0.068061335	0.007810501	0.061061061	0.007767961	0.73194675	0.014911773	-0.013197054	0.060752364	-0.01214567	13.85320395	0	0	0	0
CUB	15	CUB15	1	32.05198003	0.361006256	2.727010986	1.734813395	0.043743455	4.099551599	0.560765206	0.009602212	0.236477796	-0.009163503	0.00395296	0.040604067	2.69E-05	0.128900325	-0.003709775	-0.031084991	0.055747782	-0.00173619	11.36039419	0	0	0	0
CUB	15	CUB15	2	33.53193694	0.343751087	2.987541729	0.783896089	0.017676949	2.061882258	0	0.076733707	0.00041438	-0.009163503	0.00395296	0.040604067	0.012022047	0.835949135	-0.003709775	-0.031084991	0.058442892	-0.00173619	11.36039419	0	0	0	0
CUB	15	CUB15	3	34.74801839	0.343382021	3.365829314	1.492850555	0.037159323	3.872970296	0.486197585	0.227718763	0.104521284	-0.009163503	0.00395296	0.040604067	6.01E-05	0.11303907	-0.003709775	-0.031084991	0.062982504	-0.00173619	11.36039419	0	0	0	0
CUB	15	CUB15	4	34.50267304	0.370898245	4.554779203	1.084930088	0.029952686	1.563710221	0.032370271	0.003327776	0.117354786	-0.009163503	0.00395296	0.040604067	0.002664432	0.776003895	-0.003709775	-0.031084991	0.066865534	-0.00173619	11.36039419	0	0	0	0
CUB	15	CUB15	5	33.16992779	0.407112339	6.994018961	1.351299207	0.027621709	3.775856819	0.055009334	0.140322683	0.053211197	-0.009163503	0.00395296	0.040604067	0.000118567	0.690693941	-0.003709775	-0.031084991	0.064129069	-0.00173619	11.36039419	0	0	0	0
CUB	15	CUB15	6	32.43434947	0.42251072	7.523645428	1.344880555	0.015732311	1.524548537	0.295875735	0.085454447	0.011170386	-0.009163503	0.00395296	0.040604067	0.006163427	0.327293811	-0.003709775	-0.031084991	0.058885938	-0.00173619	11.36039419	0	0	0	0
CUB	15	CUB15	7	32.77488859	0.418866969	5.704372859	1.093666489	0.016446842	2.917512511	0.036631233	0.229374627	0.080916313	-0.009163503	0.00395296	0.040604067	0.012926625	0.612587168	-0.003709775	-0.031084991	0.058779444	-0.00173619	11.36039419	0	0	0	0
CUB	15	CUB15	8	32.92260478	0.419226191	5.948099572	1.032678062	0.023331553	2.126494402	0.113826213	0.661028598	0.043030112	-0.009163503	0.00395296	0.040604067	0.00029769	0.141540434	-0.003709775	-0.031084991	0.060507958	-0.00173619	11.36039419	0	0	0	0
CUB	15	CUB15	9	32.17249888	0.428485465	7.360591527	0.799356589	0.026599949	1.45138785	0.074914319	0.06288651	0.109674429	-0.009163503	0.00395296	0.040604067	0.002162805	0.567594734	-0.003709775	-0.031084991	0.057616756	-0.00173619	11.36039419	0	0	0	0
CUB	15	CUB15	10	31.29773317	0.428746037	5.932875602	0.812070886	0.024355741	1.823987766	0.12564222	0.073198253	0.2115575	-0.009163503	0.00395296	0.040604067	0.00109319	0.506445759	-0.003709775	-0.031084991	0.053458437	-0.00173619	11.36039419	0	0	0	0
CUB	15	CUB15	11	30.9915453	0.409966765	3.541902246	3.780859524	0.033616026	1.417748222	0.191588886	0.651794656	2.50E-05	-0.009163503	0.00395296	0.040604067	1.73E-06	0.000168092	-0.003709775	-0.031084991	0.052985217	-0.00173619	11.36039419	0	0	0	0
CUB	15	CUB15	12	31.21956157	0.383687534	2.746784359	3.615877707	0.020093843	0.315821268	0.000130387	0.438847859	0	-0.009163503	0.00395296	0.040604067	0.000124127	0.008027678	-0.003709775	-0.031084991	0.054146161	-0.00173619	11.36039419	0	0	0	0
CUB	16	CUB16	1	29.38383091	0.399989945	2.908389374	3.518788615	0.047139121	2.386609171	0.239672333	0.640089983	0.002179287	-0.094602625	0	0.086018229	0.005239797	0.040653507	0.009767932	0.00032472	0.078183682	-0.026481969	12.78654218	0	0	0	0
CUB	16	CUB16	2	30.2477906	0.37693845	3.310201217	5.565262677	0.013945689	0.458265015	0.039705445	0.751625357	0	-0.094602625	0	0.086018229	0	0.001497024	0.009767932	0.00032472	0.07340796	-0.026481969	12.78654218	0	0	0	0
CUB	16	CUB16	3	31.57774189	0.362123267	3.087474185	2.417999368	0.039441726	3.283734088	0.100067971	0.450124699	0.000980499	-0.094602625	0	0.086018229	0.043838088	0.278168049	0.009767932	0.00032472	0.071372752	-0.026481969	12.78654218	0	0	0	0
CUB	16	CUB16	4	33.57503325	0.35204011	3.062638175	2.265456388	0.044063079	3.762122071	0.120654378	0.257838383	0.050738851	-0.094602625	0	0.086018229	0.047854999	0.450677688	0.009767932	0.00032472	0.070641878	-0.026481969	12.78654218	0	0	0	0
CUB	16	CUB16	5	34.77023361	0.355692362	4.171940863	6.136153678	0.021343304	1.309249273	0.050251446	0.69975962	0	-0.094602625	0	0.086018229	0.000971125	0.054570988	0.009767932	0.00032472	0.073634789	-0.026481969	12.78654218	0	0	0	0
CUB	16	CUB16	6	33.39754821	0.396791804	6.543991708	4.629991525	0.016714674	1.168256991	0.024586752	0.662877102	4.23E-07	-0.094602625	0	0.086018229	1.51E-05	0.003791706	0.009767932	0.00032472	0.084312531	-0.026481969	12.78654218	0	0	0	0
CUB	16	CUB16	7	31.76712694	0.440769358	8.424950607	2.397817082	0.056396665	2.860312503	0.165961781	0.642654694	0.073699524	-0.094602625	0	0.086018229	0.010764735	0.100337591	0.009767932	0.00032472	0.094146274	-0.026481969	12.78654218	0	0	0	0
CUB	16	CUB16	8	31.91195837	0.446686098	8.472231078	2.463116962	0.019428433	2.179682196	0.021484345	0.954564505	0	-0.094602625	0	0.086018229	0.000126998	0.013239536	0.009767932	0.00032472	0.094457474	-0.026481969	12.78654218	0	0	0	0
CUB	16	CUB16	9	31.87348564	0.445297318	8.281730216	4.11573835	0.032646021	2.111323392	0.102217589	0.382116641	0	-0.094602625	0	0.086018229	0.00794721	0.111779609	0.009767932	0.00032472	0.093135296	-0.026481969	12.78654218	0	0	0	0
CUB	16	CUB16	10	30.8031562	0.453378692	7.967219907	3.44792359	0.042634698	1.76082274	0.269980818	0.592608529	0.002502553	-0.094602625	0	0.086018229	0.000278021	0.010547775	0.009767932	0.00032472	0.09337549	-0.026481969	12.78654218	0	0	0	0
CUB	16	CUB16	11	29.87684134	0.44489489	5.702750308	2.962840695	0.065550625	3.515391863	0.225702254	0.302457768	0.030825309	-0.094602625	0	0.086018229	0.024623146	0.348435493	0.009767932	0.00032472	0.089786212	-0.026481969	12.78654218	0	0	0	0
CUB	16	CUB16	12	29.31377369	0.422931986	3.22095347	2.786969865	0.038031429	1.837893251	0.175749829	0.20917474	0.005763732	-0.094602625	0	0.086018229	0.017377444	0.287912875	0.009767932	0.00032472	0.084268819	-0.026481969	12.78654218	0	0	0	0
CUB	2	CUB2	1	29.89239021	0.416784085	3.220552162	1.191884889	0.011716616	2.074045369	0.001736343	0.540899493	0	-0.025010301	0.01297842	0.0832884	0.026354357	0.375848269	0.018627047	-0.085996162	0.095760309	-0.024977546	13.19251118	0	0	0	0
CUB	2	CUB2	2	29.98707443	0.392341896	2.988115787	0.632466427	0.014630228	0.636096702	0.000886226	0.355170535	0.00076092	-0.025010301	0.01297842	0.0832884	0.176006378	0.42335423	0.018627047	-0.085996162	0.087358508	-0.024977546	13.19251118	0	0	0	0
CUB	2	CUB2	3	30.84674143	0.36539823	2.69079846	1.734592582	0.025334939	2.612385463	0.003885761	0.279078456	0	-0.025010301	0.01297842	0.0832884	0.010934494	0.604566348	0.018627047	-0.085996162	0.079101998	-0.024977546	13.19251118	0	0	0	0
CUB	2	CUB2	4	32.33325367	0.34655865	3.019698784	0.647641845	0.012695907	0.444774314	0.011543405	0.204854663	0.235604068	-0.025010301	0.01297842	0.0832884	0.091760965	0.43396318	0.018627047	-0.085996162	0.074655635	-0.024977546	13.19251118	0	0	0	0
CUB	2	CUB2	5	34.25261492	0.336876055	2.952345675	1.68375775	0.038077422	3.102452671	0.000673923	0.517747187	0	-0.025010301	0.01297842	0.0832884	0.002550736	0.278017543	0.018627047	-0.085996162	0.073036853	-0.024977546	13.19251118	0	0	0	0
CUB	2	CUB2	6	35.16304475	0.345731221	3.825731927	0.28253268	0.019343265	3.2337665	0.000405534	0.172653934	0.000155024	-0.025010301	0.01297842	0.0832884	0.591778266	0.205471445	0.018627047	-0.085996162	0.076440159	-0.024977546	13.19251118	0	0	0	0
CUB	2	CUB2	7	33.71845302	0.39183926	7.18334212	0.988779681	0.005139072	0.977385147	0.000397052	0.849331455	7.15E-05	-0.025010301	0.01297842	0.0832884	0.005960088	0.122033062	0.018627047	-0.085996162	0.089988734	-0.024977546	13.19251118	0	0	0	0
CUB	2	CUB2	8	32.08922337	0.435240176	8.303609617	0.755673324	0.008059948	2.610951207	0	0.002709211	0	-0.025010301	0.01297842	0.0832884	0.697797	0.101076313	0.018627047	-0.085996162	0.10336248	-0.024977546	13.19251118	0	0	0	0
CUB	2	CUB2	9	32.21945694	0.438369499	6.785377409	1.218245242	0.009318777	2.321477111	0	0.364045528	0	-0.025010301	0.01297842	0.0832884	0.161984453	0.33153608	0.018627047	-0.085996162	0.1037225	-0.024977546	13.19251118	0	0	0	0
CUB	2	CUB2	10	32.27041357	0.438640804	7.429926154	0.668267944	0.012703837	0.67943543	0.00090271	0.338324462	3.82E-07	-0.025010301	0.01297842	0.0832884	0.12065597	0.480953543	0.018627047	-0.085996162	0.104132024	-0.024977546	13.19251118	0	0	0	0
CUB	2	CUB2	11	31.21330762	0.449671311	7.645841078	1.333269173	0.029309478	2.059878867	0.000962116	0.421904792	0	-0.025010301	0.01297842	0.0832884	0.005920416	0.119445917	0.018627047	-0.085996162	0.107425996	-0.024977546	13.19251118	0	0	0	0
CUB	2	CUB2	12	30.29995435	0.440425694	4.911174634	1.390669698	0.037081488	3.54904885	0.001579076	0.591648083	0	-0.025010301	0.01297842	0.0832884	0.003107293	0.2228946	0.018627047	-0.085996162	0.103579452	-0.024977546	13.19251118	0	0	0	0
CUB	3	CUB3	1	30.04284621	0.418421236	5.769686933	0.695947159	0.010482383	1.3065822	0	0.111614585	0	-0.087826261	0	0.075436945	0.743646676	0.105580729	0.012651715	0.001625841	0.047952641	-0.019922324	13.46358466	0	0	0	0
CUB	3	CUB3	2	29.72185115	0.390981544	3.359621821	1.74400211	0.010298584	3.499737239	5.75E-05	0.075023079	0	-0.087826261	0	0.075436945	0.093961025	0.473832461	0.012651715	0.001625841	0.047861924	-0.019922324	13.46358466	0	0	0	0
CUB	3	CUB3	3	29.85540147	0.366016986	3.417314349	1.721653049	0.015110617	3.463479717	2.86E-05	0.386670008	1.44E-05	-0.087826261	0	0.075436945	0.033611351	0.535817773	0.012651715	0.001625841	0.046774453	-0.019922324	13.46358466	0	0	0	0
CUB	3	CUB3	4	30.57064136	0.346726213	3.449205609	0.845127774	0.007601685	1.770389416	0.001508557	0.590585808	0.00779584	-0.087826261	0	0.075436945	0.042837281	0.300485586	0.012651715	0.001625841	0.047441132	-0.019922324	13.46358466	0	0	0	0
CUB	3	CUB3	5	31.76821127	0.33247687	3.412311805	0.714717891	0.016107853	1.31016363	4.66E-05	0.273279403	0	-0.087826261	0	0.075436945	0.29735071	0.399998734	0.012651715	0.001625841	0.048404537	-0.019922324	13.46358466	0	0	0	0
CUB	3	CUB3	6	33.61135748	0.324970383	3.67486689	0.55254994	0.01030338	0.495833247	0.00106103	0.621474654	0.149848099	-0.087826261	0	0.075436945	0.009601768	0.217272787	0.012651715	0.001625841	0.050279593	-0.019922324	13.46358466	0	0	0	0
CUB	3	CUB3	7	34.68185726	0.336409151	4.025797163	0.512800311	0.007649833	0.714567555	0.00446853	0.557824159	0.069033501	-0.087826261	0	0.075436945	0.039493528	0.325855635	0.012651715	0.001625841	0.055135614	-0.019922324	13.46358466	0	0	0	0
CUB	3	CUB3	8	33.36569872	0.376840485	6.338915611	0.557549838	0.014848753	2.658123042	0	0.685490334	0	-0.087826261	0	0.075436945	0.072834533	0.232999671	0.012651715	0.001625841	0.055205582	-0.019922324	13.46358466	0	0	0	0
CUB	3	CUB3	9	31.712359	0.415194928	9.0030017	0.462885014	0.008246655	1.757687373	2.84E-07	0.602285768	0	-0.087826261	0	0.075436945	0.02466598	0.310672948	0.012651715	0.001625841	0.052617393	-0.019922324	13.46358466	0	0	0	0
CUB	3	CUB3	10	31.68799662	0.422694739	9.129930436	1.794858959	0.05083049	4.382795751	0.000585757	0.365171672	0	-0.087826261	0	0.075436945	0.000350465	0.314718638	0.012651715	0.001625841	0.052366635	-0.019922324	13.46358466	0	0	0	0
CUB	3	CUB3	11	31.66193036	0.423221388	8.984419113	0.570464977	0.007519469	0.564855944	0.022268194	0.464310077	0.004808787	-0.087826261	0	0.075436945	0.035752373	0.397394531	0.012651715	0.001625841	0.051418163	-0.019922324	13.46358466	0	0	0	0
CUB	3	CUB3	12	30.76506025	0.429527196	8.659990695	0.611151523	0.006373168	0.506228596	0.013904433	0.748627253	0.056834167	-0.087826261	0	0.075436945	0.034149569	0.134862433	0.012651715	0.001625841	0.049002537	-0.019922324	13.46358466	0	0	0	0
CUB	4	CUB4	1	32.15152898	0.300506437	7.96160801	1.960890729	0.054769098	3.305076986	0.166181193	0.223252093	0.329265057	-0.005958853	0.000146331	-0.001900844	0.03059954	0.224829055	0.000395868	0.007004971	0.080524898	-0.013022179	12.83838148	0	0	0	0
CUB	4	CUB4	2	31.753164	0.293301061	5.2880414	1.577277164	0.02287901	2.171606679	0.019554723	0.808934819	0.063623973	-0.005958853	0.000146331	-0.001900844	7.56E-05	0.0955934	0.000395868	0.007004971	0.079245293	-0.013022179	12.83838148	0	0	0	0
CUB	4	CUB4	3	30.98504113	0.283860891	3.210164203	1.821851222	0.056816824	3.143011841	0.271969934	0.248563071	0.213384239	-0.005958853	0.000146331	-0.001900844	0.022048689	0.218500547	0.000395868	0.007004971	0.074633131	-0.013022179	12.83838148	0	0	0	0
CUB	4	CUB4	4	30.26103086	0.275204113	4.435735681	1.282749207	0.02810793	1.846886601	0.137242454	0.388265829	0.017790196	-0.005958853	0.000146331	-0.001900844	0.068068055	0.306398085	0.000395868	0.007004971	0.071262493	-0.013022179	12.83838148	0	0	0	0
CUB	4	CUB4	5	30.62346593	0.266255789	4.68912928	1.113737862	0.012815964	3.089186798	0.001892865	0.665335425	0	-0.005958853	0.000146331	-0.001900844	0.041794276	0.27000413	0.000395868	0.007004971	0.067883911	-0.013022179	12.83838148	0	0	0	0
CUB	4	CUB4	6	31.80993499	0.261750048	3.67515794	3.044029104	0.06047848	3.697328791	0.102472633	0.15527145	0.000903577	-0.005958853	0.000146331	-0.001900844	0.026183585	0.571095654	0.000395868	0.007004971	0.064099176	-0.013022179	12.83838148	0	0	0	0
CUB	4	CUB4	7	33.5063699	0.260398958	3.668182698	1.6538833	0.012745151	2.922802743	0	0.651511753	0	-0.005958853	0.000146331	-0.001900844	0.023365456	0.308014817	0.000395868	0.007004971	0.06207236	-0.013022179	12.83838148	0	0	0	0
CUB	4	CUB4	8	34.68805439	0.263161041	3.958226028	0.493181992	0.007876329	3.886460052	0	0.276776942	0	-0.005958853	0.000146331	-0.001900844	0.154817124	0.482915133	0.000395868	0.007004971	0.063159589	-0.013022179	12.83838148	0	0	0	0
CUB	4	CUB4	9	33.92501172	0.279342299	5.495650062	1.997902008	0.022229378	4.303180225	0.014985661	0.127936202	0	-0.005958853	0.000146331	-0.001900844	0.104143481	0.581670844	0.000395868	0.007004971	0.068431234	-0.013022179	12.83838148	0	0	0	0
CUB	4	CUB4	10	32.68455617	0.298252418	7.595783499	1.834258752	0.010988674	2.995573113	9.49E-06	0.730669354	0	-0.005958853	0.000146331	-0.001900844	0.012543891	0.253970921	0.000395868	0.007004971	0.075389895	-0.013022179	12.83838148	0	0	0	0
CUB	4	CUB4	11	32.6697321	0.303117242	7.58163846	1.901099832	0.052919454	3.401159081	0.188215834	0.274676584	0.211227445	-0.005958853	0.000146331	-0.001900844	0.023913651	0.279357254	0.000395868	0.007004971	0.078436453	-0.013022179	12.83838148	0	0	0	0
CUB	4	CUB4	12	32.66440936	0.301812935	7.653428165	2.092935069	0.057866333	2.836063373	0.185055173	0.296264802	0.243226307	-0.005958853	0.000146331	-0.001900844	0.02957515	0.2284315	0.000395868	0.007004971	0.079054371	-0.013022179	12.83838148	0	0	0	0
CUB	5	CUB5	1	33.46166399	0.425611287	8.214508348	2.097013814	0.06298219	3.138612275	0.241313383	0.186946716	0.29960582	-0.030522968	0	0.025480903	0.029160487	0.223251759	0.010790972	-0.008981551	0.074761552	0.004571527	13.50591694	0	0	0	0
CUB	5	CUB5	2	32.55591344	0.434808868	8.376275961	1.415886388	0.042722929	2.354765642	0.085005936	0.363612092	0.203641789	-0.030522968	0	0.025480903	0.008537618	0.310758971	0.010790972	-0.008981551	0.071624031	0.004571527	13.50591694	0	0	0	0
CUB	5	CUB5	3	31.71539519	0.432019646	6.089343081	2.150853343	0.053090914	3.143675944	0.097022175	0.247078146	0.436928538	-0.030522968	0	0.025480903	0.014624046	0.196886771	0.010790972	-0.008981551	0.07023934	0.004571527	13.50591694	0	0	0	0
CUB	5	CUB5	4	31.52103381	0.404753145	3.459718561	1.047837916	0.028487099	1.586571738	0.043293596	0.290598454	0.018504157	-0.030522968	0	0.025480903	0.006438017	0.587186863	0.010790972	-0.008981551	0.070289022	0.004571527	13.50591694	0	0	0	0
CUB	5	CUB5	5	31.9162895	0.368558558	2.987253492	0.972845877	0.021889387	1.274326869	0.123599933	0.278520606	0.076514478	-0.030522968	0	0.025480903	0.004332166	0.299883133	0.010790972	-0.008981551	0.06957272	0.004571527	13.50591694	0	0	0	0
CUB	5	CUB5	6	32.80584602	0.344837033	3.231720448	1.803182219	0.029177103	2.34407557	0.165321406	0.299841187	0.180433872	-0.030522968	0	0.025480903	0.012199034	0.31294633	0.010790972	-0.008981551	0.071279024	0.004571527	13.50591694	0	0	0	0
CUB	5	CUB5	7	34.4194867	0.329707968	3.109104193	1.570145838	0.038260917	1.852008711	0.102729479	0.312369398	0.021544482	-0.030522968	0	0.025480903	0.035660126	0.422775059	0.010790972	-0.008981551	0.072867551	0.004571527	13.50591694	0	0	0	0
CUB	5	CUB5	8	36.16295101	0.323277568	3.245027463	1.939791368	0.044555704	2.973367591	0.268749833	0.192620226	0.32359174	-0.030522968	0	0.025480903	0.003685147	0.180708216	0.010790972	-0.008981551	0.075185332	0.004571527	13.50591694	0	0	0	0
CUB	5	CUB5	9	36.08638342	0.350269926	4.517333559	1.971192847	0.056805068	3.368418894	0.274392372	0.327269668	0.243631458	-0.030522968	0	0.025480903	0.029889851	0.113286054	0.010790972	-0.008981551	0.079642626	0.004571527	13.50591694	0	0	0	0
CUB	5	CUB5	10	34.15718093	0.401179862	7.039994555	1.976051892	0.052597427	3.763339856	0.191172178	0.271411577	0.231694885	-0.030522968	0	0.025480903	0.016091294	0.263898369	0.010790972	-0.008981551	0.078505926	0.004571527	13.50591694	0	0	0	0
CUB	5	CUB5	11	33.03000341	0.428594331	8.550313512	2.023100943	0.051140204	2.836414767	0.260940286	0.164166802	0.332846745	-0.030522968	0	0.025480903	0.003551871	0.225800741	0.010790972	-0.008981551	0.073834545	0.004571527	13.50591694	0	0	0	0
CUB	5	CUB5	12	33.42629698	0.42590524	8.115119197	1.677725108	0.037925789	2.254254621	0.302632349	0.105894261	0.097707638	-0.030522968	0	0.025480903	0.01319678	0.379062991	0.010790972	-0.008981551	0.074031957	0.004571527	13.50591694	0	0	0	0
CUB	6	CUB6	1	33.18732593	0.405743271	4.896962762	1.017826395	0.028736448	2.424733331	0.042436047	0.129401811	0.06524412	-0.006915294	0	0.003268393	0.031470334	0.721890721	-0.010540166	0.027346754	0.082135456	0.012124855	13.02939727	0	0	0	0
CUB	6	CUB6	2	33.07123707	0.407395006	5.288079853	1.011335516	0.021431949	1.291967715	0.051005542	0.270261283	0.007747992	-0.006915294	0	0.003268393	0.009446895	0.349609773	-0.010540166	0.027346754	0.081745212	0.012124855	13.02939727	0	0	0	0
CUB	6	CUB6	3	32.11590109	0.422100521	5.377898588	1.327806756	0.023738057	1.426137746	0.033875948	0.388147313	0.019516851	-0.006915294	0	0.003268393	0.00671575	0.500177075	-0.010540166	0.027346754	0.076814183	0.012124855	13.02939727	0	0	0	0
CUB	6	CUB6	4	31.14293298	0.42579796	4.463482329	1.471303113	0.043798164	3.056511318	0.302616143	0.1157957	0.037285877	-0.006915294	0	0.003268393	0.007707137	0.327445228	-0.010540166	0.027346754	0.071668829	0.012124855	13.02939727	0	0	0	0
CUB	6	CUB6	5	30.69110072	0.414409197	3.029578676	1.440609127	0.031411536	1.442333566	0.050824545	0.724224105	0.060855833	-0.006915294	0	0.003268393	0.000446663	0.121711665	-0.010540166	0.027346754	0.069996356	0.012124855	13.02939727	0	0	0	0
CUB	6	CUB6	6	30.85340701	0.394838431	2.179955555	1.273467024	0.013385369	2.518484707	0.034219937	0.376118999	0.02302073	-0.006915294	0	0.003268393	0.023511331	0.539967527	-0.010540166	0.027346754	0.072488823	0.012124855	13.02939727	0	0	0	0
CUB	6	CUB6	7	31.53588739	0.375573881	2.589759776	0.798285557	0.028360335	1.181547831	0.025487671	0.55694825	0.01377017	-0.006915294	0	0.003268393	0.016142624	0.266872222	-0.010540166	0.027346754	0.076784529	0.012124855	13.02939727	0	0	0	0
CUB	6	CUB6	8	32.84822654	0.363251155	2.616042925	1.368884262	0.032651022	3.873918207	0.055245067	0.086090263	0.011098248	-0.006915294	0	0.003268393	0.003977466	0.68079769	-0.010540166	0.027346754	0.080184381	0.012124855	13.02939727	0	0	0	0
CUB	6	CUB6	9	34.03412163	0.36073904	2.152319034	0.849804	0.011664736	1.975036434	0.000197176	0.991690323	0	-0.006915294	0	0.003268393	0	0.002932347	-0.010540166	0.027346754	0.082764504	0.012124855	13.02939727	0	0	0	0
CUB	6	CUB6	10	33.68120091	0.378179625	3.628886532	1.00545116	0.014944779	2.62726994	0.054664468	0.404267588	0.091318732	-0.006915294	0	0.003268393	0.035639926	0.405642918	-0.010540166	0.027346754	0.08116383	0.012124855	13.02939727	0	0	0	0
CUB	6	CUB6	11	32.51624164	0.408364779	5.714274729	1.35636475	0.031159722	1.844068292	0.08486211	0.146073808	0.051027198	-0.006915294	0	0.003268393	0.004413789	0.690135238	-0.010540166	0.027346754	0.078754176	0.012124855	13.02939727	0	0	0	0
CUB	6	CUB6	12	32.4835739	0.417468512	5.58434637	1.584108542	0.012070527	2.194663345	0	0.352503157	0	-0.006915294	0	0.003268393	0.018519869	0.625418308	-0.010540166	0.027346754	0.079306374	0.012124855	13.02939727	0	0	0	0
CUB	7	CUB7	1	33.52152035	0.37031366	7.537282742	1.216070776	0.03870274	1.846317705	0.071960962	0.390984152	0.008029001	0.001361779	0.019525099	0.011768106	0.005347799	0.415974626	0.001474601	-0.040300146	0.059753604	0.014691327	13.87830042	0	0	0	0
CUB	7	CUB7	2	34.05588639	0.363010402	5.773526162	1.035537095	0.009735785	1.577574341	2.50E-05	0.497747307	0.001700382	0.001361779	0.019525099	0.011768106	0.028906497	0.438649636	0.001474601	-0.040300146	0.058962915	0.014691327	13.87830042	0	0	0	0
CUB	7	CUB7	3	34.09188182	0.361311155	6.110790754	0.952104447	0.017308215	2.560058056	0.066102934	0.258831516	0.099377261	0.001361779	0.019525099	0.011768106	0.010562448	0.557966566	0.001474601	-0.040300146	0.059079696	0.014691327	13.87830042	0	0	0	0
CUB	7	CUB7	4	33.11546491	0.3750108	7.006192897	1.482324939	0.015850635	2.439853348	0.003509371	0.130602198	0.002810746	0.001361779	0.019525099	0.011768106	0.024197713	0.837769368	0.001474601	-0.040300146	0.059030579	0.014691327	13.87830042	0	0	0	0
CUB	7	CUB7	5	31.88009352	0.378779195	5.553993688	0.831891765	0.012230094	1.866986719	0.00076979	0.18824354	0.005276702	0.001361779	0.019525099	0.011768106	0.067642687	0.610725566	0.001474601	-0.040300146	0.057400732	0.014691327	13.87830042	0	0	0	0
CUB	7	CUB7	6	30.94563954	0.368422781	3.63647028	1.000706271	0.027815763	1.929626894	0.034080708	0.45706076	0.014941846	0.001361779	0.019525099	0.011768106	0.028298773	0.407608216	0.001474601	-0.040300146	0.056499699	0.014691327	13.87830042	0	0	0	0
CUB	7	CUB7	7	30.90983963	0.354137819	2.733923455	1.147735233	0.03232071	2.111888705	0	0.20082338	0	0.001361779	0.019525099	0.011768106	0.04908812	0.714774573	0.001474601	-0.040300146	0.055557643	0.014691327	13.87830042	0	0	0	0
CUB	7	CUB7	8	31.71929292	0.340116895	2.752786098	0.76409471	0.010115174	1.735673701	0.033449431	0.244421095	0.063812148	0.001361779	0.019525099	0.011768106	0.02468498	0.523388595	0.001474601	-0.040300146	0.056068887	0.014691327	13.87830042	0	0	0	0
CUB	7	CUB7	9	33.05412975	0.32674653	3.032365704	1.004979687	0.014292628	2.834355969	0.001979791	0.550026905	0.042582343	0.001361779	0.019525099	0.011768106	0.025805334	0.375932982	0.001474601	-0.040300146	0.057187968	0.014691327	13.87830042	0	0	0	0
CUB	7	CUB7	10	34.72935504	0.313907487	2.634747509	1.266731391	0.015164286	2.284655839	0.062234106	0.25397879	0.05351796	0.001361779	0.019525099	0.011768106	0.001195797	0.434528287	0.001474601	-0.040300146	0.058020738	0.014691327	13.87830042	0	0	0	0
CUB	7	CUB7	11	35.31551948	0.318597527	3.710562293	1.003889187	0.025429773	2.736238544	0.000414221	0.029633112	0.004388884	0.001361779	0.019525099	0.011768106	0.025284785	0.938649373	0.001474601	-0.040300146	0.059313111	0.014691327	13.87830042	0	0	0	0
CUB	7	CUB7	12	34.20734574	0.349417521	6.875195691	1.195814981	0.029844428	0.97120433	0.000197446	0.224448971	0	0.001361779	0.019525099	0.011768106	0.008183604	0.538127799	0.001474601	-0.040300146	0.059092876	0.014691327	13.87830042	0	0	0	0
CUB	8	CUB8	1	31.835536	0.380307704	4.867066862	1.049618028	0.018442024	1.920453492	0.007220152	0.864889064	0.009905497	-0.098248295	0	0.035905764	0.001426965	0.108437129	0.011522801	0.010054091	0.077190984	-0.010232874	13.61580364	0	0	0	0
CUB	8	CUB8	2	30.34905076	0.4139843	6.987549049	1.212870753	0.018234496	2.200368494	0.050452528	0.519253923	0.122152601	-0.098248295	0	0.035905764	0.001104489	0.292427217	0.011522801	0.010054091	0.079365245	-0.010232874	13.61580364	0	0	0	0
CUB	8	CUB8	3	30.24302798	0.428124892	7.193358856	1.510749113	0.014329507	0.579996026	2.23E-06	0.596424438	0.000356964	-0.098248295	0	0.035905764	0.006905775	0.337860279	0.011522801	0.010054091	0.079728482	-0.010232874	13.61580364	0	0	0	0
CUB	8	CUB8	4	30.22427131	0.430727383	6.710243608	1.943370959	0.035469141	0.451280502	0.094380921	0.177605126	0.09278381	-0.098248295	0	0.035905764	0.041217869	0.561906444	0.011522801	0.010054091	0.078242263	-0.010232874	13.61580364	0	0	0	0
CUB	8	CUB8	5	29.47368233	0.434246089	6.771297095	1.386358472	0.020774134	0.668423278	0.011596297	0.389871666	0.036206963	-0.098248295	0	0.035905764	0.012042025	0.485634303	0.011522801	0.010054091	0.07796572	-0.010232874	13.61580364	0	0	0	0
CUB	8	CUB8	6	29.09558202	0.427448382	5.596705812	1.203550701	0.014174511	0.434933027	0.000507755	0.421104205	0	-0.098248295	0	0.035905764	0.022269141	0.455532952	0.011522801	0.010054091	0.076049497	-0.010232874	13.61580364	0	0	0	0
CUB	8	CUB8	7	28.80036801	0.411709558	3.612653601	1.845764592	0.013201502	0.567766427	0.021481839	0.537806203	0.024147594	-0.098248295	0	0.035905764	0.005025482	0.342855144	0.011522801	0.010054091	0.072621609	-0.010232874	13.61580364	0	0	0	0
CUB	8	CUB8	8	28.41686978	0.39409582	3.46737661	1.748649097	0.015168905	0.61735693	0.034079026	0.381632472	0.092496916	-0.098248295	0	0.035905764	0.022414378	0.349192038	0.011522801	0.010054091	0.06996389	-0.010232874	13.61580364	0	0	0	0
CUB	8	CUB8	9	28.68902615	0.37797269	4.495084037	1.41237582	0.037038086	2.071146585	0.199901284	0.362181904	0.077756653	-0.098248295	0	0.035905764	0.005879958	0.220508065	0.011522801	0.010054091	0.069227518	-0.010232874	13.61580364	0	0	0	0
CUB	8	CUB8	10	29.55966131	0.370755073	4.433195239	1.538615954	0.039714978	1.819620798	0.080610726	0.641590036	0.073888319	-0.098248295	0	0.035905764	0.000183906	0.187481555	0.011522801	0.010054091	0.069782184	-0.010232874	13.61580364	0	0	0	0
CUB	8	CUB8	11	31.11908005	0.364825692	3.38117901	1.399009288	0.028544125	3.563446055	0.045421235	0.145172647	0.004218405	-0.098248295	0	0.035905764	0.020153915	0.502156416	0.011522801	0.010054091	0.071656132	-0.010232874	13.61580364	0	0	0	0
CUB	8	CUB8	12	32.51528534	0.360175667	3.125569144	1.536514985	0.013081686	2.439495462	0.000815927	0.688425551	0.009831527	-0.098248295	0	0.035905764	0.004788652	0.291834001	0.011522801	0.010054091	0.075257421	-0.010232874	13.61580364	0	0	0	0
CUB	9	CUB9	1	34.22566423	0.353427394	3.632243864	1.379009924	0.024846566	1.312174438	0.062168184	0.730496266	0.037079415	-0.021883341	0.005260196	-0.03438316	0.001172922	0.107276006	0.003003766	0.038549767	0.053734909	-0.012324012	12.98468165	0	0	0	0
CUB	9	CUB9	2	33.61182694	0.382792641	5.929149205	1.337543777	0.018306491	0.51065587	0.057745312	0.469536683	3.55E-05	-0.021883341	0.005260196	-0.03438316	0.018571603	0.293125333	0.003003766	0.038549767	0.056504211	-0.012324012	12.98468165	0	0	0	0
CUB	9	CUB9	3	32.14119543	0.42227055	8.44028758	1.776339643	0.026370267	1.166886182	0.003790436	0.42660767	7.60E-05	-0.021883341	0.005260196	-0.03438316	0.010929242	0.454596663	0.003003766	0.038549767	0.061917156	-0.012324012	12.98468165	0	0	0	0
CUB	9	CUB9	4	31.75547925	0.432640264	8.569346369	1.259522456	0.029812332	1.680129025	0.069670729	0.287791992	0.174669985	-0.021883341	0.005260196	-0.03438316	0.019130172	0.404360331	0.003003766	0.038549767	0.064386883	-0.012324012	12.98468165	0	0	0	0
CUB	9	CUB9	5	31.65221817	0.429622468	8.945951807	1.207804415	0.04892959	1.659977733	0.018106356	0.449104552	0.027592644	-0.021883341	0.005260196	-0.03438316	0.001987426	0.438869731	0.003003766	0.038549767	0.064826543	-0.012324012	12.98468165	0	0	0	0
CUB	9	CUB9	6	30.90233879	0.433296053	8.574281434	0.630486	0.018584348	0.834969082	5.30E-06	0.10378105	0	-0.021883341	0.005260196	-0.03438316	0.500161621	0.375339802	0.003003766	0.038549767	0.06587231	-0.012324012	12.98468165	0	0	0	0
CUB	9	CUB9	7	30.24771192	0.42468545	5.267852696	0.680926139	0.013615944	0.810990574	7.45E-06	0.392746015	0.008684121	-0.021883341	0.005260196	-0.03438316	0.28499661	0.217927482	0.003003766	0.038549767	0.065690548	-0.012324012	12.98468165	0	0	0	0
CUB	9	CUB9	8	29.79332429	0.402451562	3.206045554	0.766924688	0.015174752	1.573743577	0	0.398746427	0	-0.021883341	0.005260196	-0.03438316	0.338474557	0.188661757	0.003003766	0.038549767	0.063238235	-0.012324012	12.98468165	0	0	0	0
CUB	9	CUB9	9	29.47177054	0.382284501	3.700362537	0.633063345	0.022193247	1.233125766	0	0.46862537	0	-0.021883341	0.005260196	-0.03438316	0.4035046	0.126090599	0.003003766	0.038549767	0.058205578	-0.012324012	12.98468165	0	0	0	0
CUB	9	CUB9	10	29.87587997	0.366982848	3.744779502	0.376072133	0.033392829	0.896924358	0.029067802	0.572073761	0.009304923	-0.021883341	0.005260196	-0.03438316	0.012899612	0.306857642	0.003003766	0.038549767	0.053140998	-0.012324012	12.98468165	0	0	0	0
CUB	9	CUB9	11	31.09961821	0.35866478	3.717244245	0.422024997	0.038101226	1.829628929	0.009363099	0.313047175	0.011523108	-0.021883341	0.005260196	-0.03438316	0.095346378	0.516368472	0.003003766	0.038549767	0.051280022	-0.012324012	12.98468165	0	0	0	0
CUB	9	CUB9	12	32.89932926	0.352791775	3.680340665	1.104509527	0.034771393	0.447883262	0	0	0	-0.021883341	0.005260196	-0.03438316	6.49E-05	0.759355481	0.003003766	0.038549767	0.05217163	-0.012324012	12.98468165	0	0	0	0
DOM	1	DOM1	1	34.31756179	0.335153	2.083972847	3.566209742	0.060773248	2.609253571	0.314026306	0.53498425	0.003746885	0.011192558	0.001747728	0.012679902	0.006514026	0.12333898	-0.004824991	-0.039041788	0.044639578	-0.02527525	12.31786162	0	0	0	0
DOM	1	DOM1	2	34.07625452	0.353188326	3.141628766	2.815027996	0.048245149	4.476543555	0.378008743	0.414765621	0.034609057	0.011192558	0.001747728	0.012679902	0.013094588	0.139832416	-0.004824991	-0.039041788	0.05102721	-0.02527525	12.31786162	0	0	0	0
DOM	1	DOM1	3	32.97179865	0.381090608	4.597029781	4.158740524	0.019553173	1.413391633	0.00379527	0.739782639	0.001021828	0.011192558	0.001747728	0.012679902	0.000772256	0.079228248	-0.004824991	-0.039041788	0.057595235	-0.02527525	12.31786162	0	0	0	0
DOM	1	DOM1	4	32.87710317	0.387126428	4.696553788	2.589895067	0.048481391	2.828882581	0.146971923	0.167902396	0.054694546	0.011192558	0.001747728	0.012679902	0.080786832	0.321595391	-0.004824991	-0.039041788	0.059814928	-0.02527525	12.31786162	0	0	0	0
DOM	1	DOM1	5	33.71183403	0.378397268	4.045519741	2.714022106	0.039941844	2.330946415	0.178779344	0.449245389	0.004560777	0.011192558	0.001747728	0.012679902	0.012434639	0.190779562	-0.004824991	-0.039041788	0.058698628	-0.02527525	12.31786162	0	0	0	0
DOM	1	DOM1	6	33.60122348	0.384747277	4.251642614	3.260624387	0.03834667	1.924308304	0.138561142	0.538932247	0.000429855	0.011192558	0.001747728	0.012679902	0.006229911	0.064908585	-0.004824991	-0.039041788	0.055238377	-0.02527525	12.31786162	0	0	0	0
DOM	1	DOM1	7	32.58759653	0.397422325	5.455769528	1.387947251	0.016208374	1.256875362	0.032473178	0.550889169	0.005163679	0.011192558	0.001747728	0.012679902	0.090074584	0.087751419	-0.004824991	-0.039041788	0.055389942	-0.02527525	12.31786162	0	0	0	0
DOM	1	DOM1	8	31.87573202	0.395755169	5.612860312	3.213104885	0.026396999	1.532480149	0.024820602	0.407071927	0.026463601	0.011192558	0.001747728	0.012679902	0.018344822	0.20992728	-0.004824991	-0.039041788	0.055538169	-0.02527525	12.31786162	0	0	0	0
DOM	1	DOM1	9	31.62186858	0.383645484	3.6792977	2.498277446	0.016193048	3.08656622	0.376822086	0.500570883	0.007185544	0.011192558	0.001747728	0.012679902	0.00520228	0.052457998	-0.004824991	-0.039041788	0.051563396	-0.02527525	12.31786162	0	0	0	0
DOM	1	DOM1	10	31.75290572	0.368126672	2.11507563	5.350249524	0.006057075	1.756591594	0.104038367	0.565338637	9.73E-05	0.011192558	0.001747728	0.012679902	6.41E-05	0.030569216	-0.004824991	-0.039041788	0.046806365	-0.02527525	12.31786162	0	0	0	0
DOM	1	DOM1	11	32.38307555	0.351837584	2.318234487	2.827659712	0.03715379	2.005646769	0.17991874	0.681592673	0.002203861	0.011192558	0.001747728	0.012679902	0.004547806	0.042713945	-0.004824991	-0.039041788	0.044849018	-0.02527525	12.31786162	0	0	0	0
DOM	1	DOM1	12	33.41051621	0.338602397	2.362062974	3.426731478	0.052418461	2.672770211	0.264031816	0.435725495	0.030254562	0.011192558	0.001747728	0.012679902	0.012153005	0.204276617	-0.004824991	-0.039041788	0.043619616	-0.02527525	12.31786162	0	0	0	0
DOM	10	DOM10	1	34.58216263	0.278881789	2.412989753	2.446329735	0.050853394	4.466427421	0.080159151	0.144474598	0.344941361	0.004433888	0	0.000997625	0.007479029	0.411887489	-0.003927158	0.030451306	0.091249444	0.005889658	12.16983161	0	0	0	0
DOM	10	DOM10	2	35.51554509	0.276623862	2.034491526	2.856472654	0.062317549	4.49196787	0.132396885	0.098106402	0.232806981	0.004433888	0	0.000997625	0.020949356	0.491859394	-0.003927158	0.030451306	0.09148535	0.005889658	12.16983161	0	0	0	0
DOM	10	DOM10	3	35.25316927	0.292281498	3.581299551	0.838794598	0.011130573	2.287402536	0	0.179712555	0	0.004433888	0	0.000997625	0.433992839	0.212563419	-0.003927158	0.030451306	0.096927145	0.005889658	12.16983161	0	0	0	0
DOM	10	DOM10	4	34.29172448	0.312218188	4.58054072	0.882927235	0.007721797	1.989491723	0	0.261877556	0	0.004433888	0	0.000997625	0.098792055	0.307145435	-0.003927158	0.030451306	0.105255322	0.005889658	12.16983161	0	0	0	0
DOM	10	DOM10	5	34.20664418	0.315501065	3.824178862	0.608511181	0.008144617	1.484663661	0	0	0	0.004433888	0	0.000997625	0.065101472	0.211738957	-0.003927158	0.030451306	0.108256359	0.005889658	12.16983161	0	0	0	0
DOM	10	DOM10	6	34.98212324	0.310336057	3.856779647	0.851951285	0.010681728	1.935661384	0	0.483752629	0	0.004433888	0	0.000997625	0.19865232	0.175566778	-0.003927158	0.030451306	0.108121897	0.005889658	12.16983161	0	0	0	0
DOM	10	DOM10	7	35.25529078	0.312602257	4.353108045	0.67110584	0.01026099	1.542215956	0.231927033	0.428971799	0.029207016	0.004433888	0	0.000997625	0.022836123	0.129564847	-0.003927158	0.030451306	0.107155894	0.005889658	12.16983161	0	0	0	0
DOM	10	DOM10	8	34.51741871	0.320352778	4.754864782	0.898691475	0.010280622	2.12838257	0	0.071335679	0	0.004433888	0	0.000997625	0.242218919	0.503109154	-0.003927158	0.030451306	0.106291646	0.005889658	12.16983161	0	0	0	0
DOM	10	DOM10	9	33.45575823	0.324383733	5.17013148	1.060165983	0.009469465	1.949791607	0	0.857904157	0	0.004433888	0	0.000997625	2.41E-05	0.105154599	-0.003927158	0.030451306	0.106065072	0.005889658	12.16983161	0	0	0	0
DOM	10	DOM10	10	32.87666521	0.317564262	3.712863622	0.765089405	0.00938186	1.761847968	0	0	0	0.004433888	0	0.000997625	0.192465357	0.585965183	-0.003927158	0.030451306	0.103589864	0.005889658	12.16983161	0	0	0	0
DOM	10	DOM10	11	32.94857795	0.302576502	1.915360589	0.754959644	0.011875364	2.534901979	0	0.229193935	0	0.004433888	0	0.000997625	0.719751153	0.014475817	-0.003927158	0.030451306	0.097721977	0.005889658	12.16983161	0	0	0	0
DOM	10	DOM10	12	33.5181263	0.289131697	2.317527983	2.600377547	0.05486947	4.484806937	0.066172426	0.290738214	0.163731923	0.004433888	0	0.000997625	0.013681544	0.465300117	-0.003927158	0.030451306	0.093053616	0.005889658	12.16983161	0	0	0	0
DOM	11	DOM11	1	28.89062904	0.471577378	2.37033634	1.053252266	0.011276012	2.094454887	0	0.247940461	0	-0.000911886	0	0.001970407	0.013868783	0.610481046	-1.83E-05	0.058324054	0.051784643	0.013626042	10.34006575	0	0	0	0
DOM	11	DOM11	2	30.21578032	0.451481889	2.511392089	4.578671086	0.019501377	1.816802794	0.005335251	0.568450095	0.000741571	-0.000911886	0	0.001970407	0.000723286	0.112001674	-1.83E-05	0.058324054	0.054240754	0.013626042	10.34006575	0	0	0	0
DOM	11	DOM11	3	31.61201327	0.428011773	2.23563427	4.999077194	0.016647197	0.984094287	5.79E-06	0.671982901	0	-0.000911886	0	0.001970407	0.000200692	0.246993336	-1.83E-05	0.058324054	0.054204706	0.013626042	10.34006575	0	0	0	0
DOM	11	DOM11	4	31.65547905	0.442164316	3.965568013	4.646074958	0.026412788	1.073577363	0.003680488	0.666395597	0	-0.000911886	0	0.001970407	0.00134188	0.216320421	-1.83E-05	0.058324054	0.054064903	0.013626042	10.34006575	0	0	0	0
DOM	11	DOM11	5	30.77950389	0.468902056	5.482987211	5.113020788	0.019067093	1.207458384	0.017442515	0.552159892	2.81E-05	-0.000911886	0	0.001970407	5.63E-05	0.223355777	-1.83E-05	0.058324054	0.055293473	0.013626042	10.34006575	0	0	0	0
DOM	11	DOM11	6	30.47619418	0.469653836	4.017445832	5.237214728	0.021207478	1.192134702	0	0.609555003	0	-0.000911886	0	0.001970407	0.002065249	0.071884955	-1.83E-05	0.058324054	0.054836904	0.013626042	10.34006575	0	0	0	0
DOM	11	DOM11	7	30.73569971	0.468206966	3.837822108	5.441588821	0.021450717	1.320188868	0.00010826	0.602903638	0	-0.000911886	0	0.001970407	0.000216519	0.076864345	-1.83E-05	0.058324054	0.054104126	0.013626042	10.34006575	0	0	0	0
DOM	11	DOM11	8	30.80075951	0.473838044	5.458433402	5.502679529	0.017940809	1.092490448	1.74E-05	0.64331188	0	-0.000911886	0	0.001970407	0.001264975	0.091028054	-1.83E-05	0.058324054	0.054287033	0.013626042	10.34006575	0	0	0	0
DOM	11	DOM11	9	30.38953934	0.47525476	5.379100445	5.092607732	0.01880834	1.064860911	3.56E-05	0.656193672	0	-0.000911886	0	0.001970407	0.001377511	0.15831751	-1.83E-05	0.058324054	0.054072635	0.013626042	10.34006575	0	0	0	0
DOM	11	DOM11	10	29.52262903	0.482404796	5.067799298	4.59885214	0.013894628	0.8376202	0	0.675053835	0	-0.000911886	0	0.001970407	0.003819807	0.271217563	-1.83E-05	0.058324054	0.053452629	0.013626042	10.34006575	0	0	0	0
DOM	11	DOM11	11	28.69839016	0.486207047	4.742114966	5.231372908	0.020401916	0.978815518	2.13E-07	0.937191479	7.80E-05	-0.000911886	0	0.001970407	0	0.054201148	-1.83E-05	0.058324054	0.051639276	0.013626042	10.34006575	0	0	0	0
DOM	11	DOM11	12	28.43493334	0.478617099	3.027356707	4.764478858	0.021666353	1.504395519	0.021611845	0.700952595	0.003255078	-0.000911886	0	0.001970407	0.005678674	0.117272365	-1.83E-05	0.058324054	0.05011666	0.013626042	10.34006575	0	0	0	0
DOM	12	DOM12	1	30.93694567	0.351441429	3.212648735	2.155696943	0.047364513	1.752612586	0.029334547	0.765673244	2.14E-07	-0.011884947	0	0.051528949	0.009853613	0.124889653	-0.001526886	-0.03099165	0.031164179	0.007826945	11.52879921	0	0	0	0
DOM	12	DOM12	2	32.00714345	0.333343392	3.097410117	4.752208373	0.02246283	1.628358307	0.026244883	0.605450589	0.000824348	-0.011884947	0	0.051528949	0.002873441	0.122062377	-0.001526886	-0.03099165	0.034981263	0.007826945	11.52879921	0	0	0	0
DOM	12	DOM12	3	33.62693465	0.318372842	3.376918086	4.377694062	0.027717775	1.47023452	0.000259055	0.755127968	0	-0.011884947	0	0.051528949	0.01053128	0.126545992	-0.001526886	-0.03099165	0.038633853	0.007826945	11.52879921	0	0	0	0
DOM	12	DOM12	4	34.66714863	0.32002499	3.407063633	4.54571709	0.018062798	0.828242975	0.000453721	0.601761003	0	-0.011884947	0	0.051528949	0.002987669	0.372522767	-0.001526886	-0.03099165	0.037824535	0.007826945	11.52879921	0	0	0	0
DOM	12	DOM12	5	33.6590417	0.35786132	5.749380779	4.87657302	0.018929764	1.558662838	8.14E-05	0.746230214	0	-0.011884947	0	0.051528949	0.000150524	0.058060941	-0.001526886	-0.03099165	0.031456008	0.007826945	11.52879921	0	0	0	0
DOM	12	DOM12	6	32.15722926	0.398184377	8.664772254	5.238672501	0.017457877	0.869163901	0.002433817	0.4761018	0	-0.011884947	0	0.051528949	0.000327419	0.33830465	-0.001526886	-0.03099165	0.027432956	0.007826945	11.52879921	0	0	0	0
DOM	12	DOM12	7	32.17791188	0.40484799	8.051443802	5.033814291	0.023344924	1.485070106	0.030530719	0.722291709	3.28E-05	-0.011884947	0	0.051528949	0.000720193	0.082610709	-0.001526886	-0.03099165	0.027089947	0.007826945	11.52879921	0	0	0	0
DOM	12	DOM12	8	32.82068327	0.396067623	7.225396987	4.514494755	0.02817023	1.256444626	3.59E-05	0.591644442	0	-0.011884947	0	0.051528949	0.013492822	0.159938826	-0.001526886	-0.03099165	0.030456321	0.007826945	11.52879921	0	0	0	0
DOM	12	DOM12	9	32.62596176	0.397590792	8.855398941	4.729259044	0.02776011	1.10672882	0.004829167	0.660260124	0	-0.011884947	0	0.051528949	0.002323252	0.100022548	-0.001526886	-0.03099165	0.028130136	0.007826945	11.52879921	0	0	0	0
DOM	12	DOM12	10	31.56181259	0.406642033	8.993536192	1.815847398	0.009754998	3.554127709	6.48E-06	0.114793091	6.48E-06	-0.011884947	0	0.051528949	0.165719656	0.435213621	-0.001526886	-0.03099165	0.024468681	0.007826945	11.52879921	0	0	0	0
DOM	12	DOM12	11	30.45051378	0.404685533	6.779561302	1.462123407	0.041011956	2.695290936	0.003220949	0.764829592	0	-0.011884947	0	0.051528949	0.005942476	0.078892047	-0.001526886	-0.03099165	0.024728561	0.007826945	11.52879921	0	0	0	0
DOM	12	DOM12	12	30.26329224	0.38053749	4.637172461	2.425432171	0.025043257	3.299907689	0.000598294	0.152520294	0	-0.011884947	0	0.051528949	0.002350567	0.538226709	-0.001526886	-0.03099165	0.027442818	0.007826945	11.52879921	0	0	0	0
DOM	13	DOM13	1	30.6983616	0.354950827	4.377939326	0.506097982	0.01489867	1.700342084	3.35E-06	0.555379497	0.000133677	0.006506592	0	0.010771226	0.012324435	0.368911711	0.0002155	0.003848757	0.054484733	-0.0082712	12.18083543	0	0	0	0
DOM	13	DOM13	2	30.49568929	0.340483905	1.975750612	1.095855957	0.036845932	1.7349574	0.006962384	0.68728921	0	0.006506592	0	0.010771226	0.030576877	0.18655699	0.0002155	0.003848757	0.053378904	-0.0082712	12.18083543	0	0	0	0
DOM	13	DOM13	3	31.43833126	0.321975567	2.001973713	2.145697423	0.038633521	2.746882721	0.005793388	0.512069965	0.012702047	0.006506592	0	0.010771226	0.00213023	0.402117676	0.0002155	0.003848757	0.052079802	-0.0082712	12.18083543	0	0	0	0
DOM	13	DOM13	4	33.17310401	0.301895059	1.784158036	0.924473381	0.024968141	2.570846541	1.47E-05	0.471167453	0	0.006506592	0	0.010771226	0.012298135	0.1480072	0.0002155	0.003848757	0.049807027	-0.0082712	12.18083543	0	0	0	0
DOM	13	DOM13	5	34.328498	0.291489742	1.466842117	1.864610945	0.035819712	1.469152549	0.016991806	0.842672791	0	0.006506592	0	0.010771226	0.000469294	0.078630445	0.0002155	0.003848757	0.047553727	-0.0082712	12.18083543	0	0	0	0
DOM	13	DOM13	6	33.93457793	0.309122532	3.810585819	2.896552973	0.054482416	2.926699508	0.006791378	0.507200523	0.000475551	0.006506592	0	0.010771226	0.002613815	0.330230115	0.0002155	0.003848757	0.050281678	-0.0082712	12.18083543	0	0	0	0
DOM	13	DOM13	7	32.73839069	0.335416705	5.054529968	0.395578314	0.010079246	2.130648676	0	0.307602414	0	0.006506592	0	0.010771226	0.148219474	0.293771467	0.0002155	0.003848757	0.053664268	-0.0082712	12.18083543	0	0	0	0
DOM	13	DOM13	8	32.41601113	0.340773765	3.886584084	0.907057915	0.017887707	0.397443627	0	0	0	0.006506592	0	0.010771226	0	0.008908827	0.0002155	0.003848757	0.052304929	-0.0082712	12.18083543	0	0	0	0
DOM	13	DOM13	9	32.88977414	0.339786259	3.740909672	0.894201799	0.023008654	1.6010636	0	0.927285173	0	0.006506592	0	0.010771226	0.000840637	0.0616484	0.0002155	0.003848757	0.05103063	-0.0082712	12.18083543	0	0	0	0
DOM	13	DOM13	10	32.74292055	0.349165185	3.928446873	1.076291162	0.01638218	1.054070053	0.001445895	0.604658702	0.000269303	0.006506592	0	0.010771226	0.001853378	0.155185746	0.0002155	0.003848757	0.05175802	-0.0082712	12.18083543	0	0	0	0
DOM	13	DOM13	11	31.96657852	0.357778793	4.336057427	2.994212202	0.060111792	2.837390193	0.041947348	0.473195344	8.45E-05	0.006506592	0	0.010771226	0.006580286	0.173969872	0.0002155	0.003848757	0.05258784	-0.0082712	12.18083543	0	0	0	0
DOM	13	DOM13	12	31.29763131	0.359957447	5.5927268	1.08508501	0.023454102	1.86772897	0.010151638	0.843027322	0.000161943	0.006506592	0	0.010771226	0.000991922	0.063901991	0.0002155	0.003848757	0.053840434	-0.0082712	12.18083543	0	0	0	0
DOM	14	DOM14	1	30.11934052	0.414262886	7.171730182	0.724154235	0.025182784	1.109428167	0.12684905	0.213909636	0.000618051	-0.001355892	0.021136737	0.015971329	0.007171719	0.38050342	0.006111279	-0.042980707	0.056916774	0.009486318	12.72687813	0	0	0	0
DOM	14	DOM14	2	28.96504734	0.409137298	5.174341378	0.332369706	0.014657046	0.95505497	0	0	0	-0.001355892	0.021136737	0.015971329	0.256520186	0.195222784	0.006111279	-0.042980707	0.058506936	0.009486318	12.72687813	0	0	0	0
DOM	14	DOM14	3	28.5436516	0.402273109	2.908400281	0.379846683	0.01512796	0.851764296	0.077772056	0.215687514	0	-0.001355892	0.021136737	0.015971329	0.067355672	0.28674418	0.006111279	-0.042980707	0.058288662	0.009486318	12.72687813	0	0	0	0
DOM	14	DOM14	4	29.15038571	0.399578258	3.017129017	0.991438657	0.024365109	2.641874668	1.10E-07	0.602294326	1.70E-05	-0.001355892	0.021136737	0.015971329	0.010317806	0.20274828	0.006111279	-0.042980707	0.055643028	0.009486318	12.72687813	0	0	0	0
DOM	14	DOM14	5	30.4418601	0.40044274	2.985012798	1.118780421	0.0200929	0.73983773	0	0.81702125	0	-0.001355892	0.021136737	0.015971329	8.85E-05	0.021775955	0.006111279	-0.042980707	0.05518187	0.009486318	12.72687813	0	0	0	0
DOM	14	DOM14	6	31.46308492	0.401940693	3.041806811	2.65174075	0.048708255	2.642212197	0.140403679	0.590195246	0.034635065	-0.001355892	0.021136737	0.015971329	0.004877434	0.180812103	0.006111279	-0.042980707	0.056542285	0.009486318	12.72687813	0	0	0	0
DOM	14	DOM14	7	31.30973437	0.409632996	5.55032452	0.717517065	0.027454919	2.111059987	0.009125576	0.632281986	8.19E-05	-0.001355892	0.021136737	0.015971329	0.034378975	0.171466785	0.006111279	-0.042980707	0.060464764	0.009486318	12.72687813	0	0	0	0
DOM	14	DOM14	8	30.77123083	0.417277039	7.402225495	0.642959	0.016160291	2.134487842	2.22E-05	0.701639607	0.000169494	-0.001355892	0.021136737	0.015971329	0.013351032	0.268522232	0.006111279	-0.042980707	0.062201408	0.009486318	12.72687813	0	0	0	0
DOM	14	DOM14	9	30.94035326	0.417178549	7.059923244	0.739378653	0.019692825	1.83865833	9.44E-05	0.401721322	0.004229855	-0.001355892	0.021136737	0.015971329	0.009999266	0.502621023	0.006111279	-0.042980707	0.056731822	0.009486318	12.72687813	0	0	0	0
DOM	14	DOM14	10	31.31068188	0.419046606	7.009143268	0.572517356	0.017033546	0.997836308	1.50E-05	0.718553246	0	-0.001355892	0.021136737	0.015971329	0.009295017	0.165342432	0.006111279	-0.042980707	0.053100265	0.009486318	12.72687813	0	0	0	0
DOM	14	DOM14	11	31.32820724	0.423080363	7.076552525	1.189733449	0.044647678	1.808257198	0.107736434	0.597560217	0.00812228	-0.001355892	0.021136737	0.015971329	0.004543479	0.222935468	0.006111279	-0.042980707	0.055712235	0.009486318	12.72687813	0	0	0	0
DOM	14	DOM14	12	31.02271641	0.419890748	7.107297581	0.882941712	0.022266117	2.816244914	0.000333372	0.755534815	6.66E-06	-0.001355892	0.021136737	0.015971329	0.000356714	0.094861295	0.006111279	-0.042980707	0.056380016	0.009486318	12.72687813	0	0	0	0
DOM	15	DOM15	1	28.97898362	0.48604963	6.140459958	3.074313324	0.022871637	2.08140665	0.000162832	0.628168673	0	0.023763417	0	-0.032517395	0.00563833	0.357144093	-0.010647721	0.033897994	0.046538542	-0.0003746	11.9567787	0	0	0	0
DOM	15	DOM15	2	28.42375798	0.482085216	6.87815383	3.309602747	0.061880335	1.78544053	0.1339109	0.669036326	0.001124777	0.023763417	0	-0.032517395	0.052476856	0.022613834	-0.010647721	0.033897994	0.048531915	-0.0003746	11.9567787	0	0	0	0
DOM	15	DOM15	3	27.5278123	0.475835538	5.709806984	6.065125473	0.03353267	1.899547322	0.236206242	0.594739107	1.85E-05	0.023763417	0	-0.032517395	0	0.005547822	-0.010647721	0.033897994	0.05375505	-0.0003746	11.9567787	0	0	0	0
DOM	15	DOM15	4	27.24831587	0.468256252	3.260911312	5.937860889	0.02115784	1.18704612	0.000810997	0.628005131	0	0.023763417	0	-0.032517395	1.68E-05	0.020875877	-0.010647721	0.033897994	0.054842035	-0.0003746	11.9567787	0	0	0	0
DOM	15	DOM15	5	27.61667021	0.468780463	2.941657508	5.374612525	0.029927084	1.192854277	0.038117301	0.857318723	0.001211075	0.023763417	0	-0.032517395	0.000105532	0.052331438	-0.010647721	0.033897994	0.050883136	-0.0003746	11.9567787	0	0	0	0
DOM	15	DOM15	6	28.28141703	0.472860355	3.429792061	4.389253974	0.050502718	2.271999192	0.225030564	0.679984642	0.000530111	0.023763417	0	-0.032517395	0.000755632	0.009627521	-0.010647721	0.033897994	0.047155915	-0.0003746	11.9567787	0	0	0	0
DOM	15	DOM15	7	29.00416687	0.471815181	3.095433798	4.952880438	0.029459328	1.330977597	0.013217194	0.539019596	9.72E-05	0.023763417	0	-0.032517395	0.004823619	0.123005771	-0.010647721	0.033897994	0.047019784	-0.0003746	11.9567787	0	0	0	0
DOM	15	DOM15	8	29.15659201	0.473147914	4.435888437	3.350670766	0.034482449	2.114767817	0.089552511	0.635609859	0.001382727	0.023763417	0	-0.032517395	0.005041418	0.200156586	-0.010647721	0.033897994	0.049390053	-0.0003746	11.9567787	0	0	0	0
DOM	15	DOM15	9	28.79307661	0.476528521	6.477756838	7.537638965	0.006428064	0.406430817	0.000314599	0.802925983	0	0.023763417	0	-0.032517395	0.001145926	0.012519769	-0.010647721	0.033897994	0.051818434	-0.0003746	11.9567787	0	0	0	0
DOM	15	DOM15	10	28.66877396	0.476138984	6.361652963	5.712793042	0.018354231	1.199854953	0	0.954632858	0	0.023763417	0	-0.032517395	0	0	-0.010647721	0.033897994	0.052808068	-0.0003746	11.9567787	0	0	0	0
DOM	15	DOM15	11	28.7905697	0.479802379	5.591298296	3.371938249	0.021089461	2.133602783	0.000632564	0.597211753	4.16E-06	0.023763417	0	-0.032517395	0.005608652	0.315851192	-0.010647721	0.033897994	0.05116826	-0.0003746	11.9567787	0	0	0	0
DOM	15	DOM15	12	28.93242245	0.486322991	5.59001478	4.495185792	0.030242081	1.708217022	0.103702093	0.508075346	0.006999176	0.023763417	0	-0.032517395	0.001823922	0.175600441	-0.010647721	0.033897994	0.04823462	-0.0003746	11.9567787	0	0	0	0
DOM	16	DOM16	1	30.21527215	0.464651034	7.317776337	7.244198204	0.00752226	0.407350957	0	0.684191862	0	0.001070574	0.025354935	0.004630971	6.92E-05	0.006711932	0.003575129	-0.037091966	0.033099564	0.0102317	11.48432943	0	0	0	0
DOM	16	DOM16	2	30.10952316	0.466261907	7.77768353	4.298220493	0.042414308	2.064096242	0.18990981	0.715370802	0.001490752	0.001070574	0.025354935	0.004630971	0.000223963	0.029149651	0.003575129	-0.037091966	0.033295266	0.0102317	11.48432943	0	0	0	0
DOM	16	DOM16	3	29.30950179	0.457754801	7.625164369	4.340820065	0.04419299	2.068319931	0.054961115	0.572808674	3.96E-05	0.001070574	0.025354935	0.004630971	0.001221636	0.190274241	0.003575129	-0.037091966	0.033269748	0.0102317	11.48432943	0	0	0	0
DOM	16	DOM16	4	28.35743703	0.450220547	5.664737729	4.352940674	0.054541821	0.495440389	0	0.613112949	0	0.001070574	0.025354935	0.004630971	0.07882477	0.075227624	0.003575129	-0.037091966	0.033591238	0.0102317	11.48432943	0	0	0	0
DOM	16	DOM16	5	28.05561264	0.441862174	3.359450741	4.00125128	0.059293695	1.814600213	0.162346517	0.701709743	0.035317143	0.001070574	0.025354935	0.004630971	0.010175811	0.069163645	0.003575129	-0.037091966	0.0332554	0.0102317	11.48432943	0	0	0	0
DOM	16	DOM16	6	28.58425615	0.432909499	2.941307734	6.101319034	0.026121126	1.058231714	0.028979857	0.765687542	0	0.001070574	0.025354935	0.004630971	0	0.005287108	0.003575129	-0.037091966	0.03182008	0.0102317	11.48432943	0	0	0	0
DOM	16	DOM16	7	29.77202383	0.43376898	3.0373633	2.853648298	0.026910967	1.640629872	0	0.647995692	0.001727907	0.001070574	0.025354935	0.004630971	0.099475146	0.240413347	0.003575129	-0.037091966	0.031357188	0.0102317	11.48432943	0	0	0	0
DOM	16	DOM16	8	30.51451874	0.443101229	3.082062123	7.7871601	0.020431951	0.314193563	0.00709846	0.772954739	0	0.001070574	0.025354935	0.004630971	0.011606866	0.011577115	0.003575129	-0.037091966	0.033527596	0.0102317	11.48432943	0	0	0	0
DOM	16	DOM16	9	30.1804138	0.452011478	5.165365556	7.050337253	0.019606897	0.356539307	0.014210841	0.674293016	2.29E-06	0.001070574	0.025354935	0.004630971	0.019205839	0.052680242	0.003575129	-0.037091966	0.033992686	0.0102317	11.48432943	0	0	0	0
DOM	16	DOM16	10	29.90493155	0.455538657	7.816428164	3.536674023	0.062301659	1.972078709	0.092985806	0.616156513	0.000710373	0.001070574	0.025354935	0.004630971	0.065627795	0.087738091	0.003575129	-0.037091966	0.034063817	0.0102317	11.48432943	0	0	0	0
DOM	16	DOM16	11	30.13884899	0.453326641	8.15324371	6.027149425	0.023866276	0.6529091	0.039982482	0.747027535	0	0.001070574	0.025354935	0.004630971	0	0.001464076	0.003575129	-0.037091966	0.034989959	0.0102317	11.48432943	0	0	0	0
DOM	16	DOM16	12	30.20100659	0.455343268	7.376144733	5.145952963	0.03984159	2.433400807	0.079582908	0.619006279	1.84E-06	0.001070574	0.025354935	0.004630971	4.47E-05	0.015691322	0.003575129	-0.037091966	0.034394528	0.0102317	11.48432943	0	0	0	0
DOM	17	DOM17	1	34.27268315	0.368386176	5.603614874	2.417352351	0.016173218	0.846599919	0.00220742	0.349578573	0	0.042855879	0	-0.009012198	0.000276841	0.000145234	-0.000464622	-0.057620544	0.050832939	0.009563102	11.56200003	0	0	0	0
DOM	17	DOM17	2	34.26585592	0.368819866	5.407358226	1.821714191	0.032526798	2.018387822	0.062727495	0.719978799	0.001975814	0.042855879	0	-0.009012198	0.032174162	0.090225295	-0.000464622	-0.057620544	0.050454334	0.009563102	11.56200003	0	0	0	0
DOM	17	DOM17	3	33.82729878	0.370698998	6.678572548	2.601991522	0.045021143	2.377323378	0.049089866	0.519788528	1.30E-06	0.042855879	0	-0.009012198	0.074200836	0.097496713	-0.000464622	-0.057620544	0.050298944	0.009563102	11.56200003	0	0	0	0
DOM	17	DOM17	4	32.87248665	0.368133998	6.471528906	1.711414542	0.019266582	3.26344516	0	0.617107927	0	0.042855879	0	-0.009012198	0.12466468	0.120884186	-0.000464622	-0.057620544	0.050110744	0.009563102	11.56200003	0	0	0	0
DOM	17	DOM17	5	31.75232072	0.359856253	4.001407766	3.037682218	0.039515322	0.824529344	0.148781148	0.3701517	0.049156148	0.042855879	0	-0.009012198	0.001039856	0.132627709	-0.000464622	-0.057620544	0.049009527	0.009563102	11.56200003	0	0	0	0
DOM	17	DOM17	6	31.56281511	0.350554212	2.314031829	2.221615352	0.010321754	2.940081043	0	0.540059028	0	0.042855879	0	-0.009012198	0.034189599	0.25869495	-0.000464622	-0.057620544	0.046300715	0.009563102	11.56200003	0	0	0	0
DOM	17	DOM17	7	32.16342675	0.348848421	2.465762052	2.201519107	0.033764683	1.933324738	0.005996812	0.435507844	0	0.042855879	0	-0.009012198	0.062148292	0.059717904	-0.000464622	-0.057620544	0.044255973	0.009563102	11.56200003	0	0	0	0
DOM	17	DOM17	8	32.90397237	0.355177571	2.526605739	1.902385193	0.031767755	2.038855163	0.05910778	0.618972912	0.000794501	0.042855879	0	-0.009012198	0.054183052	0.030192589	-0.000464622	-0.057620544	0.046117908	0.009563102	11.56200003	0	0	0	0
DOM	17	DOM17	9	33.72955209	0.361472128	2.629193781	1.82392243	0.02651974	2.824808025	8.16E-05	0.59099666	8.31E-06	0.042855879	0	-0.009012198	0.070658642	0.238848338	-0.000464622	-0.057620544	0.047914684	0.009563102	11.56200003	0	0	0	0
DOM	17	DOM17	10	34.0077552	0.366527406	4.361907813	1.996508573	0.01810965	0.992958951	0.005947263	0.628674414	0.000976721	0.042855879	0	-0.009012198	0.068673806	0.026601455	-0.000464622	-0.057620544	0.047602565	0.009563102	11.56200003	0	0	0	0
DOM	17	DOM17	11	33.66456182	0.371435903	6.594437531	2.694034477	0.009895476	1.022964509	0.001581753	0.621965863	0	0.042855879	0	-0.009012198	0	1.83E-05	-0.000464622	-0.057620544	0.050434889	0.009563102	11.56200003	0	0	0	0
DOM	17	DOM17	12	33.79695805	0.371484824	6.891556038	1.475266227	0.020441014	3.285400691	0.00273684	0.389623531	0	0.042855879	0	-0.009012198	0.310081223	0.078650447	-0.000464622	-0.057620544	0.053468068	0.009563102	11.56200003	0	0	0	0
DOM	18	DOM18	1	28.80677637	0.531993606	6.999121456	2.278494372	0.050249862	3.640180912	0.014928085	0.756109395	0.00010991	-3.26E-05	0	0.001307822	0.000577756	0.036115484	-0.021260257	0.027315334	0.02879404	0.002365482	13.31089928	0	0	0	0
DOM	18	DOM18	2	28.75879767	0.531873723	7.580446607	2.454404593	0.031821205	3.589646885	0.009092607	0.251199045	0.00027888	-3.26E-05	0	0.001307822	0.010171669	0.456810751	-0.021260257	0.027315334	0.028341811	0.002365482	13.31089928	0	0	0	0
DOM	18	DOM18	3	28.92416714	0.538455826	8.1370849	1.744228983	0.036854347	2.4481256	0.030090812	0.754642955	0.004850496	-3.26E-05	0	0.001307822	0.001535118	0.047986726	-0.021260257	0.027315334	0.027356241	0.002365482	13.31089928	0	0	0	0
DOM	18	DOM18	4	28.93054729	0.537423885	7.805859106	2.394845083	0.045942616	3.766012993	0.027387041	0.520834442	0.001444889	-3.26E-05	0	0.001307822	0.014632636	0.103936182	-0.021260257	0.027315334	0.026020582	0.002365482	13.31089928	0	0	0	0
DOM	18	DOM18	5	28.33482305	0.534709351	7.079289568	1.684913352	0.0423932	2.615257319	0.004660842	0.685534571	0.000303706	-3.26E-05	0	0.001307822	0.003995947	0.155791619	-0.021260257	0.027315334	0.025962354	0.002365482	13.31089928	0	0	0	0
DOM	18	DOM18	6	27.62777292	0.531655751	5.073977502	1.482285737	0.008555706	3.417482669	4.21E-05	0.398958373	1.95E-06	-3.26E-05	0	0.001307822	0.096845694	0.289031836	-0.021260257	0.027315334	0.026499954	0.002365482	13.31089928	0	0	0	0
DOM	18	DOM18	7	27.44589808	0.518518753	2.965595966	2.579132038	0.040180863	1.093611152	0.033862301	0.402893828	0.004022583	-3.26E-05	0	0.001307822	0.002129908	0.041330971	-0.021260257	0.027315334	0.027141104	0.002365482	13.31089928	0	0	0	0
DOM	18	DOM18	8	27.94880957	0.503391922	3.072634398	1.573258701	0.005958023	2.202683425	1.53E-06	0.672796861	2.68E-07	-3.26E-05	0	0.001307822	0.145304751	0.051736158	-0.021260257	0.027315334	0.029191076	0.002365482	13.31089928	0	0	0	0
DOM	18	DOM18	9	29.19905844	0.48897541	3.385050721	2.130310725	0.016338379	0.837954673	0.010665962	0.433592184	0.002700139	-3.26E-05	0	0.001307822	0.011263704	0.207373902	-0.021260257	0.027315334	0.032963105	0.002365482	13.31089928	0	0	0	0
DOM	18	DOM18	10	30.30560346	0.481305094	3.182224071	3.013754426	0.04942277	1.961714936	0.05686046	0.449073704	0.002101632	-3.26E-05	0	0.001307822	0.003910137	0.151544809	-0.021260257	0.027315334	0.036116222	0.002365482	13.31089928	0	0	0	0
DOM	18	DOM18	11	30.12464536	0.500612513	4.800752844	1.739327615	0.034120508	3.577841995	0.001969677	0.879272541	0	-3.26E-05	0	0.001307822	7.13E-05	0.010866265	-0.021260257	0.027315334	0.034355608	0.002365482	13.31089928	0	0	0	0
DOM	18	DOM18	12	29.26383754	0.527615084	6.65175377	1.450615885	0.021889323	1.454960772	0.001646947	0.671995576	0.000266528	-3.26E-05	0	0.001307822	0.008807542	0.206733433	-0.021260257	0.027315334	0.031414255	0.002365482	13.31089928	0	0	0	0
DOM	19	DOM19	1	32.57672717	0.356177486	3.563226366	2.313683544	0.038056608	1.221041034	0.024551331	0.42308538	0.005426149	0	0	0	0.002221287	0.017774919	-0.000400087	0.021131883	0.078920508	-0.006254035	11.02922424	0	0	0	0
DOM	19	DOM19	2	32.58165582	0.361952716	2.685682624	3.624734784	0.026499246	1.234758801	0.009850206	0.739228431	0.050922738	0	0	0	0.011182105	0.173832419	-0.000400087	0.021131883	0.080269369	-0.006254035	11.02922424	0	0	0	0
DOM	19	DOM19	3	33.11079324	0.358418597	2.924543705	2.350646245	0.030718137	3.874359913	0.000219822	0.670854346	0	0	0	0	0.031585734	0.187428436	-0.000400087	0.021131883	0.078250064	-0.006254035	11.02922424	0	0	0	0
DOM	19	DOM19	4	32.97585442	0.369113462	3.600485699	1.415651299	0.010596022	2.700906566	5.37E-06	0.260917851	0	0	0	0	0.060768681	0.07329573	-0.000400087	0.021131883	0.079339906	-0.006254035	11.02922424	0	0	0	0
DOM	19	DOM19	5	31.98180878	0.385158039	3.809304108	1.867004811	0.026172752	2.013551864	0.013015518	0.880557636	0.003072975	0	0	0	0.010899406	0.048881892	-0.000400087	0.021131883	0.081943848	-0.006254035	11.02922424	0	0	0	0
DOM	19	DOM19	6	30.98638615	0.390482719	4.400711879	2.380202502	0.02824651	1.0727053	0.006861994	0.664628277	0.0258687	0	0	0	0.036483164	0.239273338	-0.000400087	0.021131883	0.082018397	-0.006254035	11.02922424	0	0	0	0
DOM	19	DOM19	7	30.671857	0.383302074	3.597730234	2.913302699	0.037775044	0.667182434	0.008394586	0.426633276	1.98E-05	0	0	0	0.00069439	0.212177834	-0.000400087	0.021131883	0.07967004	-0.006254035	11.02922424	0	0	0	0
DOM	19	DOM19	8	30.99041658	0.364426152	2.129431413	2.87071736	0.038734235	3.752426823	0.000619371	0.197609307	0.001033708	0	0	0	0.003157237	0.316467588	-0.000400087	0.021131883	0.074745152	-0.006254035	11.02922424	0	0	0	0
DOM	19	DOM19	9	31.63357829	0.344267798	2.498271713	2.306990614	0.034586405	1.41604442	0.032147442	0.742001157	0.041552549	0	0	0	0.01352725	0.142991612	-0.000400087	0.021131883	0.069703641	-0.006254035	11.02922424	0	0	0	0
DOM	19	DOM19	10	32.55692348	0.33140602	2.381582692	2.308265655	0.028827488	0.899679464	0.038422252	0.533218406	0.011759205	0	0	0	0.002292845	0.083945293	-0.000400087	0.021131883	0.066746902	-0.006254035	11.02922424	0	0	0	0
DOM	19	DOM19	11	33.35939196	0.32530796	1.552686928	3.505175733	0.048672782	2.9136153	0.023929324	0.283155249	0.000695114	0	0	0	0.00840075	0.327411907	-0.000400087	0.021131883	0.066556547	-0.006254035	11.02922424	0	0	0	0
DOM	19	DOM19	12	33.24292	0.335250886	2.747868747	1.638569288	0.022684363	1.585450621	0.002196965	0.874879249	3.03E-06	0	0	0	0.007245554	0.076086404	-0.000400087	0.021131883	0.071925654	-0.006254035	11.02922424	0	0	0	0
DOM	2	DOM2	1	35.803736	0.333324932	3.065193229	2.075097656	0.032391459	2.655835602	0.050977547	0.369620653	0.105216376	-0.033032001	0	0.008627505	0.017427993	0.423750855	-0.000893686	0.058527825	0.081707196	-0.014062922	10.93683965	0	0	0	0
[truncated: 3,491 more rows]
